# Supplementary material for: Temporal-iCLIP captures co-transcriptional RNA-protein interactions
Source: Nat Commun. 2023 Feb 8;14:696. doi: 10.1038/s41467-023-36345-y (PMC9908952; doi:10.1038/s41467-023-36345-y)
Supplement: Supplementary file 4 — Supplementary Data 1 [file 41467_2023_36345_MOESM4_ESM.xls]

## Sheet: Sheet1
Supplementary Data 1. Table displaying tiCLIP sample information; associated in-line rt and L3 barcode sequences and identifiers; mapped reads pre- and
post-quality control, rRNA factor and normalised total mapped reads. Note CBP20, rep 3 (CBP20-3) was omitted from analysis due to a consistently low number
of mapped reads across all timepoints and samples (under 20000; highlighted in red).
Sample Information				Barcodes				Number of reads mapped pre- quality control	remaining after removing PCR duplicates		remaining after removal of PCR duplicates and secondary alignments		reads mapped to top 30 rRNA		rRNA factor used to normalise mapped reads for bigwigs.		Information relating to sample
Sample_ID	Protein	Rep	Timepoint or Sample	rtCLIP ID	rtCLIP sequence	L3 ID	L3 sequence	Mapped reads	counts	%	counts	%	counts	%	rRNA Factor	Normalised total mapped reads	Comments
ALYREF_1_DMSO	ALYREF	1	DMSO	Rt04	NNNACCTNN	BC26	CTTGGGCCN	15627006	2129601	13.63	1245223	7.97	6839	0.55	4.39	5462303	N/A
ALYREF_1_negative	ALYREF	1	negative	Rt04	NNNACCTNN	BC03	GTTAGAAAN	457625	72978	15.95	22797	4.98	362	1.59	82.87	1889254	N/A
ALYREF_1_t00-1	ALYREF	1	t00-1	Rt04	NNNACCTNN	BC21	GCCCTCCGN	7409287	1158051	15.63	398376	5.38	3393	0.85	8.84	3522334	N/A
ALYREF_1_t00-2	ALYREF	1	t00-2	Rt04	NNNACCTNN	BC31	CAACACTTN	15288873	2087608	13.65	704988	4.61	7349	1.04	4.08	2877894	N/A
ALYREF_1_t05	ALYREF	1	t05	Rt04	NNNACCTNN	BC08	CATCTGTAN	15385260	2057632	13.37	750229	4.88	6284	0.84	4.77	3581615	N/A
ALYREF_1_t10	ALYREF	1	t10	Rt04	NNNACCTNN	BC15	AATAATGTN	19158754	2792437	14.58	1072588	5.6	8926	0.83	3.36	3604934	N/A
ALYREF_1_t15	ALYREF	1	t15	Rt04	NNNACCTNN	BC17	ATGTTGTAN	19917689	2855962	14.34	1102383	5.53	8535	0.77	3.51	3874808	N/A
ALYREF_1_t20	ALYREF	1	t20	Rt04	NNNACCTNN	BC18	GTGGCTGCN	8106186	1221423	15.07	519990	6.41	3419	0.66	8.77	4562650	N/A
ALYREF_1_t40	ALYREF	1	t40	Rt04	NNNACCTNN	BC24	CAAGTGATN	25455869	3164771	12.43	1548179	6.08	9008	0.58	3.33	5156014	N/A
ALYREF_1_t60	ALYREF	1	t60	Rt04	NNNACCTNN	BC25	ATAATTCTN	8650930	1283627	14.84	654001	7.56	4394	0.67	6.83	4465187	N/A
ALYREF_2_DMSO	ALYREF	2	DMSO	Rt14	NNNGGCANN	BC21	GCCCTCCGN	6589022	710744	10.79	419149	6.36	1197	0.29	25.06	10504987	N/A
ALYREF_2_negative	ALYREF	2	negative	Rt14	NNNGGCANN	BC03	GTTAGAAAN	219164	24823	11.33	7604	3.47	96	1.26	312.5	2376250	N/A
ALYREF_2_t00-1	ALYREF	2	t00-1	Rt14	NNNGGCANN	BC31	CAACACTTN	9173526	943710	10.29	307498	3.35	2455	0.8	12.22	3757613	N/A
ALYREF_2_t00-2	ALYREF	2	t00-2	Rt14	NNNGGCANN	BC08	CATCTGTAN	11253372	1104906	9.82	378308	3.36	2593	0.69	11.57	4376876	N/A
ALYREF_2_t05	ALYREF	2	t05	Rt14	NNNGGCANN	BC15	AATAATGTN	14997421	1603649	10.69	578125	3.85	3217	0.56	9.33	5391281	N/A
ALYREF_2_t10	ALYREF	2	t10	Rt14	NNNGGCANN	BC17	ATGTTGTAN	17761554	1842162	10.37	705623	3.97	3671	0.52	8.17	5766464	N/A
ALYREF_2_t15	ALYREF	2	t15	Rt14	NNNGGCANN	BC18	GTGGCTGCN	5011945	669266	13.35	301342	6.01	1382	0.46	21.71	6541433	N/A
ALYREF_2_t20	ALYREF	2	t20	Rt14	NNNGGCANN	BC24	CAAGTGATN	15597857	1525564	9.78	705935	4.53	2976	0.42	10.08	7116280	N/A
ALYREF_2_t40	ALYREF	2	t40	Rt14	NNNGGCANN	BC25	ATAATTCTN	10097325	1111573	11.01	591777	5.86	2319	0.39	12.94	7655589	N/A
ALYREF_2_t60	ALYREF	2	t60	Rt14	NNNGGCANN	BC26	CTTGGGCCN	7492939	826960	11.04	467910	6.24	1893	0.4	15.85	7415372	N/A
CBP20_1_DMSO	CBP20	1	DMSO	Rt01	NNNGGTTNN	BC25	ATAATTCTN	15989728	2871485	17.96	1413538	8.84	13755	0.97	2.18	3082962	N/A
CBP20_1_negative	CBP20	1	negative	Rt01	NNNGGTTNN	BC03	GTTAGAAAN	464731	95961	20.65	28813	6.2	892	3.1	33.63	969047	N/A
CBP20_1_t00-1	CBP20	1	t00-1	Rt01	NNNGGTTNN	BC31	CAACACTTN	22821862	4030014	17.66	1528600	6.7	17348	1.13	1.73	2643417	N/A
CBP20_1_t00-2	CBP20	1	t00-2	Rt01	NNNGGTTNN	BC17	ATGTTGTAN	26762628	4754940	17.77	1944425	7.27	15192	0.78	1.97	3839702	N/A
CBP20_1_t05	CBP20	1	t05	Rt01	NNNGGTTNN	BC26	CTTGGGCCN	15286813	3007939	19.68	1161491	7.6	13021	1.12	2.3	2676041	N/A
CBP20_1_t10	CBP20	1	t10	Rt01	NNNGGTTNN	BC08	CATCTGTAN	17034161	3122765	18.33	1120195	6.58	13193	1.18	2.27	2547249	N/A
CBP20_1_t15	CBP20	1	t15	Rt01	NNNGGTTNN	BC18	GTGGCTGCN	6298366	1410572	22.4	592210	9.4	6563	1.11	4.57	2707039	N/A
CBP20_1_t20	CBP20	1	t20	Rt01	NNNGGTTNN	BC15	AATAATGTN	16395739	2984190	18.2	1270328	7.75	14933	1.18	2.01	2552055	N/A
CBP20_1_t40	CBP20	1	t40	Rt01	NNNGGTTNN	BC24	CAAGTGATN	13167343	2434528	18.49	997120	7.57	11318	1.14	2.65	2643011	N/A
CBP20_1_t60	CBP20	1	t60	Rt01	NNNGGTTNN	BC21	GCCCTCCGN	6919205	1497919	21.65	678647	9.81	7015	1.03	4.28	2902268	N/A
CBP20_2_DMSO	CBP20	2	DMSO	Rt11	NNNAACCNN	BC08	CATCTGTAN	20457198	429992	2.1	197494	0.97	1917	0.97	15.65	3090673	N/A
CBP20_2_negative	CBP20	2	negative	Rt11	NNNAACCNN	BC03	GTTAGAAAN	260728	5658	2.17	1700	0.65	33	1.94	909.09	1545455	N/A
CBP20_2_t00-1	CBP20	2	t00-1	Rt11	NNNAACCNN	BC25	ATAATTCTN	12694767	305383	2.41	129154	1.02	1565	1.21	19.17	2475796	N/A
CBP20_2_t00-2	CBP20	2	t00-2	Rt11	NNNAACCNN	BC18	GTGGCTGCN	15569546	390216	2.51	211425	1.36	925	0.44	32.43	6857027	N/A
CBP20_2_t05	CBP20	2	t05	Rt11	NNNAACCNN	BC21	GCCCTCCGN	10528135	308045	2.93	125325	1.19	1155	0.92	25.97	3255195	N/A
CBP20_2_t10	CBP20	2	t10	Rt11	NNNAACCNN	BC24	CAAGTGATN	14173348	303409	2.14	121363	0.86	1323	1.09	22.68	2751995	N/A
CBP20_2_t15	CBP20	2	t15	Rt11	NNNAACCNN	BC15	AATAATGTN	24943343	563389	2.26	226298	0.91	3072	1.36	9.77	2209941	N/A
CBP20_2_t20	CBP20	2	t20	Rt11	NNNAACCNN	BC26	CTTGGGCCN	14941582	378742	2.53	158710	1.06	1889	1.19	15.88	2520540	N/A
CBP20_2_t40	CBP20	2	t40	Rt11	NNNAACCNN	BC17	ATGTTGTAN	18187119	401307	2.21	175203	0.96	2151	1.23	13.95	2443556	N/A
CBP20_2_t60	CBP20	2	t60	Rt11	NNNAACCNN	BC31	CAACACTTN	19238347	443900	2.31	189808	0.99	2832	1.49	10.59	2010678	N/A
CBP20_3_DMSO	CBP20	3	DMSO	Rt16	NNNTTAANN	BC31	CAACACTTN	173282	27433	15.83	10942	6.31	147	1.34	204.08	2233061	Excluded
CBP20_3_negative	CBP20	3	negative	Rt16	NNNTTAANN	BC21	GCCCTCCGN	48295	6733	13.94	2445	5.06	24	0.98	1250	3056250	Excluded
CBP20_3_t00	CBP20	3	t00	Rt16	NNNTTAANN	BC25	ATAATTCTN	176965	34351	19.41	14096	7.97	132	0.94	227.27	3203636	Excluded
CBP20_3_t05	CBP20	3	t05	Rt16	NNNTTAANN	BC15	AATAATGTN	323584	50320	15.55	18528	5.73	253	1.37	118.58	2196996	Excluded
CBP20_3_t10	CBP20	3	t10	Rt16	NNNTTAANN	BC24	CAAGTGATN	210058	29977	14.27	12008	5.72	121	1.01	247.93	2977190	Excluded
CBP20_3_t15	CBP20	3	t15	Rt16	NNNTTAANN	BC17	ATGTTGTAN	183523	31841	17.35	11853	6.46	144	1.21	208.33	2469375	Excluded
CBP20_3_t20	CBP20	3	t20	Rt16	NNNTTAANN	BC08	CATCTGTAN	200965	25535	12.71	10404	5.18	97	0.93	309.28	3217732	Excluded
CBP20_3_t40	CBP20	3	t40	Rt16	NNNTTAANN	BC26	CTTGGGCCN	133023	24782	18.63	10087	7.58	130	1.29	230.77	2327769	Excluded
CBP20_3_t60	CBP20	3	t60	Rt16	NNNTTAANN	BC18	GTGGCTGCN	107111	16975	15.85	7690	7.18	79	1.03	379.75	2920253	Excluded
CBP80_1_DMSO	CBP80	1	DMSO	Rt07	NNNTTAGNN	BC25	ATAATTCTN	26808817	2250964	8.4	1043606	3.89	9017	0.86	3.33	3472128	N/A
CBP80_1_negative	CBP80	1	negative	Rt07	NNNTTAGNN	BC03	GTTAGAAAN	435357	77501	17.8	22616	5.19	340	1.5	88.24	1995529	N/A
CBP80_1_t00-1	CBP80	1	t00-1	Rt07	NNNTTAGNN	BC31	CAACACTTN	22250322	2296930	10.32	669899	3.01	10075	1.5	2.98	1994736	N/A
CBP80_1_t00-2	CBP80	1	t00-2	Rt07	NNNTTAGNN	BC17	ATGTTGTAN	29790356	3315184	11.13	979630	3.29	11236	1.15	2.67	2615602	N/A
CBP80_1_t05	CBP80	1	t05	Rt07	NNNTTAGNN	BC26	CTTGGGCCN	19582366	2424091	12.38	748731	3.82	9592	1.28	3.13	2341736	N/A
CBP80_1_t10	CBP80	1	t10	Rt07	NNNTTAGNN	BC08	CATCTGTAN	23465218	2723176	11.61	874608	3.73	9819	1.12	3.06	2672191	N/A
CBP80_1_t15	CBP80	1	t15	Rt07	NNNTTAGNN	BC18	GTGGCTGCN	13923922	1682003	12.08	652326	4.68	5597	0.86	5.36	3496477	N/A
CBP80_1_t20	CBP80	1	t20	Rt07	NNNTTAGNN	BC15	AATAATGTN	34998484	3158153	9.02	1277658	3.65	13001	1.02	2.31	2948215	N/A
CBP80_1_t40	CBP80	1	t40	Rt07	NNNTTAGNN	BC24	CAAGTGATN	23648960	2042432	8.64	839889	3.55	8309	0.99	3.61	3032455	N/A
CBP80_1_t60	CBP80	1	t60	Rt07	NNNTTAGNN	BC21	GCCCTCCGN	7664269	1330422	17.36	557440	7.27	5316	0.95	5.64	3145824	N/A
CBP80_2_DMSO	CBP80	2	DMSO	Rt02	NNNTTGTNN	BC08	CATCTGTAN	27070442	2125187	7.85	806237	2.98	7390	0.92	4.06	3272951	N/A
CBP80_2_negative	CBP80	2	negative	Rt02	NNNTTGTNN	BC03	GTTAGAAAN	393667	33189	8.43	11261	2.86	106	0.94	283.02	3187075	N/A
CBP80_2_t00-1	CBP80	2	t00-1	Rt02	NNNTTGTNN	BC25	ATAATTCTN	15409268	1401396	9.09	431941	2.8	5056	1.17	5.93	2562941	N/A
CBP80_2_t00-2	CBP80	2	t00-2	Rt02	NNNTTGTNN	BC18	GTGGCTGCN	11909763	1196988	10.05	406623	3.41	3603	0.89	8.33	3385704	N/A
CBP80_2_t05	CBP80	2	t05	Rt02	NNNTTGTNN	BC21	GCCCTCCGN	10815645	1176929	10.88	354821	3.28	4034	1.14	7.44	2638728	N/A
CBP80_2_t10	CBP80	2	t10	Rt02	NNNTTGTNN	BC24	CAAGTGATN	22977510	1782792	7.76	579339	2.52	6114	1.06	4.91	2842684	N/A
CBP80_2_t15	CBP80	2	t15	Rt02	NNNTTGTNN	BC15	AATAATGTN	42963736	3507272	8.16	1213761	2.83	14335	1.18	2.09	2540135	N/A
CBP80_2_t20	CBP80	2	t20	Rt02	NNNTTGTNN	BC26	CTTGGGCCN	17826259	1616598	9.07	599665	3.36	7141	1.19	4.2	2519248	N/A
CBP80_2_t40	CBP80	2	t40	Rt02	NNNTTGTNN	BC17	ATGTTGTAN	19076329	1773296	9.3	630131	3.3	6040	0.96	4.97	3129790	N/A
CBP80_2_t60	CBP80	2	t60	Rt02	NNNTTGTNN	BC31	CAACACTTN	22624369	1745427	7.71	635936	2.81	8559	1.35	3.51	2229008	N/A
CBP80_3_DMSO	CBP80	3	DMSO	Rt13	NNNCGGANN	BC31	CAACACTTN	21216697	4645814	21.9	2053322	9.68	17135	0.83	1.75	3594961	N/A
CBP80_3_negative	CBP80	3	negative	Rt13	NNNCGGANN	BC21	GCCCTCCGN	794732	251988	31.71	70229	8.84	927	1.32	32.36	2272783	N/A
CBP80_3_t00	CBP80	3	t00	Rt13	NNNCGGANN	BC25	ATAATTCTN	22837289	5503488	24.1	1857609	8.13	17649	0.95	1.7	3157588	N/A
CBP80_3_t05	CBP80	3	t05	Rt13	NNNCGGANN	BC15	AATAATGTN	25619016	5901733	23.04	1916981	7.48	18116	0.95	1.66	3174510	N/A
CBP80_3_t10	CBP80	3	t10	Rt13	NNNCGGANN	BC24	CAAGTGATN	17344807	4038735	23.28	1418951	8.18	11256	0.79	2.67	3781852	N/A
CBP80_3_t15	CBP80	3	t15	Rt13	NNNCGGANN	BC17	ATGTTGTAN	20001306	4588069	22.94	1674360	8.37	13380	0.8	2.24	3754170	N/A
CBP80_3_t20	CBP80	3	t20	Rt13	NNNCGGANN	BC08	CATCTGTAN	12875852	2822532	21.92	1145664	8.9	8891	0.78	3.37	3865698	N/A
CBP80_3_t40	CBP80	3	t40	Rt13	NNNCGGANN	BC26	CTTGGGCCN	8805250	2285494	25.96	986287	11.2	7730	0.78	3.88	3827763	N/A
CBP80_3_t60	CBP80	3	t60	Rt13	NNNCGGANN	BC18	GTGGCTGCN	7931149	2141292	27	884872	11.16	5863	0.66	5.12	4527743	N/A
RBM7_1_DMSO	RBM7	1	DMSO	Rt06	NNNCCGGNN	BC08	CATCTGTAN	14592397	4889047	33.5	2984815	20.45	6458	0.22	4.65	13865663	N/A
RBM7_1_negative	RBM7	1	negative	Rt06	NNNCCGGNN	BC21	GCCCTCCGN	99264	30958	31.19	8184	8.24	111	1.36	270.27	2211892	N/A
RBM7_1_t00	RBM7	1	t00	Rt06	NNNCCGGNN	BC15	AATAATGTN	11191409	4529028	40.47	1023846	9.15	11581	1.13	2.59	2652222	N/A
RBM7_1_t05	RBM7	1	t05	Rt06	NNNCCGGNN	BC17	ATGTTGTAN	12201956	4822804	39.52	1215633	9.96	11463	0.94	2.62	3181452	N/A
RBM7_1_t10	RBM7	1	t10	Rt06	NNNCCGGNN	BC18	GTGGCTGCN	6002816	2478937	41.3	743587	12.39	4863	0.65	6.17	4587212	N/A
RBM7_1_t15	RBM7	1	t15	Rt06	NNNCCGGNN	BC24	CAAGTGATN	11359619	4011449	35.31	1469920	12.94	7468	0.51	4.02	5904874	N/A
RBM7_1_t20	RBM7	1	t20	Rt06	NNNCCGGNN	BC25	ATAATTCTN	7180528	2760126	38.44	1153792	16.07	4723	0.41	6.35	7328766	N/A
RBM7_1_t40	RBM7	1	t40	Rt06	NNNCCGGNN	BC26	CTTGGGCCN	8639234	3096975	35.85	1702321	19.7	5492	0.32	5.46	9298913	N/A
RBM7_1_t60	RBM7	1	t60	Rt06	NNNCCGGNN	BC31	CAACACTTN	11236386	3666622	32.63	2086912	18.57	6465	0.31	4.64	9684046	N/A
RBM7_2_DMSO	RBM7	2	DMSO	Rt03	NNNCAATNN	BC18	GTGGCTGCN	12323487	2400048	19.48	1325451	10.76	4014	0.3	7.47	9906211	N/A
RBM7_2_negative	RBM7	2	negative	Rt03	NNNCAATNN	BC17	ATGTTGTAN	803793	152832	19.01	45062	5.61	701	1.56	42.8	1928474	N/A
RBM7_2_t00	RBM7	2	t00	Rt03	NNNCAATNN	BC21	GCCCTCCGN	7994312	1967280	24.61	409619	5.12	4608	1.12	6.51	2666790	N/A
RBM7_2_t05	RBM7	2	t05	Rt03	NNNCAATNN	BC25	ATAATTCTN	12698350	3204654	25.24	767187	6.04	7643	1	3.93	3011332	N/A
RBM7_2_t10	RBM7	2	t10	Rt03	NNNCAATNN	BC26	CTTGGGCCN	14941264	3549946	23.76	1024249	6.86	7567	0.74	3.96	4060720	N/A
RBM7_2_t15	RBM7	2	t15	Rt03	NNNCAATNN	BC24	CAAGTGATN	24414845	4896191	20.05	1691804	6.93	10071	0.6	2.98	5039631	N/A
RBM7_2_t20	RBM7	2	t20	Rt03	NNNCAATNN	BC31	CAACACTTN	13307780	2687854	20.2	1093442	8.22	7277	0.67	4.12	4507800	N/A
RBM7_2_t40	RBM7	2	t40	Rt03	NNNCAATNN	BC08	CATCTGTAN	12232013	2316701	18.94	1171754	9.58	6219	0.53	4.82	5652455	N/A
RBM7_2_t60	RBM7	2	t60	Rt03	NNNCAATNN	BC15	AATAATGTN	17232228	3579100	20.77	1862606	10.81	8729	0.47	3.44	6401441	N/A
RBM7_3_DMSO	RBM7	3	DMSO	Rt08	NNNAATGNN	BC24	CAAGTGATN	9643092	3639025	37.74	2183165	22.64	5511	0.25	5.44	11884404	N/A
RBM7_3_negative	RBM7	3	negative	Rt08	NNNAATGNN	BC18	GTGGCTGCN	153749	40716	26.48	16474	10.71	119	0.72	252.1	4153109	N/A
RBM7_3_t00	RBM7	3	t00	Rt08	NNNAATGNN	BC25	ATAATTCTN	4198546	1989259	47.38	439067	10.46	4703	1.07	6.38	2800768	N/A
RBM7_3_t05	RBM7	3	t05	Rt08	NNNAATGNN	BC26	CTTGGGCCN	7878323	3787226	48.07	909269	11.54	10713	1.18	2.8	2546259	N/A
RBM7_3_t10	RBM7	3	t10	Rt08	NNNAATGNN	BC21	GCCCTCCGN	3899700	1907920	48.92	547690	14.04	3927	0.72	7.64	4184034	N/A
RBM7_3_t15	RBM7	3	t15	Rt08	NNNAATGNN	BC31	CAACACTTN	8538193	3610510	42.29	1380014	16.16	8142	0.59	3.68	5084797	N/A
RBM7_3_t20	RBM7	3	t20	Rt08	NNNAATGNN	BC08	CATCTGTAN	7170857	3029921	42.25	1288513	17.97	5157	0.4	5.82	7495713	N/A
RBM7_3_t40	RBM7	3	t40	Rt08	NNNAATGNN	BC15	AATAATGTN	12418355	4958554	39.93	2715482	21.87	8583	0.32	3.5	9491374	N/A
RBM7_3_t60	RBM7	3	t60	Rt08	NNNAATGNN	BC17	ATGTTGTAN	9676114	3911445	40.42	2323150	24.01	5677	0.24	5.28	12276643	N/A
