# Supplementary material for: Temporal-iCLIP captures co-transcriptional RNA-protein interactions
Source: Nat Commun. 2023 Feb 8;14:696. doi: 10.1038/s41467-023-36345-y (PMC9908952; doi:10.1038/s41467-023-36345-y)
Supplement: Supplementary file 7 — Source Data [file 41467_2023_36345_MOESM7_ESM.zip]

Archive with 2 entries (2 files):
- Source_data_excel_sheets.xlsx
- Source_data_uncropped_blots_images.pdf
