# Supplementary material for: Temporal-iCLIP captures co-transcriptional RNA-protein interactions
Source: Nat Commun. 2023 Feb 8;14:696. doi: 10.1038/s41467-023-36345-y (PMC9908952; doi:10.1038/s41467-023-36345-y)
Supplement: Supplementary file 7 — Source Data [file 41467_2023_36345_MOESM7_ESM.zip › Source_data_excel_sheets.xlsx]

## Sheet: Figure 1c
	Protein	Timepoint_f	Rep_1	Rep_2	Rep_3	mean
1	ALYREF	negative	0.982293	1.2225	NA	1.1024
2	ALYREF	t00	1.74485	2.16157	NA	1.95321
3	ALYREF	t05	1.95774	2.8792	NA	2.41847
4	ALYREF	t10	1.9581	3.05623	NA	2.50717
5	ALYREF	t15	2.0799	3.43038	NA	2.75514
6	ALYREF	t20	2.45298	3.72321	NA	3.08809
7	ALYREF	t40	2.72083	4.01736	NA	3.3691
8	ALYREF	t60	2.37874	3.91298	NA	3.14586
9	ALYREF	DMSO	2.99209	5.65739	NA	4.32474
10	CBP20	negative	0.509462	0.765455	1.56625	0.947055
11	CBP20	t00	1.67459	2.29221	1.60955	1.85878
12	CBP20	t05	1.3802	1.61771	1.10727	1.3684
13	CBP20	t10	1.32987	1.34791	1.5	1.3926
14	CBP20	t15	1.3978	1.0999	1.25583	1.25118
15	CBP20	t20	1.31553	1.25558	1.63577	1.4023
16	CBP20	t40	1.36593	1.21787	1.18085	1.25488
17	CBP20	t60	1.49433	1.00769	1.4738	1.32527
18	CBP20	DMSO	1.58236	1.5428	1.12878	1.41798
19	CBP80	negative	1.04965	1.64292	1.18922	1.29393
20	CBP80	t00	1.2498	1.59226	1.66899	1.50368
21	CBP80	t05	1.24776	1.44687	1.69638	1.46367
22	CBP80	t10	1.42643	1.51801	2.028	1.65748
23	CBP80	t15	1.82995	1.35181	1.99216	1.72464
24	CBP80	t20	1.52468	1.31722	2.03207	1.62466
25	CBP80	t40	1.57607	1.66695	2.0119	1.75164
26	CBP80	t60	1.66024	1.18011	2.39971	1.74669
27	CBP80	DMSO	1.78918	1.73261	1.8873	1.80303
28	RBM7	negative	1.13649	1.00695	2.07429	1.40591
29	RBM7	t00	1.3758	1.44063	1.44083	1.41909
30	RBM7	t05	1.6309	1.58609	1.30081	1.50594
31	RBM7	t10	2.31319	2.10211	2.11002	2.17511
32	RBM7	t15	2.97303	2.57928	2.53768	2.69666
33	RBM7	t20	3.66656	2.27307	3.72957	3.22306
34	RBM7	t40	4.60767	2.79843	4.68587	4.03066
35	RBM7	t60	4.79617	3.16185	6.04482	4.66761
36	RBM7	DMSO	6.85985	4.86413	5.86348	5.86249

## Sheet: Figure 1d
	Protein	Timepoint_f	Exonic	Segment	Rep_1	Rep_2	Rep_3	mean
1	ALYREF	negative	monoExonic	exon	1.44849	2.08963	NA	1.76906
2	ALYREF	negative	multiExonic	exon	1.92993	2.35644	NA	2.14318
3	ALYREF	negative	multiExonic	intron	0.627598	0.796618	NA	0.712108
4	ALYREF	t00	monoExonic	exon	5.10223	5.63441	NA	5.36832
5	ALYREF	t00	multiExonic	exon	6.10836	7.60247	NA	6.85542
6	ALYREF	t00	multiExonic	intron	0.307781	0.387755	NA	0.347768
7	ALYREF	t05	monoExonic	exon	4.78213	6.60949	NA	5.69581
8	ALYREF	t05	multiExonic	exon	7.63849	11.0283	NA	9.33338
9	ALYREF	t05	multiExonic	intron	0.41458	0.648562	NA	0.531571
10	ALYREF	t10	monoExonic	exon	4.65808	6.48444	NA	5.57126
11	ALYREF	t10	multiExonic	exon	7.61549	11.7431	NA	9.67928
12	ALYREF	t10	multiExonic	intron	0.484346	0.874363	NA	0.679355
13	ALYREF	t15	monoExonic	exon	5.17175	8.33995	NA	6.75585
14	ALYREF	t15	multiExonic	exon	7.19779	13.5666	NA	10.3822
15	ALYREF	t15	multiExonic	intron	0.559751	1.23895	NA	0.899349
16	ALYREF	t20	monoExonic	exon	5.68764	6.75008	NA	6.21886
17	ALYREF	t20	multiExonic	exon	9.88157	15.2433	NA	12.5625
18	ALYREF	t20	multiExonic	intron	0.825405	1.56177	NA	1.19359
19	ALYREF	t40	monoExonic	exon	4.72078	5.07437	NA	4.89757
20	ALYREF	t40	multiExonic	exon	11.7088	20.0294	NA	15.8691
21	ALYREF	t40	multiExonic	intron	1.1266	1.84368	NA	1.48514
22	ALYREF	t60	monoExonic	exon	3.36032	4.78411	NA	4.07222
23	ALYREF	t60	multiExonic	exon	11.7424	20.8897	NA	16.316
24	ALYREF	t60	multiExonic	intron	1.03759	1.7917	NA	1.41464
25	ALYREF	DMSO	monoExonic	exon	3.24079	6.26772	NA	4.75426
26	ALYREF	DMSO	multiExonic	exon	18.3597	34.5366	NA	26.4482
27	ALYREF	DMSO	multiExonic	intron	1.15612	2.29569	NA	1.7259
28	CBP20	negative	monoExonic	exon	0.567056	1.04325	NA	0.805151
29	CBP20	negative	multiExonic	exon	1.06265	0.964639	NA	1.01364
30	CBP20	negative	multiExonic	intron	0.3312	0.497357	NA	0.414278
31	CBP20	t00	monoExonic	exon	5.07753	8.0387	NA	6.55811
32	CBP20	t00	multiExonic	exon	5.48811	9.10183	NA	7.29497
33	CBP20	t00	multiExonic	intron	0.471411	0.588792	NA	0.530101
34	CBP20	t05	monoExonic	exon	3.79227	4.90154	NA	4.3469
35	CBP20	t05	multiExonic	exon	4.18013	5.30933	NA	4.74473
36	CBP20	t05	multiExonic	intron	0.453224	0.374406	NA	0.413815
37	CBP20	t10	monoExonic	exon	3.05201	3.44491	NA	3.24846
38	CBP20	t10	multiExonic	exon	3.70207	4.12805	NA	3.91506
39	CBP20	t10	multiExonic	intron	0.469681	0.415125	NA	0.442403
40	CBP20	t15	monoExonic	exon	3.02895	2.66958	NA	2.84926
41	CBP20	t15	multiExonic	exon	4.71463	3.70453	NA	4.20958
42	CBP20	t15	multiExonic	intron	0.624054	0.312136	NA	0.468095
43	CBP20	t20	monoExonic	exon	2.62137	3.04288	NA	2.83213
44	CBP20	t20	multiExonic	exon	3.79171	4.6373	NA	4.2145
45	CBP20	t20	multiExonic	intron	0.665153	0.364205	NA	0.514679
46	CBP20	t40	monoExonic	exon	2.86754	3.08469	NA	2.97612
47	CBP20	t40	multiExonic	exon	3.71749	4.47141	NA	4.09445
48	CBP20	t40	multiExonic	intron	0.714066	0.366638	NA	0.540352
49	CBP20	t60	monoExonic	exon	3.47565	2.47665	NA	2.97615
50	CBP20	t60	multiExonic	exon	5.24234	3.69765	NA	4.46999
51	CBP20	t60	multiExonic	intron	0.68923	0.292993	NA	0.491112
52	CBP20	DMSO	monoExonic	exon	3.74628	4.07804	NA	3.91216
53	CBP20	DMSO	multiExonic	exon	5.66509	6.29285	NA	5.97897
54	CBP20	DMSO	multiExonic	intron	0.806178	0.425845	NA	0.616012
55	CBP80	negative	monoExonic	exon	1.78367	2.82312	1.99047	2.19909
56	CBP80	negative	multiExonic	exon	1.87951	2.98715	2.19629	2.35432
57	CBP80	negative	multiExonic	intron	0.588272	1.09552	0.615877	0.766556
58	CBP80	t00	monoExonic	exon	3.17409	4.87597	5.16702	4.4057
59	CBP80	t00	multiExonic	exon	2.79389	4.2968	4.57819	3.88963
60	CBP80	t00	multiExonic	intron	0.267105	0.366879	0.390681	0.341555
61	CBP80	t05	monoExonic	exon	3.03759	3.97121	4.65021	3.88634
62	CBP80	t05	multiExonic	exon	2.67287	2.87433	3.76151	3.1029
63	CBP80	t05	multiExonic	intron	0.35151	0.357294	0.495586	0.401463
64	CBP80	t10	monoExonic	exon	2.92273	3.6684	5.46558	4.01891
65	CBP80	t10	multiExonic	exon	2.9488	3.07898	4.94066	3.65615
66	CBP80	t10	multiExonic	intron	0.524184	0.549679	0.727213	0.600359
67	CBP80	t15	monoExonic	exon	3.76122	3.05836	4.83329	3.88429
68	CBP80	t15	multiExonic	exon	4.42133	3.00327	4.96077	4.12845
69	CBP80	t15	multiExonic	intron	0.941067	0.520474	0.841352	0.767631
70	CBP80	t20	monoExonic	exon	2.64187	2.70118	4.38943	3.24416
71	CBP80	t20	multiExonic	exon	3.02128	3.01337	5.48544	3.84003
72	CBP80	t20	multiExonic	intron	0.917421	0.653681	1.07172	0.88094
73	CBP80	t40	monoExonic	exon	2.94959	3.19126	4.18434	3.44173
74	CBP80	t40	multiExonic	exon	3.09093	3.84373	6.56779	4.50082
75	CBP80	t40	multiExonic	intron	1.00389	0.792278	1.08377	0.959982
76	CBP80	t60	monoExonic	exon	3.23159	2.21422	5.38761	3.61114
77	CBP80	t60	multiExonic	exon	3.939	2.83906	7.98845	4.92217
78	CBP80	t60	multiExonic	intron	1.03823	0.579179	1.19153	0.936314
79	CBP80	DMSO	monoExonic	exon	3.74541	3.46117	4.06049	3.75569
80	CBP80	DMSO	multiExonic	exon	4.62862	4.37097	5.4116	4.80373
81	CBP80	DMSO	multiExonic	intron	1.18472	0.898345	1.1656	1.08289
82	RBM7	negative	monoExonic	exon	2.14126	1.85301	3.81102	2.60176
83	RBM7	negative	multiExonic	exon	2.18139	1.53914	4.26016	2.66023
84	RBM7	negative	multiExonic	intron	0.481747	0.552019	1.53445	0.856072
85	RBM7	t00	monoExonic	exon	2.1953	3.37697	2.70131	2.75786
86	RBM7	t00	multiExonic	exon	1.39299	1.26303	1.56068	1.40557
87	RBM7	t00	multiExonic	intron	0.355955	0.246428	0.383284	0.328556
88	RBM7	t05	monoExonic	exon	2.70663	3.18288	2.25124	2.71358
89	RBM7	t05	multiExonic	exon	1.50991	1.36594	1.13781	1.33789
90	RBM7	t05	multiExonic	intron	0.629984	0.474782	0.47696	0.527242
91	RBM7	t10	monoExonic	exon	3.6154	4.1512	3.55004	3.77221
92	RBM7	t10	multiExonic	exon	2.21442	1.79296	2.00448	2.00395
93	RBM7	t10	multiExonic	intron	1.32771	0.972993	1.11929	1.14
94	RBM7	t15	monoExonic	exon	4.34621	4.56263	3.77428	4.22771
95	RBM7	t15	multiExonic	exon	2.82882	2.45899	2.41372	2.56718
96	RBM7	t15	multiExonic	intron	2.13478	1.56511	1.92767	1.87585
97	RBM7	t20	monoExonic	exon	5.30741	4.04796	5.40779	4.92106
98	RBM7	t20	multiExonic	exon	3.56626	2.31661	3.63026	3.17104
99	RBM7	t20	multiExonic	intron	3.06882	1.6713	3.26457	2.66823
100	RBM7	t40	monoExonic	exon	6.18264	4.39691	6.04972	5.54309
101	RBM7	t40	multiExonic	exon	4.81645	3.1713	5.00218	4.32998
102	RBM7	t40	multiExonic	intron	4.79733	2.59489	5.06474	4.15232
103	RBM7	t60	monoExonic	exon	6.27129	5.39205	8.0547	6.57268
104	RBM7	t60	multiExonic	exon	5.1589	3.50048	6.83259	5.16399
105	RBM7	t60	multiExonic	intron	5.18526	3.04477	6.76831	4.99945
106	RBM7	DMSO	monoExonic	exon	10.5896	8.85452	10.1859	9.87668
107	RBM7	DMSO	multiExonic	exon	8.28523	6.38137	7.33293	7.33318
108	RBM7	DMSO	multiExonic	intron	7.75746	4.95752	6.44082	6.38527

## Sheet: Figure 1e
	Protein	Timepoint	Rep	exonic	coord.Dim	value
1	ALYREF	DMSO	Rep_1	multiExonic	Dim_1_x_axis	90.3951
2	ALYREF	DMSO	Rep_2	multiExonic	Dim_1_x_axis	108.23
3	ALYREF	negative	Rep_1	multiExonic	Dim_1_x_axis	-97.4727
4	ALYREF	negative	Rep_2	multiExonic	Dim_1_x_axis	-111.899
5	ALYREF	t0	Rep_1	multiExonic	Dim_1_x_axis	0.081353
6	ALYREF	t0	Rep_2	multiExonic	Dim_1_x_axis	-0.839295
7	ALYREF	t00	Rep_1	multiExonic	Dim_1_x_axis	4.01795
8	ALYREF	t00	Rep_2	multiExonic	Dim_1_x_axis	10.0929
9	ALYREF	t05	Rep_1	multiExonic	Dim_1_x_axis	25.5347
10	ALYREF	t05	Rep_2	multiExonic	Dim_1_x_axis	40.8947
11	ALYREF	t10	Rep_1	multiExonic	Dim_1_x_axis	32.9549
12	ALYREF	t10	Rep_2	multiExonic	Dim_1_x_axis	53.1976
13	ALYREF	t15	Rep_1	multiExonic	Dim_1_x_axis	31.7551
14	ALYREF	t15	Rep_2	multiExonic	Dim_1_x_axis	40.0192
15	ALYREF	t20	Rep_1	multiExonic	Dim_1_x_axis	43.671
16	ALYREF	t20	Rep_2	multiExonic	Dim_1_x_axis	79.6933
17	ALYREF	t40	Rep_1	multiExonic	Dim_1_x_axis	73.9249
18	ALYREF	t40	Rep_2	multiExonic	Dim_1_x_axis	91.2264
19	ALYREF	t60	Rep_1	multiExonic	Dim_1_x_axis	64.4025
20	ALYREF	t60	Rep_2	multiExonic	Dim_1_x_axis	91.6153
21	CBP20	DMSO	Rep_1	multiExonic	Dim_1_x_axis	16.0199
22	CBP20	DMSO	Rep_2	multiExonic	Dim_1_x_axis	-73.8205
23	CBP20	negative	Rep_1	multiExonic	Dim_1_x_axis	-105.752
24	CBP20	negative	Rep_2	multiExonic	Dim_1_x_axis	-126.838
25	CBP20	t0	Rep_1	multiExonic	Dim_1_x_axis	-57.0946
26	CBP20	t0	Rep_2	multiExonic	Dim_1_x_axis	-104.098
27	CBP20	t00	Rep_1	multiExonic	Dim_1_x_axis	-46.7423
28	CBP20	t00	Rep_2	multiExonic	Dim_1_x_axis	-91.5979
29	CBP20	t05	Rep_1	multiExonic	Dim_1_x_axis	-47.3834
30	CBP20	t05	Rep_2	multiExonic	Dim_1_x_axis	-100.044
31	CBP20	t10	Rep_1	multiExonic	Dim_1_x_axis	-38.8961
32	CBP20	t10	Rep_2	multiExonic	Dim_1_x_axis	-85.9256
33	CBP20	t15	Rep_1	multiExonic	Dim_1_x_axis	-35.4445
34	CBP20	t15	Rep_2	multiExonic	Dim_1_x_axis	-82.5817
35	CBP20	t20	Rep_1	multiExonic	Dim_1_x_axis	-12.1371
36	CBP20	t20	Rep_2	multiExonic	Dim_1_x_axis	-82.849
37	CBP20	t40	Rep_1	multiExonic	Dim_1_x_axis	-1.02447
38	CBP20	t40	Rep_2	multiExonic	Dim_1_x_axis	-76.7512
39	CBP20	t60	Rep_1	multiExonic	Dim_1_x_axis	-1.4106
40	CBP20	t60	Rep_2	multiExonic	Dim_1_x_axis	-76.2622
41	CBP80	DMSO	Rep_1	multiExonic	Dim_1_x_axis	44.2637
42	CBP80	DMSO	Rep_2	multiExonic	Dim_1_x_axis	24.5713
43	CBP80	DMSO	Rep_3	multiExonic	Dim_1_x_axis	45.4459
44	CBP80	negative	Rep_1	multiExonic	Dim_1_x_axis	-98.4149
45	CBP80	negative	Rep_2	multiExonic	Dim_1_x_axis	-106.967
46	CBP80	negative	Rep_3	multiExonic	Dim_1_x_axis	-65.2857
47	CBP80	t0	Rep_1	multiExonic	Dim_1_x_axis	-58.6646
48	CBP80	t0	Rep_2	multiExonic	Dim_1_x_axis	-71.4499
49	CBP80	t00	Rep_1	multiExonic	Dim_1_x_axis	-43.6944
50	CBP80	t00	Rep_2	multiExonic	Dim_1_x_axis	-61.9546
51	CBP80	t00	Rep_3	multiExonic	Dim_1_x_axis	-35.6714
52	CBP80	t05	Rep_1	multiExonic	Dim_1_x_axis	-39.7682
53	CBP80	t05	Rep_2	multiExonic	Dim_1_x_axis	-62.8328
54	CBP80	t05	Rep_3	multiExonic	Dim_1_x_axis	-22.644
55	CBP80	t10	Rep_1	multiExonic	Dim_1_x_axis	-21.6252
56	CBP80	t10	Rep_2	multiExonic	Dim_1_x_axis	-32.9725
57	CBP80	t10	Rep_3	multiExonic	Dim_1_x_axis	-9.53363
58	CBP80	t15	Rep_1	multiExonic	Dim_1_x_axis	-1.48701
59	CBP80	t15	Rep_2	multiExonic	Dim_1_x_axis	-23.9275
60	CBP80	t15	Rep_3	multiExonic	Dim_1_x_axis	0.341905
61	CBP80	t20	Rep_1	multiExonic	Dim_1_x_axis	12.0198
62	CBP80	t20	Rep_2	multiExonic	Dim_1_x_axis	-17.6548
63	CBP80	t20	Rep_3	multiExonic	Dim_1_x_axis	18.5419
64	CBP80	t40	Rep_1	multiExonic	Dim_1_x_axis	23.4548
65	CBP80	t40	Rep_2	multiExonic	Dim_1_x_axis	7.22095
66	CBP80	t40	Rep_3	multiExonic	Dim_1_x_axis	27.535
67	CBP80	t60	Rep_1	multiExonic	Dim_1_x_axis	30.6271
68	CBP80	t60	Rep_2	multiExonic	Dim_1_x_axis	0.353925
69	CBP80	t60	Rep_3	multiExonic	Dim_1_x_axis	34.2133
70	RBM7	DMSO	Rep_1	multiExonic	Dim_1_x_axis	162.158
71	RBM7	DMSO	Rep_2	multiExonic	Dim_1_x_axis	129.686
72	RBM7	DMSO	Rep_3	multiExonic	Dim_1_x_axis	149.097
73	RBM7	negative	Rep_1	multiExonic	Dim_1_x_axis	-116.638
74	RBM7	negative	Rep_2	multiExonic	Dim_1_x_axis	-85.4912
75	RBM7	negative	Rep_3	multiExonic	Dim_1_x_axis	-92.487
76	RBM7	t00	Rep_1	multiExonic	Dim_1_x_axis	-19.9002
77	RBM7	t00	Rep_2	multiExonic	Dim_1_x_axis	-55.6361
78	RBM7	t00	Rep_3	multiExonic	Dim_1_x_axis	-30.5079
79	RBM7	t05	Rep_1	multiExonic	Dim_1_x_axis	4.9126
80	RBM7	t05	Rep_2	multiExonic	Dim_1_x_axis	-25.9998
81	RBM7	t05	Rep_3	multiExonic	Dim_1_x_axis	-17.7678
82	RBM7	t10	Rep_1	multiExonic	Dim_1_x_axis	21.6251
83	RBM7	t10	Rep_2	multiExonic	Dim_1_x_axis	9.29393
84	RBM7	t10	Rep_3	multiExonic	Dim_1_x_axis	0.681661
85	RBM7	t15	Rep_1	multiExonic	Dim_1_x_axis	54.4051
86	RBM7	t15	Rep_2	multiExonic	Dim_1_x_axis	38.0943
87	RBM7	t15	Rep_3	multiExonic	Dim_1_x_axis	45.9879
88	RBM7	t20	Rep_1	multiExonic	Dim_1_x_axis	73.3727
89	RBM7	t20	Rep_2	multiExonic	Dim_1_x_axis	37.7742
90	RBM7	t20	Rep_3	multiExonic	Dim_1_x_axis	77.3695
91	RBM7	t40	Rep_1	multiExonic	Dim_1_x_axis	117.606
92	RBM7	t40	Rep_2	multiExonic	Dim_1_x_axis	81.2812
93	RBM7	t40	Rep_3	multiExonic	Dim_1_x_axis	123.237
94	RBM7	t60	Rep_1	multiExonic	Dim_1_x_axis	132.966
95	RBM7	t60	Rep_2	multiExonic	Dim_1_x_axis	101.574
96	RBM7	t60	Rep_3	multiExonic	Dim_1_x_axis	148.401
97	ALYREF	DMSO	Rep_1	multiExonic	Dim_2_y_axis	-37.3658
98	ALYREF	DMSO	Rep_2	multiExonic	Dim_2_y_axis	-50.2283
99	ALYREF	negative	Rep_1	multiExonic	Dim_2_y_axis	-11.9287
100	ALYREF	negative	Rep_2	multiExonic	Dim_2_y_axis	-10.5015
101	ALYREF	t0	Rep_1	multiExonic	Dim_2_y_axis	-67.3743
102	ALYREF	t0	Rep_2	multiExonic	Dim_2_y_axis	-70.4686
103	ALYREF	t00	Rep_1	multiExonic	Dim_2_y_axis	-61.7036
104	ALYREF	t00	Rep_2	multiExonic	Dim_2_y_axis	-71.2315
105	ALYREF	t05	Rep_1	multiExonic	Dim_2_y_axis	-63.7517
106	ALYREF	t05	Rep_2	multiExonic	Dim_2_y_axis	-68.0879
107	ALYREF	t10	Rep_1	multiExonic	Dim_2_y_axis	-57.5603
108	ALYREF	t10	Rep_2	multiExonic	Dim_2_y_axis	-58.6031
109	ALYREF	t15	Rep_1	multiExonic	Dim_2_y_axis	-50.2159
110	ALYREF	t15	Rep_2	multiExonic	Dim_2_y_axis	-56.8613
111	ALYREF	t20	Rep_1	multiExonic	Dim_2_y_axis	-53.2478
112	ALYREF	t20	Rep_2	multiExonic	Dim_2_y_axis	-44.0144
113	ALYREF	t40	Rep_1	multiExonic	Dim_2_y_axis	-31.1478
114	ALYREF	t40	Rep_2	multiExonic	Dim_2_y_axis	-26.6473
115	ALYREF	t60	Rep_1	multiExonic	Dim_2_y_axis	-25.6124
116	ALYREF	t60	Rep_2	multiExonic	Dim_2_y_axis	-25.6956
117	CBP20	DMSO	Rep_1	multiExonic	Dim_2_y_axis	6.58478
118	CBP20	DMSO	Rep_2	multiExonic	Dim_2_y_axis	14.9515
119	CBP20	negative	Rep_1	multiExonic	Dim_2_y_axis	-12.4103
120	CBP20	negative	Rep_2	multiExonic	Dim_2_y_axis	-7.19029
121	CBP20	t0	Rep_1	multiExonic	Dim_2_y_axis	4.56596
122	CBP20	t0	Rep_2	multiExonic	Dim_2_y_axis	12.4101
123	CBP20	t00	Rep_1	multiExonic	Dim_2_y_axis	5.99027
124	CBP20	t00	Rep_2	multiExonic	Dim_2_y_axis	22.9181
125	CBP20	t05	Rep_1	multiExonic	Dim_2_y_axis	4.21139
126	CBP20	t05	Rep_2	multiExonic	Dim_2_y_axis	13.421
127	CBP20	t10	Rep_1	multiExonic	Dim_2_y_axis	6.76731
128	CBP20	t10	Rep_2	multiExonic	Dim_2_y_axis	13.5469
129	CBP20	t15	Rep_1	multiExonic	Dim_2_y_axis	14.491
130	CBP20	t15	Rep_2	multiExonic	Dim_2_y_axis	17.2014
131	CBP20	t20	Rep_1	multiExonic	Dim_2_y_axis	17.5844
132	CBP20	t20	Rep_2	multiExonic	Dim_2_y_axis	18.9247
133	CBP20	t40	Rep_1	multiExonic	Dim_2_y_axis	19.3722
134	CBP20	t40	Rep_2	multiExonic	Dim_2_y_axis	18.891
135	CBP20	t60	Rep_1	multiExonic	Dim_2_y_axis	16.0644
136	CBP20	t60	Rep_2	multiExonic	Dim_2_y_axis	16.5328
137	CBP80	DMSO	Rep_1	multiExonic	Dim_2_y_axis	4.83022
138	CBP80	DMSO	Rep_2	multiExonic	Dim_2_y_axis	7.14964
139	CBP80	DMSO	Rep_3	multiExonic	Dim_2_y_axis	6.28816
140	CBP80	negative	Rep_1	multiExonic	Dim_2_y_axis	-12.2214
141	CBP80	negative	Rep_2	multiExonic	Dim_2_y_axis	-11.0354
142	CBP80	negative	Rep_3	multiExonic	Dim_2_y_axis	-17.0834
143	CBP80	t0	Rep_1	multiExonic	Dim_2_y_axis	-2.7841
144	CBP80	t0	Rep_2	multiExonic	Dim_2_y_axis	3.32176
145	CBP80	t00	Rep_1	multiExonic	Dim_2_y_axis	-4.09153
146	CBP80	t00	Rep_2	multiExonic	Dim_2_y_axis	4.59319
147	CBP80	t00	Rep_3	multiExonic	Dim_2_y_axis	1.00483
148	CBP80	t05	Rep_1	multiExonic	Dim_2_y_axis	0.273321
149	CBP80	t05	Rep_2	multiExonic	Dim_2_y_axis	4.39969
150	CBP80	t05	Rep_3	multiExonic	Dim_2_y_axis	1.33004
151	CBP80	t10	Rep_1	multiExonic	Dim_2_y_axis	4.71827
152	CBP80	t10	Rep_2	multiExonic	Dim_2_y_axis	10.6492
153	CBP80	t10	Rep_3	multiExonic	Dim_2_y_axis	9.40188
154	CBP80	t15	Rep_1	multiExonic	Dim_2_y_axis	18.2874
155	CBP80	t15	Rep_2	multiExonic	Dim_2_y_axis	15.8232
156	CBP80	t15	Rep_3	multiExonic	Dim_2_y_axis	13.8644
157	CBP80	t20	Rep_1	multiExonic	Dim_2_y_axis	19.4543
158	CBP80	t20	Rep_2	multiExonic	Dim_2_y_axis	21.8331
159	CBP80	t20	Rep_3	multiExonic	Dim_2_y_axis	20.4849
160	CBP80	t40	Rep_1	multiExonic	Dim_2_y_axis	20.0031
161	CBP80	t40	Rep_2	multiExonic	Dim_2_y_axis	21.3786
162	CBP80	t40	Rep_3	multiExonic	Dim_2_y_axis	23.7446
163	CBP80	t60	Rep_1	multiExonic	Dim_2_y_axis	14.2722
164	CBP80	t60	Rep_2	multiExonic	Dim_2_y_axis	15.8342
165	CBP80	t60	Rep_3	multiExonic	Dim_2_y_axis	17.6385
166	RBM7	DMSO	Rep_1	multiExonic	Dim_2_y_axis	15.4193
167	RBM7	DMSO	Rep_2	multiExonic	Dim_2_y_axis	14.7393
168	RBM7	DMSO	Rep_3	multiExonic	Dim_2_y_axis	14.7707
169	RBM7	negative	Rep_1	multiExonic	Dim_2_y_axis	-7.90236
170	RBM7	negative	Rep_2	multiExonic	Dim_2_y_axis	-3.30166
171	RBM7	negative	Rep_3	multiExonic	Dim_2_y_axis	-1.80038
172	RBM7	t00	Rep_1	multiExonic	Dim_2_y_axis	-2.70583
173	RBM7	t00	Rep_2	multiExonic	Dim_2_y_axis	-6.95021
174	RBM7	t00	Rep_3	multiExonic	Dim_2_y_axis	-4.08869
175	RBM7	t05	Rep_1	multiExonic	Dim_2_y_axis	8.63779
176	RBM7	t05	Rep_2	multiExonic	Dim_2_y_axis	5.64945
177	RBM7	t05	Rep_3	multiExonic	Dim_2_y_axis	7.16558
178	RBM7	t10	Rep_1	multiExonic	Dim_2_y_axis	21.9511
179	RBM7	t10	Rep_2	multiExonic	Dim_2_y_axis	17.5945
180	RBM7	t10	Rep_3	multiExonic	Dim_2_y_axis	22.5182
181	RBM7	t15	Rep_1	multiExonic	Dim_2_y_axis	29.8265
182	RBM7	t15	Rep_2	multiExonic	Dim_2_y_axis	27.2673
183	RBM7	t15	Rep_3	multiExonic	Dim_2_y_axis	31.5263
184	RBM7	t20	Rep_1	multiExonic	Dim_2_y_axis	36.0736
185	RBM7	t20	Rep_2	multiExonic	Dim_2_y_axis	30.3
186	RBM7	t20	Rep_3	multiExonic	Dim_2_y_axis	37.0203
187	RBM7	t40	Rep_1	multiExonic	Dim_2_y_axis	39.1936
188	RBM7	t40	Rep_2	multiExonic	Dim_2_y_axis	31.3721
189	RBM7	t40	Rep_3	multiExonic	Dim_2_y_axis	35.0849
190	RBM7	t60	Rep_1	multiExonic	Dim_2_y_axis	30.5217
191	RBM7	t60	Rep_2	multiExonic	Dim_2_y_axis	24.9385
192	RBM7	t60	Rep_3	multiExonic	Dim_2_y_axis	29.2348
193	ALYREF	DMSO	Rep_1	monoExonic	Dim_1_x_axis	-14.8525
194	ALYREF	DMSO	Rep_2	monoExonic	Dim_1_x_axis	-19.6684
195	ALYREF	negative	Rep_1	monoExonic	Dim_1_x_axis	-64.7516
196	ALYREF	negative	Rep_2	monoExonic	Dim_1_x_axis	-66.2704
197	ALYREF	t0	Rep_1	monoExonic	Dim_1_x_axis	-29.1319
198	ALYREF	t0	Rep_2	monoExonic	Dim_1_x_axis	-30.6279
199	ALYREF	t00	Rep_1	monoExonic	Dim_1_x_axis	-28.0518
200	ALYREF	t00	Rep_2	monoExonic	Dim_1_x_axis	-26.4409
201	ALYREF	t05	Rep_1	monoExonic	Dim_1_x_axis	-18.3474
202	ALYREF	t05	Rep_2	monoExonic	Dim_1_x_axis	-4.27317
203	ALYREF	t10	Rep_1	monoExonic	Dim_1_x_axis	-6.07681
204	ALYREF	t10	Rep_2	monoExonic	Dim_1_x_axis	4.82122
205	ALYREF	t15	Rep_1	monoExonic	Dim_1_x_axis	0.204724
206	ALYREF	t15	Rep_2	monoExonic	Dim_1_x_axis	-3.64906
207	ALYREF	t20	Rep_1	monoExonic	Dim_1_x_axis	-2.82795
208	ALYREF	t20	Rep_2	monoExonic	Dim_1_x_axis	11.2795
209	ALYREF	t40	Rep_1	monoExonic	Dim_1_x_axis	5.06947
210	ALYREF	t40	Rep_2	monoExonic	Dim_1_x_axis	-7.13325
211	ALYREF	t60	Rep_1	monoExonic	Dim_1_x_axis	-15.9234
212	ALYREF	t60	Rep_2	monoExonic	Dim_1_x_axis	-18.2827
213	CBP20	DMSO	Rep_1	monoExonic	Dim_1_x_axis	27.7048
214	CBP20	DMSO	Rep_2	monoExonic	Dim_1_x_axis	11.2391
215	CBP20	negative	Rep_1	monoExonic	Dim_1_x_axis	-65.2258
216	CBP20	negative	Rep_2	monoExonic	Dim_1_x_axis	-68.3965
217	CBP20	t0	Rep_1	monoExonic	Dim_1_x_axis	26.6427
218	CBP20	t0	Rep_2	monoExonic	Dim_1_x_axis	11.4264
219	CBP20	t00	Rep_1	monoExonic	Dim_1_x_axis	40.6787
220	CBP20	t00	Rep_2	monoExonic	Dim_1_x_axis	50.0972
221	CBP20	t05	Rep_1	monoExonic	Dim_1_x_axis	22.0961
222	CBP20	t05	Rep_2	monoExonic	Dim_1_x_axis	10.9156
223	CBP20	t10	Rep_1	monoExonic	Dim_1_x_axis	15.561
224	CBP20	t10	Rep_2	monoExonic	Dim_1_x_axis	-5.59037
225	CBP20	t15	Rep_1	monoExonic	Dim_1_x_axis	13.0902
226	CBP20	t15	Rep_2	monoExonic	Dim_1_x_axis	1.58339
227	CBP20	t20	Rep_1	monoExonic	Dim_1_x_axis	14.3123
228	CBP20	t20	Rep_2	monoExonic	Dim_1_x_axis	-0.309098
229	CBP20	t40	Rep_1	monoExonic	Dim_1_x_axis	15.8863
230	CBP20	t40	Rep_2	monoExonic	Dim_1_x_axis	5.94272
231	CBP20	t60	Rep_1	monoExonic	Dim_1_x_axis	23.5758
232	CBP20	t60	Rep_2	monoExonic	Dim_1_x_axis	0.64105
233	CBP80	DMSO	Rep_1	monoExonic	Dim_1_x_axis	18.0144
234	CBP80	DMSO	Rep_2	monoExonic	Dim_1_x_axis	8.14676
235	CBP80	DMSO	Rep_3	monoExonic	Dim_1_x_axis	21.9322
236	CBP80	negative	Rep_1	monoExonic	Dim_1_x_axis	-64.198
237	CBP80	negative	Rep_2	monoExonic	Dim_1_x_axis	-64.9879
238	CBP80	negative	Rep_3	monoExonic	Dim_1_x_axis	-56.5179
239	CBP80	t0	Rep_1	monoExonic	Dim_1_x_axis	-1.64433
240	CBP80	t0	Rep_2	monoExonic	Dim_1_x_axis	10.1127
241	CBP80	t00	Rep_1	monoExonic	Dim_1_x_axis	6.64268
242	CBP80	t00	Rep_2	monoExonic	Dim_1_x_axis	23.1585
243	CBP80	t00	Rep_3	monoExonic	Dim_1_x_axis	27.2784
244	CBP80	t05	Rep_1	monoExonic	Dim_1_x_axis	0.644316
245	CBP80	t05	Rep_2	monoExonic	Dim_1_x_axis	0.248865
246	CBP80	t05	Rep_3	monoExonic	Dim_1_x_axis	19.3488
247	CBP80	t10	Rep_1	monoExonic	Dim_1_x_axis	-0.650409
248	CBP80	t10	Rep_2	monoExonic	Dim_1_x_axis	1.38721
249	CBP80	t10	Rep_3	monoExonic	Dim_1_x_axis	21.7477
250	CBP80	t15	Rep_1	monoExonic	Dim_1_x_axis	6.50891
251	CBP80	t15	Rep_2	monoExonic	Dim_1_x_axis	8.49628
252	CBP80	t15	Rep_3	monoExonic	Dim_1_x_axis	21.1606
253	CBP80	t20	Rep_1	monoExonic	Dim_1_x_axis	5.00454
254	CBP80	t20	Rep_2	monoExonic	Dim_1_x_axis	-1.46725
255	CBP80	t20	Rep_3	monoExonic	Dim_1_x_axis	20.9119
256	CBP80	t40	Rep_1	monoExonic	Dim_1_x_axis	-1.55488
257	CBP80	t40	Rep_2	monoExonic	Dim_1_x_axis	1.39536
258	CBP80	t40	Rep_3	monoExonic	Dim_1_x_axis	21.9931
259	CBP80	t60	Rep_1	monoExonic	Dim_1_x_axis	-2.95244
260	CBP80	t60	Rep_2	monoExonic	Dim_1_x_axis	-4.93089
261	CBP80	t60	Rep_3	monoExonic	Dim_1_x_axis	27.7276
262	RBM7	DMSO	Rep_1	monoExonic	Dim_1_x_axis	53.8567
263	RBM7	DMSO	Rep_2	monoExonic	Dim_1_x_axis	40.2131
264	RBM7	DMSO	Rep_3	monoExonic	Dim_1_x_axis	48.5741
265	RBM7	negative	Rep_1	monoExonic	Dim_1_x_axis	-65.4059
266	RBM7	negative	Rep_2	monoExonic	Dim_1_x_axis	-59.1452
267	RBM7	negative	Rep_3	monoExonic	Dim_1_x_axis	-53.9117
268	RBM7	t00	Rep_1	monoExonic	Dim_1_x_axis	-33.547
269	RBM7	t00	Rep_2	monoExonic	Dim_1_x_axis	-43.5539
270	RBM7	t00	Rep_3	monoExonic	Dim_1_x_axis	-38.6422
271	RBM7	t05	Rep_1	monoExonic	Dim_1_x_axis	-9.67973
272	RBM7	t05	Rep_2	monoExonic	Dim_1_x_axis	-13.7179
273	RBM7	t05	Rep_3	monoExonic	Dim_1_x_axis	-15.324
274	RBM7	t10	Rep_1	monoExonic	Dim_1_x_axis	2.53936
275	RBM7	t10	Rep_2	monoExonic	Dim_1_x_axis	5.23527
276	RBM7	t10	Rep_3	monoExonic	Dim_1_x_axis	-2.5043
277	RBM7	t15	Rep_1	monoExonic	Dim_1_x_axis	16.0078
278	RBM7	t15	Rep_2	monoExonic	Dim_1_x_axis	15.2691
279	RBM7	t15	Rep_3	monoExonic	Dim_1_x_axis	14.0826
280	RBM7	t20	Rep_1	monoExonic	Dim_1_x_axis	25.8881
281	RBM7	t20	Rep_2	monoExonic	Dim_1_x_axis	12.4299
282	RBM7	t20	Rep_3	monoExonic	Dim_1_x_axis	24.7359
283	RBM7	t40	Rep_1	monoExonic	Dim_1_x_axis	32.8382
284	RBM7	t40	Rep_2	monoExonic	Dim_1_x_axis	15.7012
285	RBM7	t40	Rep_3	monoExonic	Dim_1_x_axis	34.5966
286	RBM7	t60	Rep_1	monoExonic	Dim_1_x_axis	35.0376
287	RBM7	t60	Rep_2	monoExonic	Dim_1_x_axis	25.3935
288	RBM7	t60	Rep_3	monoExonic	Dim_1_x_axis	43.1385
289	ALYREF	DMSO	Rep_1	monoExonic	Dim_2_y_axis	25.1663
290	ALYREF	DMSO	Rep_2	monoExonic	Dim_2_y_axis	26.7805
291	ALYREF	negative	Rep_1	monoExonic	Dim_2_y_axis	-1.45134
292	ALYREF	negative	Rep_2	monoExonic	Dim_2_y_axis	-5.08015
293	ALYREF	t0	Rep_1	monoExonic	Dim_2_y_axis	7.82549
294	ALYREF	t0	Rep_2	monoExonic	Dim_2_y_axis	7.8656
295	ALYREF	t00	Rep_1	monoExonic	Dim_2_y_axis	8.09393
296	ALYREF	t00	Rep_2	monoExonic	Dim_2_y_axis	7.62476
297	ALYREF	t05	Rep_1	monoExonic	Dim_2_y_axis	8.99582
298	ALYREF	t05	Rep_2	monoExonic	Dim_2_y_axis	6.43911
299	ALYREF	t10	Rep_1	monoExonic	Dim_2_y_axis	7.06201
300	ALYREF	t10	Rep_2	monoExonic	Dim_2_y_axis	5.98105
301	ALYREF	t15	Rep_1	monoExonic	Dim_2_y_axis	5.88662
302	ALYREF	t15	Rep_2	monoExonic	Dim_2_y_axis	7.41989
303	ALYREF	t20	Rep_1	monoExonic	Dim_2_y_axis	5.83747
304	ALYREF	t20	Rep_2	monoExonic	Dim_2_y_axis	9.8223
305	ALYREF	t40	Rep_1	monoExonic	Dim_2_y_axis	16.7615
306	ALYREF	t40	Rep_2	monoExonic	Dim_2_y_axis	21.5231
307	ALYREF	t60	Rep_1	monoExonic	Dim_2_y_axis	15.974
308	ALYREF	t60	Rep_2	monoExonic	Dim_2_y_axis	21.8887
309	CBP20	DMSO	Rep_1	monoExonic	Dim_2_y_axis	-14.483
310	CBP20	DMSO	Rep_2	monoExonic	Dim_2_y_axis	-34.2758
311	CBP20	negative	Rep_1	monoExonic	Dim_2_y_axis	-4.0995
312	CBP20	negative	Rep_2	monoExonic	Dim_2_y_axis	-7.75177
313	CBP20	t0	Rep_1	monoExonic	Dim_2_y_axis	-30.9492
314	CBP20	t0	Rep_2	monoExonic	Dim_2_y_axis	-41.5258
315	CBP20	t00	Rep_1	monoExonic	Dim_2_y_axis	-34.6778
316	CBP20	t00	Rep_2	monoExonic	Dim_2_y_axis	-55.556
317	CBP20	t05	Rep_1	monoExonic	Dim_2_y_axis	-26.4231
318	CBP20	t05	Rep_2	monoExonic	Dim_2_y_axis	-41.2875
319	CBP20	t10	Rep_1	monoExonic	Dim_2_y_axis	-20.859
320	CBP20	t10	Rep_2	monoExonic	Dim_2_y_axis	-28.473
321	CBP20	t15	Rep_1	monoExonic	Dim_2_y_axis	-21.7942
322	CBP20	t15	Rep_2	monoExonic	Dim_2_y_axis	-28.0897
323	CBP20	t20	Rep_1	monoExonic	Dim_2_y_axis	-14.5727
324	CBP20	t20	Rep_2	monoExonic	Dim_2_y_axis	-28.9657
325	CBP20	t40	Rep_1	monoExonic	Dim_2_y_axis	-14.493
326	CBP20	t40	Rep_2	monoExonic	Dim_2_y_axis	-33.5038
327	CBP20	t60	Rep_1	monoExonic	Dim_2_y_axis	-20.4898
328	CBP20	t60	Rep_2	monoExonic	Dim_2_y_axis	-31.6298
329	CBP80	DMSO	Rep_1	monoExonic	Dim_2_y_axis	0.104702
330	CBP80	DMSO	Rep_2	monoExonic	Dim_2_y_axis	-1.84304
331	CBP80	DMSO	Rep_3	monoExonic	Dim_2_y_axis	1.4118
332	CBP80	negative	Rep_1	monoExonic	Dim_2_y_axis	-1.12226
333	CBP80	negative	Rep_2	monoExonic	Dim_2_y_axis	-2.0549
334	CBP80	negative	Rep_3	monoExonic	Dim_2_y_axis	6.2624
335	CBP80	t0	Rep_1	monoExonic	Dim_2_y_axis	-17.198
336	CBP80	t0	Rep_2	monoExonic	Dim_2_y_axis	-26.6417
337	CBP80	t00	Rep_1	monoExonic	Dim_2_y_axis	-15.7582
338	CBP80	t00	Rep_2	monoExonic	Dim_2_y_axis	-31.518
339	CBP80	t00	Rep_3	monoExonic	Dim_2_y_axis	-23.5256
340	CBP80	t05	Rep_1	monoExonic	Dim_2_y_axis	-10.3933
341	CBP80	t05	Rep_2	monoExonic	Dim_2_y_axis	-19.6292
342	CBP80	t05	Rep_3	monoExonic	Dim_2_y_axis	-13.9533
343	CBP80	t10	Rep_1	monoExonic	Dim_2_y_axis	-4.66516
344	CBP80	t10	Rep_2	monoExonic	Dim_2_y_axis	-10.6636
345	CBP80	t10	Rep_3	monoExonic	Dim_2_y_axis	-10.8373
346	CBP80	t15	Rep_1	monoExonic	Dim_2_y_axis	-4.26069
347	CBP80	t15	Rep_2	monoExonic	Dim_2_y_axis	-11.6445
348	CBP80	t15	Rep_3	monoExonic	Dim_2_y_axis	-8.62093
349	CBP80	t20	Rep_1	monoExonic	Dim_2_y_axis	1.50568
350	CBP80	t20	Rep_2	monoExonic	Dim_2_y_axis	-6.29614
351	CBP80	t20	Rep_3	monoExonic	Dim_2_y_axis	-4.37366
352	CBP80	t40	Rep_1	monoExonic	Dim_2_y_axis	4.12607
353	CBP80	t40	Rep_2	monoExonic	Dim_2_y_axis	-5.35249
354	CBP80	t40	Rep_3	monoExonic	Dim_2_y_axis	-7.62006
355	CBP80	t60	Rep_1	monoExonic	Dim_2_y_axis	6.42032
356	CBP80	t60	Rep_2	monoExonic	Dim_2_y_axis	-4.08577
357	CBP80	t60	Rep_3	monoExonic	Dim_2_y_axis	-6.55161
358	RBM7	DMSO	Rep_1	monoExonic	Dim_2_y_axis	45.4689
359	RBM7	DMSO	Rep_2	monoExonic	Dim_2_y_axis	35.2541
360	RBM7	DMSO	Rep_3	monoExonic	Dim_2_y_axis	40.9003
361	RBM7	negative	Rep_1	monoExonic	Dim_2_y_axis	-4.45653
362	RBM7	negative	Rep_2	monoExonic	Dim_2_y_axis	0.728985
363	RBM7	negative	Rep_3	monoExonic	Dim_2_y_axis	-6.10403
364	RBM7	t00	Rep_1	monoExonic	Dim_2_y_axis	18.5619
365	RBM7	t00	Rep_2	monoExonic	Dim_2_y_axis	10.4527
366	RBM7	t00	Rep_3	monoExonic	Dim_2_y_axis	14.0831
367	RBM7	t05	Rep_1	monoExonic	Dim_2_y_axis	14.7673
368	RBM7	t05	Rep_2	monoExonic	Dim_2_y_axis	7.10845
369	RBM7	t05	Rep_3	monoExonic	Dim_2_y_axis	8.61677
370	RBM7	t10	Rep_1	monoExonic	Dim_2_y_axis	15.1504
371	RBM7	t10	Rep_2	monoExonic	Dim_2_y_axis	10.7821
372	RBM7	t10	Rep_3	monoExonic	Dim_2_y_axis	10.3534
373	RBM7	t15	Rep_1	monoExonic	Dim_2_y_axis	23.0109
374	RBM7	t15	Rep_2	monoExonic	Dim_2_y_axis	16.4475
375	RBM7	t15	Rep_3	monoExonic	Dim_2_y_axis	18.9777
376	RBM7	t20	Rep_1	monoExonic	Dim_2_y_axis	24.2086
377	RBM7	t20	Rep_2	monoExonic	Dim_2_y_axis	15.7692
378	RBM7	t20	Rep_3	monoExonic	Dim_2_y_axis	23.6659
379	RBM7	t40	Rep_1	monoExonic	Dim_2_y_axis	34.5193
380	RBM7	t40	Rep_2	monoExonic	Dim_2_y_axis	28.3801
381	RBM7	t40	Rep_3	monoExonic	Dim_2_y_axis	34.3637
382	RBM7	t60	Rep_1	monoExonic	Dim_2_y_axis	39.0678
383	RBM7	t60	Rep_2	monoExonic	Dim_2_y_axis	31.2956
384	RBM7	t60	Rep_3	monoExonic	Dim_2_y_axis	40.8881

## Sheet: Sup Fig 1f
							protein	rep	mean	ymin	lower	middle	upper	ymax
						1	CBP20	rep_1	44.9022	21	30	37	46	70
						2	CBP80	rep_1	55.4938	21	34	46	66	114
						3	CBP20	rep_2	45.515	21	31	38	45	66
						4	CBP80	rep_2	50.0729	21	33	40	51	78
						5	CBP80	rep_3	52.7729	21	32	39	54	87

## Sheet: Sup Fig 1g
	Protein	Timepoint_r	Segment	Rep_1	Rep_2	Rep_3	mean
1	ALYREF	negative	intron	0.320055	0.40625	NA	0.363153
2	ALYREF	t00	intron	0.156959	0.197743	NA	0.177351
3	ALYREF	t05	intron	0.211423	0.330746	NA	0.271084
4	ALYREF	t10	intron	0.247001	0.445898	NA	0.346449
5	ALYREF	t15	intron	0.285455	0.631823	NA	0.458639
6	ALYREF	t20	intron	0.42093	0.796452	NA	0.608691
7	ALYREF	t40	intron	0.574533	0.94022	NA	0.757376
8	ALYREF	t60	intron	0.529137	0.913708	NA	0.721423
9	ALYREF	DMSO	intron	0.589586	1.17073	NA	0.880157
10	CBP20	negative	intron	0.168901	0.253636	NA	0.211269
11	CBP20	t00	intron	0.240405	0.300265	NA	0.270335
12	CBP20	t05	intron	0.23113	0.190935	NA	0.211032
13	CBP20	t10	intron	0.239522	0.211701	NA	0.225612
14	CBP20	t15	intron	0.318248	0.15918	NA	0.238714
15	CBP20	t20	intron	0.339207	0.185733	NA	0.26247
16	CBP20	t40	intron	0.364151	0.186974	NA	0.275562
17	CBP20	t60	intron	0.351485	0.149417	NA	0.250451
18	CBP20	DMSO	intron	0.411125	0.217167	NA	0.314146
19	CBP80	negative	intron	0.3	0.558679	0.314078	0.390919
20	CBP80	t00	intron	0.136215	0.187096	0.199235	0.174182
21	CBP80	t05	intron	0.179259	0.182209	0.252733	0.204733
22	CBP80	t10	intron	0.267317	0.280319	0.370856	0.306164
23	CBP80	t15	intron	0.479914	0.265425	0.429063	0.391467
24	CBP80	t20	intron	0.467856	0.333357	0.546543	0.449252
25	CBP80	t40	intron	0.511953	0.404036	0.552691	0.48956
26	CBP80	t60	intron	0.529464	0.295363	0.607645	0.47749
27	CBP80	DMSO	intron	0.604169	0.458127	0.594418	0.552238
28	RBM7	negative	intron	0.245676	0.281512	0.782521	0.43657
29	RBM7	t00	intron	0.181526	0.125671	0.195462	0.167553
30	RBM7	t05	intron	0.321272	0.242124	0.243234	0.268877
31	RBM7	t10	intron	0.677088	0.496195	0.570802	0.581362
32	RBM7	t15	intron	1.08867	0.798156	0.983051	0.956625
33	RBM7	t20	intron	1.565	0.85231	1.66483	1.36071
34	RBM7	t40	intron	2.44649	1.32331	2.58286	2.11755
35	RBM7	t60	intron	2.64432	1.55273	3.45162	2.54956
36	RBM7	DMSO	intron	3.95606	2.52818	3.28462	3.25628

## Sheet: Sup Fig 1h
	Protein	Timepoint_f	class	Segment	Rep_1	Rep_2	Rep_3	mean
1	ALYREF	negative	lncRNA	exon	1.17547	1.59522	NA	1.38535
2	ALYREF	negative	lncRNA	intron	1.29896	1.20447	NA	1.25171
3	ALYREF	negative	pcRNA	exon	1.98809	2.39911	NA	2.1936
4	ALYREF	negative	pcRNA	intron	0.582379	0.767726	NA	0.675053
5	ALYREF	negative	sncRNA	exon	1.61942	2.7051	NA	2.16226
6	ALYREF	negative	sncRNA	intron	1.93089	1.65156	NA	1.79122
7	ALYREF	t00	lncRNA	exon	3.44503	3.83901	NA	3.64202
8	ALYREF	t00	lncRNA	intron	0.530768	0.517794	NA	0.524281
9	ALYREF	t00	pcRNA	exon	6.37273	7.93586	NA	7.15429
10	ALYREF	t00	pcRNA	intron	0.284171	0.373303	NA	0.328737
11	ALYREF	t00	sncRNA	exon	7.45505	8.36205	NA	7.90855
12	ALYREF	t00	sncRNA	intron	0.969893	0.795342	NA	0.882617
13	ALYREF	t05	lncRNA	exon	3.35952	4.78398	NA	4.07175
14	ALYREF	t05	lncRNA	intron	0.614578	0.808959	NA	0.711768
15	ALYREF	t05	pcRNA	exon	7.95581	11.5411	NA	9.74844
16	ALYREF	t05	pcRNA	intron	0.388968	0.630484	NA	0.509726
17	ALYREF	t05	sncRNA	exon	7.40668	9.28168	NA	8.34418
18	ALYREF	t05	sncRNA	intron	1.12805	1.15793	NA	1.14299
19	ALYREF	t10	lncRNA	exon	3.29743	4.78815	NA	4.04279
20	ALYREF	t10	lncRNA	intron	0.630091	0.91008	NA	0.770085
21	ALYREF	t10	pcRNA	exon	7.97156	12.3508	NA	10.1612
22	ALYREF	t10	pcRNA	intron	0.462514	0.862916	NA	0.662715
23	ALYREF	t10	sncRNA	exon	6.83441	8.57365	NA	7.70403
24	ALYREF	t10	sncRNA	intron	1.09594	1.19399	NA	1.14496
25	ALYREF	t15	lncRNA	exon	3.70969	6.1572	NA	4.93345
26	ALYREF	t15	lncRNA	intron	0.685148	1.24386	NA	0.964505
27	ALYREF	t15	pcRNA	exon	7.5527	14.3232	NA	10.938
28	ALYREF	t15	pcRNA	intron	0.540369	1.22437	NA	0.882369
29	ALYREF	t15	sncRNA	exon	6.75347	10.1843	NA	8.46887
30	ALYREF	t15	sncRNA	intron	1.0994	1.67029	NA	1.38485
31	ALYREF	t20	lncRNA	exon	4.40218	5.34306	NA	4.87262
32	ALYREF	t20	lncRNA	intron	0.97806	1.48111	NA	1.22958
33	ALYREF	t20	pcRNA	exon	10.3723	16.0665	NA	13.2194
34	ALYREF	t20	pcRNA	intron	0.798397	1.55215	NA	1.17528
35	ALYREF	t20	sncRNA	exon	6.85098	8.39437	NA	7.62267
36	ALYREF	t20	sncRNA	intron	1.58915	1.87096	NA	1.73005
37	ALYREF	t40	lncRNA	exon	3.77704	4.34763	NA	4.06234
38	ALYREF	t40	lncRNA	intron	1.11675	1.73984	NA	1.42829
39	ALYREF	t40	pcRNA	exon	12.3255	21.1065	NA	16.716
40	ALYREF	t40	pcRNA	intron	1.11391	1.83785	NA	1.47588
41	ALYREF	t40	sncRNA	exon	6.06575	7.42196	NA	6.74385
42	ALYREF	t40	sncRNA	intron	1.51255	2.06947	NA	1.79101
43	ALYREF	t60	lncRNA	exon	2.72287	4.11934	NA	3.4211
44	ALYREF	t60	lncRNA	intron	1.22383	1.73637	NA	1.4801
45	ALYREF	t60	pcRNA	exon	12.3477	21.9648	NA	17.1562
46	ALYREF	t60	pcRNA	intron	1.01091	1.78598	NA	1.39844
47	ALYREF	t60	sncRNA	exon	5.19679	7.69047	NA	6.44363
48	ALYREF	t60	sncRNA	intron	1.81269	1.98942	NA	1.90106
49	ALYREF	DMSO	lncRNA	exon	3.10569	6.12536	NA	4.61553
50	ALYREF	DMSO	lncRNA	intron	1.21665	2.28746	NA	1.75206
51	ALYREF	DMSO	pcRNA	exon	19.2519	36.1612	NA	27.7066
52	ALYREF	DMSO	pcRNA	intron	1.14033	2.28328	NA	1.71181
53	ALYREF	DMSO	sncRNA	exon	5.97926	11.2599	NA	8.6196
54	ALYREF	DMSO	sncRNA	intron	1.60437	2.65481	NA	2.12959
55	CBP20	negative	lncRNA	exon	0.475731	0.814768	NA	0.645249
56	CBP20	negative	lncRNA	intron	1.27209	1.91547	NA	1.59378
57	CBP20	negative	pcRNA	exon	1.10133	0.959231	NA	1.03028
58	CBP20	negative	pcRNA	intron	0.272169	0.417369	NA	0.344769
59	CBP20	negative	sncRNA	exon	0.683151	1.63621	NA	1.15968
60	CBP20	negative	sncRNA	intron	2.0049	2.73806	NA	2.37148
61	CBP20	t00	lncRNA	exon	4.257	6.86662	NA	5.56181
62	CBP20	t00	lncRNA	intron	0.906577	0.833005	NA	0.869791
63	CBP20	t00	pcRNA	exon	5.75771	9.61801	NA	7.68786
64	CBP20	t00	pcRNA	intron	0.420343	0.553857	NA	0.4871
65	CBP20	t00	sncRNA	exon	3.76057	5.01924	NA	4.3899
66	CBP20	t00	sncRNA	intron	1.89642	1.53725	NA	1.71683
67	CBP20	t05	lncRNA	exon	3.12256	4.09459	NA	3.60858
68	CBP20	t05	lncRNA	intron	0.874876	0.543272	NA	0.709074
69	CBP20	t05	pcRNA	exon	4.35207	5.54212	NA	4.9471
70	CBP20	t05	pcRNA	intron	0.397866	0.348523	NA	0.373194
71	CBP20	t05	sncRNA	exon	3.40942	4.24747	NA	3.82844
72	CBP20	t05	sncRNA	intron	2.01212	1.10408	NA	1.5581
73	CBP20	t10	lncRNA	exon	2.53616	2.94772	NA	2.74194
74	CBP20	t10	lncRNA	intron	0.844188	0.624612	NA	0.7344
75	CBP20	t10	pcRNA	exon	3.83813	4.22397	NA	4.03105
76	CBP20	t10	pcRNA	intron	0.420708	0.387828	NA	0.404268
77	CBP20	t10	sncRNA	exon	2.96369	3.71977	NA	3.34173
78	CBP20	t10	sncRNA	intron	1.8524	1.17908	NA	1.51574
79	CBP20	t15	lncRNA	exon	2.57858	2.28647	NA	2.43252
80	CBP20	t15	lncRNA	intron	1.17079	0.47175	NA	0.821272
81	CBP20	t15	pcRNA	exon	4.85657	3.82406	NA	4.34031
82	CBP20	t15	pcRNA	intron	0.5513	0.290627	NA	0.420963
83	CBP20	t15	sncRNA	exon	3.52789	2.81893	NA	3.17341
84	CBP20	t15	sncRNA	intron	2.68336	0.925115	NA	1.80424
85	CBP20	t20	lncRNA	exon	2.2646	2.71367	NA	2.48914
86	CBP20	t20	lncRNA	intron	0.998457	0.521524	NA	0.75999
87	CBP20	t20	pcRNA	exon	3.90707	4.72153	NA	4.3143
88	CBP20	t20	pcRNA	intron	0.619933	0.338346	NA	0.47914
89	CBP20	t20	sncRNA	exon	2.75835	3.54712	NA	3.15273
90	CBP20	t20	sncRNA	intron	1.95463	1.09564	NA	1.52513
91	CBP20	t40	lncRNA	exon	2.48051	2.78178	NA	2.63115
92	CBP20	t40	lncRNA	intron	1.0433	0.542576	NA	0.792936
93	CBP20	t40	pcRNA	exon	3.82154	4.57472	NA	4.19813
94	CBP20	t40	pcRNA	intron	0.668254	0.343209	NA	0.505731
95	CBP20	t40	sncRNA	exon	2.82494	3.14495	NA	2.98495
96	CBP20	t40	sncRNA	intron	2.01076	1.02876	NA	1.51976
97	CBP20	t60	lncRNA	exon	3.1016	2.25919	NA	2.68039
98	CBP20	t60	lncRNA	intron	1.04129	0.439869	NA	0.74058
99	CBP20	t60	pcRNA	exon	5.40059	3.78197	NA	4.59128
100	CBP20	t60	pcRNA	intron	0.648153	0.275247	NA	0.4617
101	CBP20	t60	sncRNA	exon	3.42886	2.52307	NA	2.97596
102	CBP20	t60	sncRNA	intron	1.84117	0.788605	NA	1.31489
103	CBP20	DMSO	lncRNA	exon	3.41951	3.75829	NA	3.5889
104	CBP20	DMSO	lncRNA	intron	1.24761	0.565377	NA	0.906494
105	CBP20	DMSO	pcRNA	exon	5.80776	6.40119	NA	6.10448
106	CBP20	DMSO	pcRNA	intron	0.757599	0.403623	NA	0.580611
107	CBP20	DMSO	sncRNA	exon	3.71593	4.60721	NA	4.16157
108	CBP20	DMSO	sncRNA	intron	2.1597	1.04495	NA	1.60233
109	CBP80	negative	lncRNA	exon	1.32374	2.11195	1.39222	1.6093
110	CBP80	negative	lncRNA	intron	1.16989	1.29446	0.884784	1.11638
111	CBP80	negative	pcRNA	exon	1.95086	3.0824	2.26511	2.43279
112	CBP80	negative	pcRNA	intron	0.554707	1.07182	0.594707	0.740413
113	CBP80	negative	sncRNA	exon	2.04182	3.71124	2.90957	2.88755
114	CBP80	negative	sncRNA	intron	1.53435	1.76917	1.20644	1.50332
115	CBP80	t00	lncRNA	exon	2.46959	3.81058	4.05946	3.44654
116	CBP80	t00	lncRNA	intron	0.427661	0.523327	0.579597	0.510195
117	CBP80	t00	pcRNA	exon	2.89824	4.48355	4.78391	4.05523
118	CBP80	t00	pcRNA	intron	0.249919	0.348523	0.370132	0.322858
119	CBP80	t00	sncRNA	exon	3.03598	4.40239	4.58221	4.00686
120	CBP80	t00	sncRNA	intron	0.749727	0.878011	0.967511	0.865083
121	CBP80	t05	lncRNA	exon	2.31042	3.05439	3.56635	2.97705
122	CBP80	t05	lncRNA	intron	0.470777	0.508301	0.68848	0.555853
123	CBP80	t05	pcRNA	exon	2.77372	2.95596	3.89307	3.20758
124	CBP80	t05	pcRNA	intron	0.337418	0.34129	0.473122	0.383943
125	CBP80	t05	sncRNA	exon	3.14027	3.98107	4.64903	3.92345
126	CBP80	t05	sncRNA	intron	0.748086	0.80466	1.13154	0.89476
127	CBP80	t10	lncRNA	exon	2.26654	2.91212	4.38084	3.1865
128	CBP80	t10	lncRNA	intron	0.605602	0.670751	0.922347	0.7329
129	CBP80	t10	pcRNA	exon	3.05388	3.12596	5.09	3.75661
130	CBP80	t10	pcRNA	intron	0.509643	0.531904	0.701988	0.581178
131	CBP80	t10	sncRNA	exon	3.08809	3.89126	5.04963	4.00966
132	CBP80	t10	sncRNA	intron	0.948518	1.06908	1.45008	1.15589
133	CBP80	t15	lncRNA	exon	3.07751	2.44335	3.77872	3.09986
134	CBP80	t15	lncRNA	intron	1.06215	0.610019	0.951994	0.874722
135	CBP80	t15	pcRNA	exon	4.54389	3.07849	5.11433	4.24557
136	CBP80	t15	pcRNA	intron	0.918386	0.507028	0.821151	0.748855
137	CBP80	t15	sncRNA	exon	3.97875	3.26981	5.23384	4.1608
138	CBP80	t15	sncRNA	intron	1.60675	0.911464	1.43101	1.31641
139	CBP80	t20	lncRNA	exon	2.17123	2.16794	3.54826	2.62915
140	CBP80	t20	lncRNA	intron	0.897923	0.720447	1.11133	0.909902
141	CBP80	t20	pcRNA	exon	3.0999	3.05659	5.63821	3.93157
142	CBP80	t20	pcRNA	intron	0.908262	0.640455	1.0548	0.867839
143	CBP80	t20	sncRNA	exon	2.81187	3.38492	5.05243	3.74974
144	CBP80	t20	sncRNA	intron	1.21034	1.04162	1.57617	1.27604
145	CBP80	t40	lncRNA	exon	2.47394	2.63928	3.4805	2.86457
146	CBP80	t40	lncRNA	intron	1.02664	0.949025	1.21662	1.06409
147	CBP80	t40	pcRNA	exon	3.15415	3.85647	6.74307	4.58456
148	CBP80	t40	pcRNA	intron	0.99318	0.77524	1.06471	0.944377
149	CBP80	t40	sncRNA	exon	2.8927	4.25438	5.25846	4.13518
150	CBP80	t40	sncRNA	intron	1.31807	1.28201	1.64771	1.41593
151	CBP80	t60	lncRNA	exon	2.79114	1.84169	4.55583	3.06289
152	CBP80	t60	lncRNA	intron	1.13454	0.703942	1.39236	1.07695
153	CBP80	t60	pcRNA	exon	4.01059	2.86971	8.20228	5.02752
154	CBP80	t60	pcRNA	intron	1.02726	0.56694	1.1681	0.920766
155	CBP80	t60	sncRNA	exon	3.31942	2.86889	6.11989	4.10273
156	CBP80	t60	sncRNA	intron	1.35142	0.931194	1.84877	1.37713
157	CBP80	DMSO	lncRNA	exon	3.30687	2.99206	3.56708	3.28867
158	CBP80	DMSO	lncRNA	intron	1.32834	1.04165	1.39497	1.25499
159	CBP80	DMSO	pcRNA	exon	4.70361	4.399	5.44423	4.84895
160	CBP80	DMSO	pcRNA	intron	1.16687	0.879776	1.1411	1.06258
161	CBP80	DMSO	sncRNA	exon	3.78677	4.26733	5.03613	4.36341
162	CBP80	DMSO	sncRNA	intron	1.66021	1.41416	1.84492	1.63976
163	RBM7	negative	lncRNA	exon	1.56395	1.3733	3.34986	2.09571
164	RBM7	negative	lncRNA	intron	1.51394	1.42076	1.69719	1.54396
165	RBM7	negative	pcRNA	exon	2.24208	1.59085	4.28666	2.70653
166	RBM7	negative	pcRNA	intron	0.424087	0.503335	1.51286	0.813428
167	RBM7	negative	sncRNA	exon	2.94181	2.04301	4.14847	3.04443
168	RBM7	negative	sncRNA	intron	2.0888	1.93587	2.12029	2.04832
169	RBM7	t00	lncRNA	exon	1.64854	2.34767	1.98084	1.99235
170	RBM7	t00	lncRNA	intron	0.438513	0.402828	0.500247	0.447196
171	RBM7	t00	pcRNA	exon	1.40342	1.28167	1.5712	1.41877
172	RBM7	t00	pcRNA	intron	0.349794	0.237072	0.374586	0.320484
173	RBM7	t00	sncRNA	exon	2.64512	3.90588	3.30214	3.28438
174	RBM7	t00	sncRNA	intron	0.52539	0.500572	0.62386	0.549941
175	RBM7	t05	lncRNA	exon	2.15201	2.37902	1.7586	2.09654
176	RBM7	t05	lncRNA	intron	0.682429	0.578724	0.520958	0.594037
177	RBM7	t05	pcRNA	exon	1.49636	1.38407	1.13552	1.33865
178	RBM7	t05	pcRNA	intron	0.625235	0.46655	0.472519	0.521435
179	RBM7	t05	sncRNA	exon	2.88543	3.22113	2.31438	2.80698
180	RBM7	t05	sncRNA	intron	0.762214	0.699064	0.606788	0.689355
181	RBM7	t10	lncRNA	exon	3.00162	3.18594	2.84439	3.01065
182	RBM7	t10	lncRNA	intron	1.24054	0.971444	1.07021	1.09407
183	RBM7	t10	pcRNA	exon	2.21548	1.80106	2.02233	2.01295
184	RBM7	t10	pcRNA	intron	1.32599	0.968019	1.11705	1.13702
185	RBM7	t10	sncRNA	exon	3.36216	4.03772	3.35361	3.58449
186	RBM7	t10	sncRNA	intron	1.39247	1.10531	1.18691	1.22823
187	RBM7	t15	lncRNA	exon	3.67415	3.61424	3.11019	3.46619
188	RBM7	t15	lncRNA	intron	1.8935	1.53774	1.69642	1.70922
189	RBM7	t15	pcRNA	exon	2.81918	2.47713	2.41094	2.56908
190	RBM7	t15	pcRNA	intron	2.13754	1.55868	1.93072	1.87565
191	RBM7	t15	sncRNA	exon	4.07575	4.36216	3.81099	4.08296
192	RBM7	t15	sncRNA	intron	2.12236	1.75697	1.90249	1.92728
193	RBM7	t20	lncRNA	exon	4.49884	3.20326	4.64931	4.11714
194	RBM7	t20	lncRNA	intron	2.7384	1.56185	2.80481	2.36835
195	RBM7	t20	pcRNA	exon	3.54509	2.33628	3.6029	3.16143
196	RBM7	t20	pcRNA	intron	3.07186	1.66771	3.27163	2.6704
197	RBM7	t20	sncRNA	exon	5.19681	4.02832	5.0272	4.75078
198	RBM7	t20	sncRNA	intron	3.05303	1.80557	3.17263	2.67708
199	RBM7	t40	lncRNA	exon	5.48396	3.70742	5.47433	4.88857
200	RBM7	t40	lncRNA	intron	4.69899	2.53408	4.54073	3.9246
201	RBM7	t40	pcRNA	exon	4.66932	3.11414	4.8671	4.21685
202	RBM7	t40	pcRNA	intron	4.78973	2.58823	5.07378	4.15058
203	RBM7	t40	sncRNA	exon	7.12039	4.91663	6.5773	6.20477
204	RBM7	t40	sncRNA	intron	5.09028	2.80493	4.94228	4.27916
205	RBM7	t60	lncRNA	exon	5.74643	4.49098	7.42675	5.88805
206	RBM7	t60	lncRNA	intron	5.33366	3.24681	6.72224	5.1009
207	RBM7	t60	pcRNA	exon	4.89102	3.36457	6.50796	4.92118
208	RBM7	t60	pcRNA	intron	5.1689	3.02598	6.75539	4.98343
209	RBM7	t60	sncRNA	exon	7.74856	6.52031	9.76933	8.01273
210	RBM7	t60	sncRNA	intron	5.68857	3.57118	7.18029	5.48002
211	RBM7	DMSO	lncRNA	exon	9.87662	7.89041	8.99755	8.92153
212	RBM7	DMSO	lncRNA	intron	7.6895	4.97006	6.32633	6.32863
213	RBM7	DMSO	pcRNA	exon	7.83577	6.1552	7.03535	7.00878
214	RBM7	DMSO	pcRNA	intron	7.73701	4.93432	6.41835	6.36323
215	RBM7	DMSO	sncRNA	exon	12.119	9.34441	11.4689	10.9774
216	RBM7	DMSO	sncRNA	intron	8.10706	5.46956	6.94307	6.8399

## Sheet: Sup Fig 1i
	Protein	Timepoint	Segment	monoExonic	multiExonic
1	ALYREF	DMSO	exon	1.21525	4.42354
2	RBM7	DMSO	exon	2.52461	1.22649

## Sheet: Sup Fig 1j
	Protein	Rep	GeneID	Timepoint_r	TotalExons	normTorRNAAdj_Densitykb
1	ALYREF	1	5S_rRNA,DTNBP1	DMSO	10	0.281503
2	ALYREF	1	A4GALT	DMSO	3	0.304901
3	ALYREF	1	AAAS	DMSO	16	6.81487
4	ALYREF	1	AACS	DMSO	18	1.29548
5	ALYREF	1	AAED1	DMSO	6	1.55553
6	ALYREF	1	AAGAB	DMSO	10	1.40681
7	ALYREF	1	AAK1	DMSO	16	1.03914
8	ALYREF	1	AAMP	DMSO	11	10.171
9	ALYREF	1	AAR2	DMSO	4	2.35666
10	ALYREF	1	AARS	DMSO	21	9.9175
11	ALYREF	1	AARS2	DMSO	22	5.7004
12	ALYREF	1	AARSD1	DMSO	12	9.12434
13	ALYREF	1	AASDH	DMSO	14	2.05052
14	ALYREF	1	AASDHPPT	DMSO	6	3.12525
15	ALYREF	1	AATK	DMSO	8	0.564412
16	ALYREF	1	ABCA2	DMSO	48	32.5459
17	ALYREF	1	ABCA4	DMSO	13	0.307498
18	ALYREF	1	ABCA5	DMSO	37	5.65914
19	ALYREF	1	ABCA7	DMSO	43	8.09718
20	ALYREF	1	ABCB10	DMSO	13	1.97703
21	ALYREF	1	ABCB7	DMSO	16	1.87389
22	ALYREF	1	ABCB8	DMSO	16	9.21986
23	ALYREF	1	ABCB9	DMSO	12	0.117092
24	ALYREF	1	ABCC1	DMSO	31	2.52499
25	ALYREF	1	ABCC10	DMSO	20	3.30375
26	ALYREF	1	ABCC2	DMSO	32	54.7479
27	ALYREF	1	ABCC3	DMSO	30	0.539852
28	ALYREF	1	ABCC4	DMSO	31	2.1644
29	ALYREF	1	ABCC5	DMSO	5	5.5171
30	ALYREF	1	ABCD1	DMSO	10	3.74603
31	ALYREF	1	ABCD3	DMSO	8	2.1812
32	ALYREF	1	ABCD4	DMSO	18	4.9021
33	ALYREF	1	ABCE1	DMSO	18	8.42417
34	ALYREF	1	ABCF1	DMSO	6	1.24196
35	ALYREF	1	ABCF2	DMSO	15	12.7899
36	ALYREF	1	ABCF3	DMSO	21	17.3362
37	ALYREF	1	ABCG2	DMSO	16	2.74559
38	ALYREF	1	ABHD10	DMSO	5	3.66263
39	ALYREF	1	ABHD11	DMSO	6	4.79236
40	ALYREF	1	ABHD12	DMSO	13	0.77442
41	ALYREF	1	ABHD13	DMSO	2	3.87167
42	ALYREF	1	ABHD14B	DMSO	3	1.58562
43	ALYREF	1	ABHD15	DMSO	2	3.01775
44	ALYREF	1	ABHD16A	DMSO	20	4.2838
45	ALYREF	1	ABHD17A	DMSO	5	1.02515
46	ALYREF	1	ABHD17B	DMSO	4	2.09439
47	ALYREF	1	ABHD17C	DMSO	3	0.727066
48	ALYREF	1	ABHD2	DMSO	11	0.692999
49	ALYREF	1	ABHD3,RP11-13N13.5	DMSO	9	4.39466
50	ALYREF	1	ABHD4	DMSO	7	1.8673
51	ALYREF	1	ABHD5	DMSO	7	2.90948
52	ALYREF	1	ABHD6	DMSO	9	0.462129
53	ALYREF	1	ABHD8	DMSO	5	0.38823
54	ALYREF	1	ABI1	DMSO	10	1.57554
55	ALYREF	1	ABI2	DMSO	9	0.802201
56	ALYREF	1	ABL1	DMSO	11	2.25958
57	ALYREF	1	ABL2	DMSO	11	3.39854
58	ALYREF	1	ABLIM1	DMSO	17	2.38072
59	ALYREF	1	ABR	DMSO	22	0.456999
60	ALYREF	1	ABT1	DMSO	3	5.97088
61	ALYREF	1	ABTB1	DMSO	3	1.0972
62	ALYREF	1	ABTB2	DMSO	17	0.190702
63	ALYREF	1	AC002116.7	DMSO	3	1.10168
64	ALYREF	1	AC002310.10,ZNF764	DMSO	3	2.82097
65	ALYREF	1	AC002551.1,KIAA0556	DMSO	2	0.52982
66	ALYREF	1	AC004158.2	DMSO	10	0.149069
67	ALYREF	1	AC004381.6	DMSO	20	0.812692
68	ALYREF	1	AC004943.1,ZFHX3	DMSO	9	2.69503
69	ALYREF	1	AC004980.7	DMSO	3	1.0656
70	ALYREF	1	AC005077.9	DMSO	4	1.3772
71	ALYREF	1	AC005154.6	DMSO	3	2.52387
72	ALYREF	1	AC005304.1,COX10-AS1,RP11-131K5.1	DMSO	2	0.579304
73	ALYREF	1	AC005355.2	DMSO	2	1.61748
74	ALYREF	1	AC005538.3,MSL3P1	DMSO	2	10.4124
75	ALYREF	1	AC005546.2,NACC1	DMSO	6	4.40211
76	ALYREF	1	AC005682.5	DMSO	2	8.11208
77	ALYREF	1	AC005954.3,APBA3	DMSO	7	1.21591
78	ALYREF	1	AC006011.4,POLR2D	DMSO	4	3.43778
79	ALYREF	1	AC006014.7	DMSO	13	3.97538
80	ALYREF	1	AC006042.8	DMSO	7	3.61035
81	ALYREF	1	AC006483.1,ACTB	DMSO	6	227.463
82	ALYREF	1	AC007246.3	DMSO	4	0.630607
83	ALYREF	1	AC008850.3,LNPEP	DMSO	18	1.74457
84	ALYREF	1	AC009120.6,RP11-252A24.2	DMSO	12	4.53642
85	ALYREF	1	AC009229.5	DMSO	7	3.50837
86	ALYREF	1	AC009299.3	DMSO	3	2.94601
87	ALYREF	1	AC009303.3,CCDC93	DMSO	24	2.80337
88	ALYREF	1	AC009948.5	DMSO	3	1.30528
89	ALYREF	1	AC009961.3,AC009961.2	DMSO	2	0.45587
90	ALYREF	1	AC011530.4,DMPK	DMSO	15	11.3216
91	ALYREF	1	AC011753.5,SEPT10	DMSO	11	2.96626
92	ALYREF	1	AC012146.7	DMSO	3	8.98159
93	ALYREF	1	AC012181.2,SLC12A3	DMSO	26	0.978498
94	ALYREF	1	AC012358.7,CLHC1	DMSO	9	1.4682
95	ALYREF	1	AC012370.2	DMSO	6	0.324275
96	ALYREF	1	AC012487.2	DMSO	3	0.132424
97	ALYREF	1	AC013394.2	DMSO	5	4.84424
98	ALYREF	1	AC013429.4,SVOPL	DMSO	14	0.710936
99	ALYREF	1	AC016747.3	DMSO	2	18.2125
100	ALYREF	1	AC017002.2,MIR4435-1HG	DMSO	3	0.656614
101	ALYREF	1	AC021205.1,FGF2	DMSO	3	1.59645
102	ALYREF	1	AC023855.1,HDAC5	DMSO	26	0.773635
103	ALYREF	1	AC024560.3	DMSO	8	11.8078
104	ALYREF	1	AC025335.1	DMSO	2	8.92494
105	ALYREF	1	AC027307.2,MEX3D	DMSO	2	1.60142
106	ALYREF	1	AC034220.3	DMSO	3	3.79417
107	ALYREF	1	AC061992.2	DMSO	2	0.428756
108	ALYREF	1	AC067945.3,STAT1	DMSO	25	2.14738
109	ALYREF	1	AC068580.5,CTSD	DMSO	4	1.64508
110	ALYREF	1	AC069277.2,AC024162.2	DMSO	7	3.2128
111	ALYREF	1	AC072062.1	DMSO	2	0.588396
112	ALYREF	1	AC073046.25	DMSO	12	1.74354
113	ALYREF	1	AC079807.2	DMSO	2	3.25175
114	ALYREF	1	AC091633.3	DMSO	3	0.200674
115	ALYREF	1	AC091878.1	DMSO	2	3.10128
116	ALYREF	1	AC092168.2	DMSO	4	0.226846
117	ALYREF	1	AC092620.2,SPOPL	DMSO	11	0.71634
118	ALYREF	1	AC093323.3	DMSO	2	6.25467
119	ALYREF	1	AC093642.5	DMSO	5	0.260016
120	ALYREF	1	AC093838.4	DMSO	16	7.69283
121	ALYREF	1	AC096582.7	DMSO	5	3.8933
122	ALYREF	1	AC097382.5,TBC1D14	DMSO	13	0.746905
123	ALYREF	1	AC098820.3	DMSO	2	3.67695
124	ALYREF	1	AC104654.2	DMSO	3	4.1678
125	ALYREF	1	AC106782.20,BCL7C	DMSO	6	1.39567
126	ALYREF	1	AC108479.3,KRCC1	DMSO	4	0.460198
127	ALYREF	1	AC121334.1,KIF21A	DMSO	33	1.87227
128	ALYREF	1	AC124789.1	DMSO	4	8.74697
129	ALYREF	1	AC134878.1	DMSO	2	0.87371
130	ALYREF	1	AC135050.1,BCKDK	DMSO	11	10.4867
131	ALYREF	1	AC139149.1,ACTG1	DMSO	6	279.105
132	ALYREF	1	AC141586.5	DMSO	4	3.7599
133	ALYREF	1	AC156455.1	DMSO	2	12.729
134	ALYREF	1	ACAA1	DMSO	12	3.04182
135	ALYREF	1	ACAA2	DMSO	10	0.729229
136	ALYREF	1	ACACA	DMSO	56	5.63259
137	ALYREF	1	ACACB	DMSO	47	2.20137
138	ALYREF	1	ACAD10	DMSO	19	1.8523
139	ALYREF	1	ACAD11	DMSO	20	1.59568
140	ALYREF	1	ACAD8	DMSO	11	4.98518
141	ALYREF	1	ACAD9	DMSO	18	12.4333
142	ALYREF	1	ACADM	DMSO	12	5.76679
143	ALYREF	1	ACADS	DMSO	10	0.927336
144	ALYREF	1	ACADSB	DMSO	11	0.53351
145	ALYREF	1	ACADVL	DMSO	20	75.8985
146	ALYREF	1	ACAP2	DMSO	23	1.56356
147	ALYREF	1	ACAP3	DMSO	24	5.92746
148	ALYREF	1	ACAT1	DMSO	12	1.68327
149	ALYREF	1	ACAT2	DMSO	9	1.54241
150	ALYREF	1	ACBD3	DMSO	8	1.65217
151	ALYREF	1	ACBD4	DMSO	8	2.06356
152	ALYREF	1	ACBD5	DMSO	12	2.01988
153	ALYREF	1	ACD	DMSO	12	14.2938
154	ALYREF	1	ACER2	DMSO	4	0.80407
155	ALYREF	1	ACER3	DMSO	11	0.296445
156	ALYREF	1	ACIN1	DMSO	18	7.67455
157	ALYREF	1	ACKR3	DMSO	3	2.39902
158	ALYREF	1	ACLY	DMSO	29	10.7773
159	ALYREF	1	ACN9	DMSO	2	0.410737
160	ALYREF	1	ACO1	DMSO	21	0.795047
161	ALYREF	1	ACO2	DMSO	18	2.85815
162	ALYREF	1	ACOT11	DMSO	10	0.515382
163	ALYREF	1	ACOT13	DMSO	3	0.506273
164	ALYREF	1	ACOT2	DMSO	3	0.687771
165	ALYREF	1	ACOT7	DMSO	9	0.271
166	ALYREF	1	ACOT8	DMSO	6	0.839114
167	ALYREF	1	ACOT9	DMSO	16	11.1852
168	ALYREF	1	ACOX1	DMSO	14	2.79394
169	ALYREF	1	ACOX3	DMSO	17	0.0590733
170	ALYREF	1	ACP1	DMSO	6	4.59365
171	ALYREF	1	ACP2	DMSO	11	2.76583
172	ALYREF	1	ACSF2	DMSO	16	0.360896
173	ALYREF	1	ACSF3	DMSO	11	0.65021
174	ALYREF	1	ACSL1	DMSO	21	0.186669
175	ALYREF	1	ACSL3	DMSO	16	4.10337
176	ALYREF	1	ACSL4	DMSO	16	2.81379
177	ALYREF	1	ACSL5	DMSO	21	0.252142
178	ALYREF	1	ACSS2	DMSO	18	0.597374
179	ALYREF	1	ACTA2	DMSO	3	0.155852
180	ALYREF	1	ACTL6A	DMSO	14	8.09051
181	ALYREF	1	ACTL8	DMSO	3	0.122312
182	ALYREF	1	ACTN1	DMSO	21	1.2092
183	ALYREF	1	ACTN4	DMSO	21	4.92086
184	ALYREF	1	ACTR10	DMSO	13	2.40459
185	ALYREF	1	ACTR1A	DMSO	11	3.17424
186	ALYREF	1	ACTR1B	DMSO	11	10.3201
187	ALYREF	1	ACTR2	DMSO	9	2.82571
188	ALYREF	1	ACTR3	DMSO	12	3.13206
189	ALYREF	1	ACTR3B	DMSO	10	1.42215
190	ALYREF	1	ACTR3C	DMSO	7	1.09688
191	ALYREF	1	ACTR5	DMSO	9	1.10866
192	ALYREF	1	ACTR6	DMSO	11	3.52681
193	ALYREF	1	ACTR8	DMSO	13	6.16233
194	ALYREF	1	ACTRT3	DMSO	2	6.58897
195	ALYREF	1	ACVR1	DMSO	11	0.0940498
196	ALYREF	1	ACVR1B	DMSO	9	1.15703
197	ALYREF	1	ACVR2A	DMSO	10	1.16868
198	ALYREF	1	ACVR2B	DMSO	11	0.296633
199	ALYREF	1	ACY1	DMSO	15	5.36729
200	ALYREF	1	ACYP1	DMSO	3	1.21805
201	ALYREF	1	ACYP2,RP11-477N3.1	DMSO	6	0.11818
202	ALYREF	1	AD001527.4,TBCB	DMSO	6	1.25547
203	ALYREF	1	ADA	DMSO	12	1.22535
204	ALYREF	1	ADAL	DMSO	13	3.77505
205	ALYREF	1	ADAM10	DMSO	16	2.103
206	ALYREF	1	ADAM15	DMSO	21	8.78926
207	ALYREF	1	ADAM17	DMSO	19	1.88996
208	ALYREF	1	ADAM9	DMSO	22	3.11244
209	ALYREF	1	ADAMTS1	DMSO	9	9.75343
210	ALYREF	1	ADAMTS10	DMSO	23	1.00607
211	ALYREF	1	ADAMTS13	DMSO	2	0.106652
212	ALYREF	1	ADAMTS6	DMSO	11	1.07975
213	ALYREF	1	ADAMTSL4	DMSO	18	3.80023
214	ALYREF	1	ADAMTSL5	DMSO	11	5.48052
215	ALYREF	1	ADAR	DMSO	15	12.9007
216	ALYREF	1	ADARB1	DMSO	12	6.37789
217	ALYREF	1	ADARB2,RP11-398B16.2	DMSO	7	0.379724
218	ALYREF	1	ADAT1	DMSO	11	3.15392
219	ALYREF	1	ADAT2	DMSO	6	8.40096
220	ALYREF	1	ADCK1	DMSO	11	0.0982898
221	ALYREF	1	ADCK2	DMSO	8	0.197604
222	ALYREF	1	ADCK3	DMSO	15	1.57708
223	ALYREF	1	ADCK4	DMSO	15	2.07323
224	ALYREF	1	ADCK5	DMSO	14	0.68555
225	ALYREF	1	ADCY3	DMSO	22	0.954676
226	ALYREF	1	ADCY6	DMSO	22	4.40345
227	ALYREF	1	ADCY7	DMSO	18	0.243694
228	ALYREF	1	ADCY9	DMSO	11	1.01275
229	ALYREF	1	ADD1	DMSO	15	1.78063
230	ALYREF	1	ADD3	DMSO	15	0.790578
231	ALYREF	1	ADH5	DMSO	9	5.02202
232	ALYREF	1	ADI1	DMSO	4	3.24678
233	ALYREF	1	ADIPOR1	DMSO	8	6.27232
234	ALYREF	1	ADIPOR2	DMSO	8	1.66183
235	ALYREF	1	ADK	DMSO	11	0.550936
236	ALYREF	1	ADM	DMSO	4	35.8784
237	ALYREF	1	ADM2	DMSO	2	2.69668
238	ALYREF	1	ADNP	DMSO	4	8.79473
239	ALYREF	1	ADNP2	DMSO	4	5.36312
240	ALYREF	1	ADPGK	DMSO	7	6.22944
241	ALYREF	1	ADPRHL1	DMSO	7	0.161403
242	ALYREF	1	ADPRHL2	DMSO	6	3.4711
243	ALYREF	1	ADPRM	DMSO	4	0.643197
244	ALYREF	1	ADRBK1	DMSO	21	3.91584
245	ALYREF	1	ADRM1	DMSO	10	16.3679
246	ALYREF	1	ADSL	DMSO	13	9.39878
247	ALYREF	1	ADSS	DMSO	4	2.39111
248	ALYREF	1	ADSSL1	DMSO	13	1.52055
249	ALYREF	1	ADTRP	DMSO	4	0.229517
250	ALYREF	1	AEBP2	DMSO	8	3.71072
251	ALYREF	1	AEN	DMSO	4	5.59058
252	ALYREF	1	AES	DMSO	7	7.60709
253	ALYREF	1	AF277315.13	DMSO	2	7.02419
254	ALYREF	1	AFAP1	DMSO	17	3.3899
255	ALYREF	1	AFAP1L1	DMSO	18	0.0626998
256	ALYREF	1	AFF1	DMSO	2	2.5167
257	ALYREF	1	AFF4	DMSO	21	4.9219
258	ALYREF	1	AFG3L1P	DMSO	10	16.6118
259	ALYREF	1	AFG3L2	DMSO	17	4.90032
260	ALYREF	1	AFMID	DMSO	6	3.0187
261	ALYREF	1	AFTPH	DMSO	9	1.72475
262	ALYREF	1	AGA	DMSO	9	1.50188
263	ALYREF	1	AGAP1	DMSO	16	0.845593
264	ALYREF	1	AGAP10,BMS1P2,RP11-144G6.12	DMSO	7	7.81185
265	ALYREF	1	AGAP3	DMSO	16	2.2694
266	ALYREF	1	AGBL5	DMSO	11	3.89229
267	ALYREF	1	AGFG1	DMSO	11	4.96244
268	ALYREF	1	AGFG2	DMSO	12	2.94458
269	ALYREF	1	AGGF1	DMSO	14	4.033
270	ALYREF	1	AGK	DMSO	16	0.337915
271	ALYREF	1	AGL	DMSO	34	4.86537
272	ALYREF	1	AGMAT	DMSO	7	0.745514
273	ALYREF	1	AGO1	DMSO	19	2.42141
274	ALYREF	1	AGO2	DMSO	19	4.0102
275	ALYREF	1	AGO3	DMSO	19	1.5872
276	ALYREF	1	AGO4	DMSO	15	0.529826
277	ALYREF	1	AGPAT1	DMSO	7	0.984648
278	ALYREF	1	AGPAT2	DMSO	6	1.53239
279	ALYREF	1	AGPAT3	DMSO	10	0.256868
280	ALYREF	1	AGPAT5	DMSO	8	2.56592
281	ALYREF	1	AGPAT6	DMSO	13	6.42021
282	ALYREF	1	AGPAT9	DMSO	12	0.252089
283	ALYREF	1	AGPS	DMSO	20	2.37995
284	ALYREF	1	AGRN,RP11-54O7.14	DMSO	36	12.417
285	ALYREF	1	AGTPBP1	DMSO	26	1.05492
286	ALYREF	1	AGTRAP	DMSO	5	1.19559
287	ALYREF	1	AHCTF1	DMSO	36	21.9762
288	ALYREF	1	AHCY	DMSO	10	3.99042
289	ALYREF	1	AHCYL1	DMSO	17	10.8028
290	ALYREF	1	AHCYL2	DMSO	17	0.213766
291	ALYREF	1	AHDC1	DMSO	7	0.690409
292	ALYREF	1	AHI1	DMSO	27	2.19564
293	ALYREF	1	AHNAK	DMSO	5	58.1308
294	ALYREF	1	AHNAK2	DMSO	7	0.959963
295	ALYREF	1	AHR	DMSO	11	2.63454
296	ALYREF	1	AHRR	DMSO	11	0.752523
297	ALYREF	1	AHSA1	DMSO	9	6.52369
298	ALYREF	1	AHSA2	DMSO	6	16.5484
299	ALYREF	1	AIDA	DMSO	10	1.12451
300	ALYREF	1	AIF1L	DMSO	6	0.329436
301	ALYREF	1	AIFM1	DMSO	16	2.40553
302	ALYREF	1	AIFM2	DMSO	9	0.92907
303	ALYREF	1	AIM1	DMSO	14	0.897056
304	ALYREF	1	AIMP1	DMSO	7	3.48718
305	ALYREF	1	AIMP2	DMSO	4	5.11295
306	ALYREF	1	AIP	DMSO	6	0.549838
307	ALYREF	1	AJUBA	DMSO	8	9.56605
308	ALYREF	1	AK2	DMSO	7	5.79224
309	ALYREF	1	AK3	DMSO	5	5.09208
310	ALYREF	1	AK4	DMSO	4	0.313225
311	ALYREF	1	AK6,TAF9	DMSO	2	19.1914
312	ALYREF	1	AK9	DMSO	12	0.0737146
313	ALYREF	1	AKAP1	DMSO	11	5.09831
314	ALYREF	1	AKAP10	DMSO	15	3.70713
315	ALYREF	1	AKAP11	DMSO	12	3.94425
316	ALYREF	1	AKAP2	DMSO	4	1.86724
317	ALYREF	1	AKAP7	DMSO	6	0.207679
318	ALYREF	1	AKAP8	DMSO	14	2.95945
319	ALYREF	1	AKAP8L	DMSO	14	3.03867
320	ALYREF	1	AKAP9	DMSO	49	2.97078
321	ALYREF	1	AKIP1	DMSO	6	3.14715
322	ALYREF	1	AKIRIN1	DMSO	5	9.57644
323	ALYREF	1	AKIRIN2	DMSO	5	0.641598
324	ALYREF	1	AKR1A1	DMSO	9	4.33234
325	ALYREF	1	AKR1B1	DMSO	10	6.27031
326	ALYREF	1	AKR7A2	DMSO	7	3.2211
327	ALYREF	1	AKT1	DMSO	14	5.48035
328	ALYREF	1	AKT1S1	DMSO	5	5.78569
329	ALYREF	1	AL023284.1,MAP7	DMSO	18	0.38114
330	ALYREF	1	AL162311.1,RALGAPA1	DMSO	39	1.21423
331	ALYREF	1	AL356750.1,KATNAL1	DMSO	11	0.710876
332	ALYREF	1	AL365202.1	DMSO	3	0.245886
333	ALYREF	1	AL442127.2	DMSO	3	21.3714
334	ALYREF	1	AL450992.2	DMSO	2	0.344142
335	ALYREF	1	ALAD	DMSO	12	1.00495
336	ALYREF	1	ALAS1	DMSO	11	3.24413
337	ALYREF	1	ALCAM	DMSO	16	0.0208858
338	ALYREF	1	ALDH16A1	DMSO	17	6.31603
339	ALYREF	1	ALDH18A1	DMSO	18	2.33238
340	ALYREF	1	ALDH1A3	DMSO	13	1.66732
341	ALYREF	1	ALDH1B1	DMSO	2	2.94156
342	ALYREF	1	ALDH1L2	DMSO	22	1.08335
343	ALYREF	1	ALDH3A2	DMSO	10	6.53946
344	ALYREF	1	ALDH3B1	DMSO	10	4.16252
345	ALYREF	1	ALDH4A1	DMSO	15	0.28159
346	ALYREF	1	ALDH5A1	DMSO	7	1.55165
347	ALYREF	1	ALDH6A1	DMSO	12	0.346877
348	ALYREF	1	ALDH7A1	DMSO	18	3.96581
349	ALYREF	1	ALDOA	DMSO	9	34.3087
350	ALYREF	1	ALG1	DMSO	13	7.00685
351	ALYREF	1	ALG10	DMSO	3	6.75844
352	ALYREF	1	ALG10B	DMSO	3	19.6667
353	ALYREF	1	ALG11,UTP14C	DMSO	4	4.34974
354	ALYREF	1	ALG12	DMSO	10	2.87835
355	ALYREF	1	ALG13	DMSO	4	5.75142
356	ALYREF	1	ALG14	DMSO	4	0.243287
357	ALYREF	1	ALG1L13P	DMSO	5	4.67791
358	ALYREF	1	ALG2	DMSO	2	14.2757
359	ALYREF	1	ALG3	DMSO	9	17.8505
360	ALYREF	1	ALG5	DMSO	10	0.79721
361	ALYREF	1	ALG6	DMSO	15	5.61108
362	ALYREF	1	ALG8	DMSO	13	4.19521
363	ALYREF	1	ALG9	DMSO	3	0.308362
364	ALYREF	1	ALG9.v2	DMSO	2	3.41105
365	ALYREF	1	ALKBH1	DMSO	6	0.627124
366	ALYREF	1	ALKBH2	DMSO	4	11.5829
367	ALYREF	1	ALKBH3	DMSO	10	0.889733
368	ALYREF	1	ALKBH4	DMSO	3	1.05106
369	ALYREF	1	ALKBH5	DMSO	4	1.63454
370	ALYREF	1	ALKBH6,AC002116.8	DMSO	7	1.71151
371	ALYREF	1	ALKBH8	DMSO	12	0.696132
372	ALYREF	1	ALMS1-IT1	DMSO	22	2.7035
373	ALYREF	1	ALPK1	DMSO	2	0.195043
374	ALYREF	1	ALPK2	DMSO	10	2.04965
375	ALYREF	1	ALPP	DMSO	10	3.11696
376	ALYREF	1	ALS2	DMSO	13	0.640875
377	ALYREF	1	ALS2CL	DMSO	23	1.25209
378	ALYREF	1	ALYREF	DMSO	6	47.6048
379	ALYREF	1	AMACR	DMSO	5	2.03011
380	ALYREF	1	AMBRA1	DMSO	19	1.13194
381	ALYREF	1	AMD1	DMSO	9	16.1473
382	ALYREF	1	AMDHD2	DMSO	11	6.54927
383	ALYREF	1	AMER1	DMSO	2	4.03259
384	ALYREF	1	AMFR	DMSO	14	1.23414
385	ALYREF	1	AMIGO2	DMSO	3	11.0519
386	ALYREF	1	AMIGO3,GMPPB	DMSO	9	10.6342
387	ALYREF	1	AMMECR1	DMSO	6	0.495554
388	ALYREF	1	AMMECR1L	DMSO	8	9.83504
389	ALYREF	1	AMN1	DMSO	7	0.15334
390	ALYREF	1	AMOTL1	DMSO	12	0.890484
391	ALYREF	1	AMOTL2	DMSO	10	7.99532
392	ALYREF	1	AMPD2,GNAI3	DMSO	18	16.8729
393	ALYREF	1	AMPD3	DMSO	2	0.0440936
394	ALYREF	1	AMY2B,RNPC3	DMSO	14	16.0296
395	ALYREF	1	AMZ2	DMSO	8	7.76219
396	ALYREF	1	AMZ2P1	DMSO	5	1.75488
397	ALYREF	1	ANAPC1	DMSO	39	6.47342
398	ALYREF	1	ANAPC10	DMSO	5	0.337951
399	ALYREF	1	ANAPC13	DMSO	3	3.17487
400	ALYREF	1	ANAPC15	DMSO	6	1.37468
401	ALYREF	1	ANAPC16	DMSO	2	0.538036
402	ALYREF	1	ANAPC2	DMSO	13	9.85326
403	ALYREF	1	ANAPC4	DMSO	29	4.35865
404	ALYREF	1	ANAPC5	DMSO	17	12.1402
405	ALYREF	1	ANAPC7	DMSO	11	18.1301
406	ALYREF	1	ANGEL1	DMSO	7	1.26061
407	ALYREF	1	ANGEL2	DMSO	8	9.40121
408	ALYREF	1	ANGPT1	DMSO	8	0.505597
409	ALYREF	1	ANGPTL4	DMSO	7	0.42947
410	ALYREF	1	ANK3	DMSO	14	0.0781404
411	ALYREF	1	ANKEF1	DMSO	4	0.871136
412	ALYREF	1	ANKFY1	DMSO	25	4.38292
413	ALYREF	1	ANKH	DMSO	12	0.573099
414	ALYREF	1	ANKIB1	DMSO	20	2.34256
415	ALYREF	1	ANKLE2	DMSO	13	29.6957
416	ALYREF	1	ANKMY1	DMSO	8	1.61136
417	ALYREF	1	ANKMY2	DMSO	10	2.28842
418	ALYREF	1	ANKRA2	DMSO	9	3.94272
419	ALYREF	1	ANKRD10.v2	DMSO	3	20.7747
420	ALYREF	1	ANKRD12	DMSO	12	1.02897
421	ALYREF	1	ANKRD13A	DMSO	15	2.63098
422	ALYREF	1	ANKRD13B	DMSO	15	5.0386
423	ALYREF	1	ANKRD13C	DMSO	13	3.72757
424	ALYREF	1	ANKRD13D	DMSO	15	2.51796
425	ALYREF	1	ANKRD16	DMSO	7	3.33695
426	ALYREF	1	ANKRD17	DMSO	34	3.98188
427	ALYREF	1	ANKRD18B	DMSO	16	3.09365
428	ALYREF	1	ANKRD23	DMSO	6	0.900879
429	ALYREF	1	ANKRD26	DMSO	34	1.29226
430	ALYREF	1	ANKRD26P4	DMSO	3	0.216815
431	ALYREF	1	ANKRD27	DMSO	29	2.91719
432	ALYREF	1	ANKRD28	DMSO	27	4.40763
433	ALYREF	1	ANKRD32	DMSO	21	17.3151
434	ALYREF	1	ANKRD33B	DMSO	4	0.149725
435	ALYREF	1	ANKRD36	DMSO	54	7.25498
436	ALYREF	1	ANKRD36B	DMSO	21	11.4029
437	ALYREF	1	ANKRD36C	DMSO	53	5.90963
438	ALYREF	1	ANKRD39	DMSO	4	1.31677
439	ALYREF	1	ANKRD40	DMSO	5	9.24061
440	ALYREF	1	ANKRD42	DMSO	5	3.26612
441	ALYREF	1	ANKRD44-IT1	DMSO	13	0.230046
442	ALYREF	1	ANKRD46	DMSO	5	0.562414
443	ALYREF	1	ANKRD49	DMSO	3	20.3737
444	ALYREF	1	ANKRD50	DMSO	5	3.24353
445	ALYREF	1	ANKRD52	DMSO	28	20.4593
446	ALYREF	1	ANKRD54	DMSO	8	1.89958
447	ALYREF	1	ANKRD9	DMSO	3	2.14434
448	ALYREF	1	ANKS1A	DMSO	24	0.108497
449	ALYREF	1	ANKS1B	DMSO	9	0.0784155
450	ALYREF	1	ANKS3	DMSO	17	1.27778
451	ALYREF	1	ANKS6	DMSO	14	0.271848
452	ALYREF	1	ANKZF1	DMSO	14	10.8611
453	ALYREF	1	ANLN	DMSO	24	13.5762
454	ALYREF	1	ANO6	DMSO	20	1.48031
455	ALYREF	1	ANO8	DMSO	17	6.77178
456	ALYREF	1	ANP32A	DMSO	7	1.55245
457	ALYREF	1	ANP32B	DMSO	7	6.4306
458	ALYREF	1	ANP32E	DMSO	7	8.22442
459	ALYREF	1	ANTXR1	DMSO	18	2.56483
460	ALYREF	1	ANXA1	DMSO	13	11.8371
461	ALYREF	1	ANXA11	DMSO	16	1.57984
462	ALYREF	1	ANXA2	DMSO	13	5.80136
463	ALYREF	1	ANXA3	DMSO	13	0.746834
464	ALYREF	1	ANXA4	DMSO	13	0.727972
465	ALYREF	1	ANXA5	DMSO	13	8.62344
466	ALYREF	1	ANXA6	DMSO	26	1.23767
467	ALYREF	1	ANXA7	DMSO	13	3.85965
468	ALYREF	1	ANXA8	DMSO	10	1.3612
469	ALYREF	1	ANXA8L1	DMSO	8	7.05638
470	ALYREF	1	AP000356.2	DMSO	10	0.340575
471	ALYREF	1	AP000705.6	DMSO	2	1.76123
472	ALYREF	1	AP001469.9,MCM3AP	DMSO	29	9.34597
473	ALYREF	1	AP001619.2	DMSO	24	4.16361
474	ALYREF	1	AP003068.23	DMSO	2	2.68787
475	ALYREF	1	AP006621.5	DMSO	2	0.405885
476	ALYREF	1	AP1AR	DMSO	10	3.09239
477	ALYREF	1	AP1B1	DMSO	21	1.30048
478	ALYREF	1	AP1G1	DMSO	23	7.61278
479	ALYREF	1	AP1G2	DMSO	21	15.9765
480	ALYREF	1	AP1M1	DMSO	12	1.64077
481	ALYREF	1	AP1M2	DMSO	4	6.51384
482	ALYREF	1	AP1S1	DMSO	5	1.27945
483	ALYREF	1	AP1S2	DMSO	5	0.762596
484	ALYREF	1	AP1S3	DMSO	5	1.01795
485	ALYREF	1	AP2A1	DMSO	23	4.37109
486	ALYREF	1	AP2A2	DMSO	22	1.08285
487	ALYREF	1	AP2B1,TAF15	DMSO	21	1.67087
488	ALYREF	1	AP2M1	DMSO	12	16.1482
489	ALYREF	1	AP2S1	DMSO	5	1.72824
490	ALYREF	1	AP3B1	DMSO	27	1.14016
491	ALYREF	1	AP3D1	DMSO	32	4.42286
492	ALYREF	1	AP3M1	DMSO	10	6.885
493	ALYREF	1	AP3M2	DMSO	9	6.04816
494	ALYREF	1	AP3S1,AC026449.1	DMSO	6	0.607664
495	ALYREF	1	AP3S2	DMSO	6	0.829971
496	ALYREF	1	AP4B1	DMSO	10	10.2376
497	ALYREF	1	AP4E1	DMSO	21	2.6172
498	ALYREF	1	AP4M1	DMSO	15	1.59426
499	ALYREF	1	AP4S1	DMSO	6	0.247904
500	ALYREF	1	AP5B1	DMSO	2	6.81824
501	ALYREF	1	AP5M1	DMSO	8	4.41087
502	ALYREF	1	AP5S1,RP5-1009E24.8,RP5-1009E24.9	DMSO	3	2.75772
503	ALYREF	1	AP5Z1,FOXK1	DMSO	25	2.84431
504	ALYREF	1	APAF1	DMSO	4	2.98883
505	ALYREF	1	APBB2	DMSO	18	0.458491
506	ALYREF	1	APBB3	DMSO	10	20.7176
507	ALYREF	1	APC	DMSO	16	2.68192
508	ALYREF	1	APEH	DMSO	22	15.8327
509	ALYREF	1	APEX1	DMSO	5	69.845
510	ALYREF	1	APEX2	DMSO	6	3.53616
511	ALYREF	1	APH1A	DMSO	6	15.9201
512	ALYREF	1	APH1B	DMSO	6	0.138927
513	ALYREF	1	API5	DMSO	14	9.02954
514	ALYREF	1	APIP	DMSO	7	1.28923
515	ALYREF	1	APITD1	DMSO	4	1.09011
516	ALYREF	1	APLP1	DMSO	10	0.469759
517	ALYREF	1	APLP2	DMSO	16	3.51242
518	ALYREF	1	APMAP	DMSO	9	5.29428
519	ALYREF	1	APOA1BP	DMSO	6	6.89176
520	ALYREF	1	APOBEC3B	DMSO	8	1.2627
521	ALYREF	1	APOBEC3C	DMSO	4	2.86425
522	ALYREF	1	APOL2	DMSO	5	2.29648
523	ALYREF	1	APOL6	DMSO	3	2.57101
524	ALYREF	1	APOO	DMSO	9	0.823422
525	ALYREF	1	APOOL	DMSO	9	0.522856
526	ALYREF	1	APOPT1,KLC1	DMSO	17	2.34875
527	ALYREF	1	APP	DMSO	17	0.861533
528	ALYREF	1	APPBP2	DMSO	13	0.814607
529	ALYREF	1	APPL1	DMSO	22	4.0289
530	ALYREF	1	APPL2	DMSO	21	1.67316
531	ALYREF	1	APRT	DMSO	5	15.932
532	ALYREF	1	APTR	DMSO	3	1.06016
533	ALYREF	1	APTX	DMSO	8	2.41928
534	ALYREF	1	AQP3	DMSO	6	15.0039
535	ALYREF	1	AQR	DMSO	35	3.91551
536	ALYREF	1	ARAF	DMSO	16	11.4565
537	ALYREF	1	ARAP1	DMSO	34	2.018
538	ALYREF	1	ARAP2	DMSO	32	0.392516
539	ALYREF	1	ARAP3	DMSO	30	2.28105
540	ALYREF	1	ARCN1	DMSO	10	2.43382
541	ALYREF	1	AREL1	DMSO	20	3.80708
542	ALYREF	1	ARF1	DMSO	5	5.60674
543	ALYREF	1	ARF3	DMSO	5	11.7427
544	ALYREF	1	ARF4	DMSO	6	2.02109
545	ALYREF	1	ARF5	DMSO	6	11.8273
546	ALYREF	1	ARF6	DMSO	2	14.0562
547	ALYREF	1	ARFGAP1	DMSO	13	16.5211
548	ALYREF	1	ARFGAP2	DMSO	16	17.7793
549	ALYREF	1	ARFGAP3	DMSO	16	2.67089
550	ALYREF	1	ARFGEF1	DMSO	39	2.87833
551	ALYREF	1	ARFGEF2	DMSO	39	3.72354
552	ALYREF	1	ARFIP1	DMSO	8	0.332432
553	ALYREF	1	ARFIP2	DMSO	8	21.6801
554	ALYREF	1	ARFRP1	DMSO	8	7.74836
555	ALYREF	1	ARHGAP1	DMSO	13	1.86284
556	ALYREF	1	ARHGAP10	DMSO	22	0.463267
557	ALYREF	1	ARHGAP11A	DMSO	12	17.8923
558	ALYREF	1	ARHGAP11B	DMSO	12	3.82252
559	ALYREF	1	ARHGAP12	DMSO	19	1.56404
560	ALYREF	1	ARHGAP17	DMSO	21	2.78779
561	ALYREF	1	ARHGAP18	DMSO	15	0.29655
562	ALYREF	1	ARHGAP19	DMSO	12	0.497856
563	ALYREF	1	ARHGAP21	DMSO	25	5.06439
564	ALYREF	1	ARHGAP23	DMSO	24	2.68984
565	ALYREF	1	ARHGAP24	DMSO	3	0.106341
566	ALYREF	1	ARHGAP26	DMSO	22	0.373003
567	ALYREF	1	ARHGAP27	DMSO	16	0.552556
568	ALYREF	1	ARHGAP28	DMSO	11	0.488297
569	ALYREF	1	ARHGAP29	DMSO	23	7.89322
570	ALYREF	1	ARHGAP32	DMSO	11	0.791584
571	ALYREF	1	ARHGAP35	DMSO	7	2.49659
572	ALYREF	1	ARHGAP4	DMSO	22	2.54901
573	ALYREF	1	ARHGAP42	DMSO	24	0.577767
574	ALYREF	1	ARHGAP5	DMSO	6	5.90728
575	ALYREF	1	ARHGDIA	DMSO	6	34.7573
576	ALYREF	1	ARHGEF1	DMSO	29	4.33834
577	ALYREF	1	ARHGEF10	DMSO	28	0.814017
578	ALYREF	1	ARHGEF10L	DMSO	27	0.277307
579	ALYREF	1	ARHGEF11	DMSO	40	1.107
580	ALYREF	1	ARHGEF12	DMSO	40	4.28082
581	ALYREF	1	ARHGEF16	DMSO	15	0.828255
582	ALYREF	1	ARHGEF17	DMSO	19	2.73987
583	ALYREF	1	ARHGEF18	DMSO	20	1.53106
584	ALYREF	1	ARHGEF19	DMSO	12	5.04841
585	ALYREF	1	ARHGEF2	DMSO	22	4.2846
586	ALYREF	1	ARHGEF28	DMSO	35	0.399428
587	ALYREF	1	ARHGEF3	DMSO	13	0.0997248
588	ALYREF	1	ARHGEF34P	DMSO	4	4.19226
589	ALYREF	1	ARHGEF37	DMSO	5	0.0526313
590	ALYREF	1	ARHGEF39	DMSO	9	15.0583
591	ALYREF	1	ARHGEF4	DMSO	14	0.437875
592	ALYREF	1	ARHGEF40	DMSO	18	0.227203
593	ALYREF	1	ARHGEF5	DMSO	6	2.23194
594	ALYREF	1	ARHGEF7	DMSO	21	1.61532
595	ALYREF	1	ARID1A	DMSO	20	2.34395
596	ALYREF	1	ARID1B,RP11-2J18.1	DMSO	20	0.234437
597	ALYREF	1	ARID2	DMSO	21	3.29891
598	ALYREF	1	ARID3A,LLNLR-260G6.1	DMSO	8	0.0879097
599	ALYREF	1	ARID3B	DMSO	7	0.539862
600	ALYREF	1	ARID4A	DMSO	23	0.991363
601	ALYREF	1	ARID4B	DMSO	24	1.14215
602	ALYREF	1	ARID5A	DMSO	7	0.275541
603	ALYREF	1	ARID5B	DMSO	10	2.0669
604	ALYREF	1	ARIH1	DMSO	14	1.2897
605	ALYREF	1	ARIH2	DMSO	16	5.06347
606	ALYREF	1	ARL1	DMSO	6	3.29257
607	ALYREF	1	ARL14EP	DMSO	4	3.42793
608	ALYREF	1	ARL15	DMSO	5	0.0514077
609	ALYREF	1	ARL16	DMSO	5	53.2921
610	ALYREF	1	ARL4A	DMSO	2	32.0879
611	ALYREF	1	ARL4D	DMSO	2	6.71419
612	ALYREF	1	ARL5A	DMSO	6	3.1869
613	ALYREF	1	ARL5B	DMSO	6	5.31853
614	ALYREF	1	ARL6	DMSO	8	0.474767
615	ALYREF	1	ARL6IP1	DMSO	6	20.8675
616	ALYREF	1	ARL6IP4	DMSO	6	9.83985
617	ALYREF	1	ARL6IP5	DMSO	3	1.45327
618	ALYREF	1	ARL6IP6	DMSO	4	0.721041
619	ALYREF	1	ARL8A	DMSO	7	3.09379
620	ALYREF	1	ARL8B	DMSO	7	1.50041
621	ALYREF	1	ARMC1	DMSO	7	3.3169
622	ALYREF	1	ARMC10	DMSO	6	2.13659
623	ALYREF	1	ARMC4	DMSO	6	0.23496
624	ALYREF	1	ARMC5	DMSO	6	3.99977
625	ALYREF	1	ARMC6	DMSO	8	3.92426
626	ALYREF	1	ARMC7	DMSO	3	0.216313
627	ALYREF	1	ARMC8	DMSO	21	2.40875
628	ALYREF	1	ARMC9	DMSO	17	0.179556
629	ALYREF	1	ARNT	DMSO	22	2.2423
630	ALYREF	1	ARNTL	DMSO	19	0.280461
631	ALYREF	1	ARPC1A	DMSO	10	2.38987
632	ALYREF	1	ARPC1B	DMSO	10	2.61458
633	ALYREF	1	ARPC2	DMSO	11	3.41893
634	ALYREF	1	ARPC3	DMSO	7	4.26188
635	ALYREF	1	ARPC4	DMSO	6	13.452
636	ALYREF	1	ARPC5	DMSO	4	24.5799
637	ALYREF	1	ARPC5L	DMSO	4	11.6623
638	ALYREF	1	ARPIN,C15orf38-AP3S2	DMSO	6	1.07245
639	ALYREF	1	ARPP19	DMSO	3	11.5752
640	ALYREF	1	ARRB1	DMSO	15	0.559198
641	ALYREF	1	ARRB2	DMSO	15	6.86227
642	ALYREF	1	ARRDC1	DMSO	8	4.06502
643	ALYREF	1	ARRDC1-AS1	DMSO	3	2.47621
644	ALYREF	1	ARRDC2	DMSO	8	7.75376
645	ALYREF	1	ARRDC3	DMSO	8	3.60765
646	ALYREF	1	ARRDC4	DMSO	4	1.00143
647	ALYREF	1	ARSA	DMSO	8	4.18702
648	ALYREF	1	ARSB	DMSO	8	0.0836927
649	ALYREF	1	ARSG,RP11-120M18.2	DMSO	12	0.892565
650	ALYREF	1	ARSJ	DMSO	2	0.335308
651	ALYREF	1	ARV1	DMSO	6	1.42714
652	ALYREF	1	ASAH1	DMSO	14	0.792235
653	ALYREF	1	ASAH2B	DMSO	3	2.28694
654	ALYREF	1	ASAP1	DMSO	30	1.42178
655	ALYREF	1	ASAP2	DMSO	27	0.30875
656	ALYREF	1	ASAP3	DMSO	24	0.315169
657	ALYREF	1	ASB1	DMSO	6	2.42526
658	ALYREF	1	ASB13	DMSO	6	0.316186
659	ALYREF	1	ASB6	DMSO	6	5.8244
660	ALYREF	1	ASB7	DMSO	6	1.16024
661	ALYREF	1	ASB8	DMSO	4	0.514558
662	ALYREF	1	ASB9	DMSO	8	1.00453
663	ALYREF	1	ASCC1	DMSO	10	1.64793
664	ALYREF	1	ASCC2	DMSO	20	1.94313
665	ALYREF	1	ASCC3	DMSO	42	1.18898
666	ALYREF	1	ASF1B	DMSO	4	3.08283
667	ALYREF	1	ASH1L,MIR555	DMSO	28	3.83593
668	ALYREF	1	ASL	DMSO	17	4.60429
669	ALYREF	1	ASLP1,KB-1572G7.2,AP000347.2	DMSO	8	2.73364
670	ALYREF	1	ASNA1	DMSO	7	6.07395
671	ALYREF	1	ASNS	DMSO	13	3.67026
672	ALYREF	1	ASNSD1	DMSO	6	2.79996
673	ALYREF	1	ASPH	DMSO	14	5.21113
674	ALYREF	1	ASPHD1	DMSO	3	4.63455
675	ALYREF	1	ASPM	DMSO	28	28.4534
676	ALYREF	1	ASPSCR1	DMSO	16	4.51252
677	ALYREF	1	ASS1	DMSO	15	3.35058
678	ALYREF	1	ASTE1	DMSO	6	1.01659
679	ALYREF	1	ASTN2	DMSO	8	0.117187
680	ALYREF	1	ASUN	DMSO	17	8.70438
681	ALYREF	1	ASXL1	DMSO	12	7.5816
682	ALYREF	1	ASXL2	DMSO	13	0.969851
683	ALYREF	1	ATAD1	DMSO	10	6.66954
684	ALYREF	1	ATAD2	DMSO	28	12.5986
685	ALYREF	1	ATAD2B	DMSO	22	1.49562
686	ALYREF	1	ATAD3A	DMSO	14	6.42113
687	ALYREF	1	ATAD3B	DMSO	16	3.58881
688	ALYREF	1	ATAD5	DMSO	23	6.32998
689	ALYREF	1	ATAT1	DMSO	12	1.75728
690	ALYREF	1	ATE1	DMSO	12	0.724808
691	ALYREF	1	ATF1	DMSO	7	2.15233
692	ALYREF	1	ATF2	DMSO	14	1.92018
693	ALYREF	1	ATF3	DMSO	4	1.82669
694	ALYREF	1	ATF4	DMSO	3	86.6592
695	ALYREF	1	ATF5,MIR4751	DMSO	3	12.891
696	ALYREF	1	ATF6	DMSO	16	0.819004
697	ALYREF	1	ATF6B,TNXB	DMSO	18	1.42855
698	ALYREF	1	ATF7IP	DMSO	15	1.91707
699	ALYREF	1	ATF7IP2	DMSO	10	1.25826
700	ALYREF	1	ATG10	DMSO	8	0.0465396
701	ALYREF	1	ATG101	DMSO	4	1.75254
702	ALYREF	1	ATG12	DMSO	4	5.2634
703	ALYREF	1	ATG13	DMSO	17	1.89736
704	ALYREF	1	ATG14	DMSO	10	3.2718
705	ALYREF	1	ATG16L1	DMSO	17	2.09332
706	ALYREF	1	ATG16L2	DMSO	16	2.31315
707	ALYREF	1	ATG2A	DMSO	40	3.09406
708	ALYREF	1	ATG2B	DMSO	42	2.00742
709	ALYREF	1	ATG3	DMSO	12	3.12786
710	ALYREF	1	ATG4A	DMSO	13	0.281125
711	ALYREF	1	ATG4B	DMSO	13	1.38038
712	ALYREF	1	ATG4C	DMSO	11	0.866009
713	ALYREF	1	ATG4D	DMSO	10	6.90949
714	ALYREF	1	ATG5	DMSO	8	1.09751
715	ALYREF	1	ATG7	DMSO	19	0.900008
716	ALYREF	1	ATG9A,ABCB6	DMSO	34	8.16996
717	ALYREF	1	ATHL1	DMSO	8	14.7202
718	ALYREF	1	ATIC	DMSO	16	4.41964
719	ALYREF	1	ATL2	DMSO	13	6.22848
720	ALYREF	1	ATL3	DMSO	13	4.33568
721	ALYREF	1	ATM	DMSO	63	8.36865
722	ALYREF	1	ATMIN	DMSO	4	6.15664
723	ALYREF	1	ATN1	DMSO	8	37.9955
724	ALYREF	1	ATOH8	DMSO	3	0.258385
725	ALYREF	1	ATOX1	DMSO	4	0.277458
726	ALYREF	1	ATP10D	DMSO	23	1.1415
727	ALYREF	1	ATP11A	DMSO	29	2.29435
728	ALYREF	1	ATP11B	DMSO	30	1.38851
729	ALYREF	1	ATP11C	DMSO	30	1.71884
730	ALYREF	1	ATP13A1	DMSO	26	31.3193
731	ALYREF	1	ATP13A2	DMSO	29	0.505836
732	ALYREF	1	ATP13A3	DMSO	33	14.2495
733	ALYREF	1	ATP1A1	DMSO	23	15.4248
734	ALYREF	1	ATP1B1	DMSO	6	7.34089
735	ALYREF	1	ATP1B3	DMSO	7	6.19502
736	ALYREF	1	ATP2A2	DMSO	20	11.7445
737	ALYREF	1	ATP2B1	DMSO	21	5.56814
738	ALYREF	1	ATP2B4	DMSO	21	1.49594
739	ALYREF	1	ATP2C1	DMSO	27	2.50189
740	ALYREF	1	ATP5A1	DMSO	12	12.7022
741	ALYREF	1	ATP5B	DMSO	10	112.88
742	ALYREF	1	ATP5C1	DMSO	10	10.7159
743	ALYREF	1	ATP5D	DMSO	4	15.6614
744	ALYREF	1	ATP5E	DMSO	3	22.6729
745	ALYREF	1	ATP5F1	DMSO	7	8.43508
746	ALYREF	1	ATP5F1P1,WDFY2	DMSO	12	0.505211
747	ALYREF	1	ATP5G1	DMSO	5	2.84199
748	ALYREF	1	ATP5G2	DMSO	5	5.21451
749	ALYREF	1	ATP5H	DMSO	6	5.40356
750	ALYREF	1	ATP5I	DMSO	4	9.49482
751	ALYREF	1	ATP5J	DMSO	4	2.94827
752	ALYREF	1	ATP5J2	DMSO	4	4.94358
753	ALYREF	1	ATP5L	DMSO	3	5.84597
754	ALYREF	1	ATP5O	DMSO	7	3.55076
755	ALYREF	1	ATP5SL	DMSO	5	2.04028
756	ALYREF	1	ATP6AP1	DMSO	10	9.46709
757	ALYREF	1	ATP6AP1L	DMSO	6	0.657465
758	ALYREF	1	ATP6AP2	DMSO	9	1.36532
759	ALYREF	1	ATP6V0A1	DMSO	21	2.96057
760	ALYREF	1	ATP6V0A2	DMSO	20	5.50367
761	ALYREF	1	ATP6V0A4	DMSO	21	0.219454
762	ALYREF	1	ATP6V0B	DMSO	8	9.10624
763	ALYREF	1	ATP6V0C	DMSO	3	8.3914
764	ALYREF	1	ATP6V0D1	DMSO	8	0.508121
765	ALYREF	1	ATP6V0E1,CTC-308K20.4	DMSO	4	0.943984
766	ALYREF	1	ATP6V1A	DMSO	15	2.29379
767	ALYREF	1	ATP6V1B2	DMSO	14	0.721748
768	ALYREF	1	ATP6V1C1	DMSO	13	3.12256
769	ALYREF	1	ATP6V1D	DMSO	9	0.398927
770	ALYREF	1	ATP6V1E1	DMSO	9	2.03699
771	ALYREF	1	ATP6V1E2	DMSO	3	0.142487
772	ALYREF	1	ATP6V1F	DMSO	2	4.37785
773	ALYREF	1	ATP6V1G1	DMSO	3	2.88783
774	ALYREF	1	ATP6V1H	DMSO	14	0.653055
775	ALYREF	1	ATP7A,RP5-1000K24.2	DMSO	23	0.408097
776	ALYREF	1	ATP7B	DMSO	20	0.882994
777	ALYREF	1	ATP8B3	DMSO	14	5.51163
778	ALYREF	1	ATP8B4	DMSO	27	0.274024
779	ALYREF	1	ATP9A	DMSO	28	0.766679
780	ALYREF	1	ATP9B	DMSO	29	0.568291
781	ALYREF	1	ATPAF1	DMSO	9	0.657544
782	ALYREF	1	ATPAF2	DMSO	8	1.25745
783	ALYREF	1	ATPIF1	DMSO	3	13.1994
784	ALYREF	1	ATR,RP11-383G6.3	DMSO	47	9.71964
785	ALYREF	1	ATRAID	DMSO	7	6.80754
786	ALYREF	1	ATRIP,TREX1	DMSO	13	6.7265
787	ALYREF	1	ATRN	DMSO	28	0.584426
788	ALYREF	1	ATRX	DMSO	35	2.37688
789	ALYREF	1	ATXN1	DMSO	8	0.237175
790	ALYREF	1	ATXN10	DMSO	7	2.00508
791	ALYREF	1	ATXN1L	DMSO	3	15.4485
792	ALYREF	1	ATXN2	DMSO	21	3.63859
793	ALYREF	1	ATXN2L	DMSO	22	68.3046
794	ALYREF	1	ATXN3	DMSO	11	0.722092
795	ALYREF	1	ATXN7	DMSO	12	1.44447
796	ALYREF	1	ATXN7L1	DMSO	6	0.116737
797	ALYREF	1	ATXN7L2	DMSO	10	5.41289
798	ALYREF	1	ATXN7L3	DMSO	12	12.7249
799	ALYREF	1	AUH	DMSO	10	0.355373
800	ALYREF	1	AUNIP	DMSO	3	1.4248
801	ALYREF	1	AUP1	DMSO	12	76.0517
802	ALYREF	1	AURKA	DMSO	9	4.79767
803	ALYREF	1	AURKAIP1	DMSO	4	11.912
804	ALYREF	1	AURKB	DMSO	9	8.94921
805	ALYREF	1	AUTS2	DMSO	5	0.0587607
806	ALYREF	1	AVEN,RP11-3D4.2	DMSO	6	0.507163
807	ALYREF	1	AVL9	DMSO	16	1.59978
808	ALYREF	1	AVPI1	DMSO	3	3.57325
809	ALYREF	1	AXIN1	DMSO	10	2.35171
810	ALYREF	1	AXL	DMSO	20	2.78083
811	ALYREF	1	AZI2	DMSO	6	1.26386
812	ALYREF	1	AZIN1	DMSO	12	6.03321
813	ALYREF	1	B2M	DMSO	4	55.5602
814	ALYREF	1	B3GALNT2	DMSO	12	4.36715
815	ALYREF	1	B3GALTL	DMSO	10	0.206854
816	ALYREF	1	B3GAT3	DMSO	5	1.96533
817	ALYREF	1	B3GNT1	DMSO	2	5.77185
818	ALYREF	1	B3GNT2	DMSO	2	0.459748
819	ALYREF	1	B3GNT5	DMSO	2	0.435136
820	ALYREF	1	B3GNTL1	DMSO	13	0.162489
821	ALYREF	1	B4GALNT4	DMSO	20	13.4983
822	ALYREF	1	B4GALT1	DMSO	6	4.10224
823	ALYREF	1	B4GALT2,CCDC24	DMSO	7	3.29655
824	ALYREF	1	B4GALT3	DMSO	8	9.18143
825	ALYREF	1	B4GALT4	DMSO	8	1.80475
826	ALYREF	1	B4GALT5	DMSO	9	1.35414
827	ALYREF	1	B4GALT7	DMSO	6	1.29475
828	ALYREF	1	B9D1	DMSO	7	1.79476
829	ALYREF	1	B9D2	DMSO	4	1.35292
830	ALYREF	1	BABAM1	DMSO	9	8.84694
831	ALYREF	1	BACE1	DMSO	3	0.153948
832	ALYREF	1	BACE2	DMSO	6	4.65763
833	ALYREF	1	BACH1	DMSO	5	5.47097
834	ALYREF	1	BAD	DMSO	4	0.294977
835	ALYREF	1	BAG1	DMSO	7	14.4296
836	ALYREF	1	BAG2	DMSO	3	5.92832
837	ALYREF	1	BAG3	DMSO	4	1.49521
838	ALYREF	1	BAG4	DMSO	5	1.56278
839	ALYREF	1	BAG5	DMSO	2	24.3303
840	ALYREF	1	BAG6	DMSO	24	19.9537
841	ALYREF	1	BAHCC1	DMSO	27	1.79447
842	ALYREF	1	BAHD1	DMSO	7	2.26497
843	ALYREF	1	BAI2	DMSO	26	1.05954
844	ALYREF	1	BAIAP2	DMSO	14	1.13617
845	ALYREF	1	BAIAP2-AS1	DMSO	2	0.806213
846	ALYREF	1	BAIAP2L1	DMSO	14	1.92342
847	ALYREF	1	BAK1	DMSO	6	3.97132
848	ALYREF	1	BAMBI	DMSO	3	3.3659
849	ALYREF	1	BANF1	DMSO	3	44.7344
850	ALYREF	1	BANP	DMSO	12	1.21963
851	ALYREF	1	BAP1	DMSO	17	8.75279
852	ALYREF	1	BARD1	DMSO	11	2.27025
853	ALYREF	1	BARX1	DMSO	4	4.7054
854	ALYREF	1	BASP1	DMSO	2	5.92344
855	ALYREF	1	BAX	DMSO	6	0.632532
856	ALYREF	1	BAZ1A	DMSO	17	2.07256
857	ALYREF	1	BAZ1B	DMSO	19	5.62482
858	ALYREF	1	BAZ2A	DMSO	29	8.4147
859	ALYREF	1	BAZ2B	DMSO	37	0.692945
860	ALYREF	1	BBIP1	DMSO	4	0.678271
861	ALYREF	1	BBS1	DMSO	17	2.67441
862	ALYREF	1	BBS12	DMSO	2	1.15813
863	ALYREF	1	BBS2	DMSO	17	5.54409
864	ALYREF	1	BBS4	DMSO	16	1.00674
865	ALYREF	1	BBS7	DMSO	4	3.41105
866	ALYREF	1	BBS9	DMSO	21	0.119779
867	ALYREF	1	BBX	DMSO	17	0.822377
868	ALYREF	1	BCAP29	DMSO	8	2.94976
869	ALYREF	1	BCAP31	DMSO	8	3.11653
870	ALYREF	1	BCAR1	DMSO	7	1.30518
871	ALYREF	1	BCAR3,RP11-488P3.1	DMSO	12	0.876649
872	ALYREF	1	BCAS2	DMSO	7	1.24752
873	ALYREF	1	BCAS3,RP11-332H18.3	DMSO	19	0.201128
874	ALYREF	1	BCAT2	DMSO	11	0.549493
875	ALYREF	1	BCCIP	DMSO	7	2.20531
876	ALYREF	1	BCDIN3D	DMSO	2	0.82254
877	ALYREF	1	BCKDHB	DMSO	11	0.878753
878	ALYREF	1	BCL10	DMSO	3	2.96249
879	ALYREF	1	BCL2	DMSO	3	0.379007
880	ALYREF	1	BCL2L1	DMSO	3	0.44222
881	ALYREF	1	BCL2L11	DMSO	4	2.39806
882	ALYREF	1	BCL2L12	DMSO	7	3.85515
883	ALYREF	1	BCL2L13	DMSO	7	1.00024
884	ALYREF	1	BCL2L2	DMSO	3	10.8647
885	ALYREF	1	BCL2L2-PABPN1	DMSO	7	28.7555
886	ALYREF	1	BCL3	DMSO	9	2.31646
887	ALYREF	1	BCL6B	DMSO	7	1.55553
888	ALYREF	1	BCL7A	DMSO	6	0.453326
889	ALYREF	1	BCL7B	DMSO	6	1.84872
890	ALYREF	1	BCL9	DMSO	10	0.828306
891	ALYREF	1	BCL9L	DMSO	9	7.77065
892	ALYREF	1	BCLAF1	DMSO	13	11.0879
893	ALYREF	1	BCOR	DMSO	15	6.38325
894	ALYREF	1	BCORL1	DMSO	9	0.987909
895	ALYREF	1	BCR	DMSO	16	0.321832
896	ALYREF	1	BCS1L	DMSO	8	12.8366
897	ALYREF	1	BDH2	DMSO	5	0.505078
898	ALYREF	1	BDKRB2,RP11-404P21.5	DMSO	2	0.119237
899	ALYREF	1	BDNF	DMSO	2	0.612854
900	ALYREF	1	BDP1	DMSO	39	4.39884
901	ALYREF	1	BECN1	DMSO	12	7.75074
902	ALYREF	1	BEGAIN	DMSO	6	1.08084
903	ALYREF	1	BEND3	DMSO	4	1.3072
904	ALYREF	1	BET1	DMSO	4	3.54617
905	ALYREF	1	BET1L	DMSO	4	7.83847
906	ALYREF	1	BFAR	DMSO	4	6.93182
907	ALYREF	1	BHLHE40	DMSO	5	3.0574
908	ALYREF	1	BHLHE41	DMSO	5	8.41241
909	ALYREF	1	BICC1	DMSO	21	0.234049
910	ALYREF	1	BICD1	DMSO	4	1.15663
911	ALYREF	1	BICD2	DMSO	8	1.06567
912	ALYREF	1	BID	DMSO	6	0.112101
913	ALYREF	1	BIN1	DMSO	14	0.89139
914	ALYREF	1	BIN3	DMSO	9	0.724849
915	ALYREF	1	BIRC2	DMSO	9	2.78913
916	ALYREF	1	BIRC3	DMSO	9	6.92201
917	ALYREF	1	BIRC5	DMSO	4	6.32361
918	ALYREF	1	BIRC6	DMSO	74	9.32789
919	ALYREF	1	BIVM	DMSO	10	2.89524
920	ALYREF	1	BLCAP	DMSO	2	6.27914
921	ALYREF	1	BLM	DMSO	22	3.13243
922	ALYREF	1	BLMH	DMSO	12	2.7008
923	ALYREF	1	BLOC1S2	DMSO	5	5.85076
924	ALYREF	1	BLOC1S5	DMSO	5	1.56571
925	ALYREF	1	BLOC1S6	DMSO	5	4.70582
926	ALYREF	1	BLVRA	DMSO	8	0.180289
927	ALYREF	1	BLVRB	DMSO	5	0.2437
928	ALYREF	1	BLZF1	DMSO	7	2.80253
929	ALYREF	1	BMI1	DMSO	10	36.3674
930	ALYREF	1	BMP2	DMSO	3	6.02215
931	ALYREF	1	BMP2K	DMSO	13	0.689196
932	ALYREF	1	BMP6	DMSO	7	0.817245
933	ALYREF	1	BMP8B	DMSO	4	0.138457
934	ALYREF	1	BMPR1A	DMSO	13	0.92118
935	ALYREF	1	BMPR1B	DMSO	12	0.0547592
936	ALYREF	1	BMPR2	DMSO	12	0.343708
937	ALYREF	1	BMS1	DMSO	23	9.11282
938	ALYREF	1	BMS1P1	DMSO	6	21.1208
939	ALYREF	1	BMS1P4,RP11-574K11.29	DMSO	8	7.477
940	ALYREF	1	BNIP1	DMSO	6	1.32673
941	ALYREF	1	BNIP2	DMSO	10	10.6009
942	ALYREF	1	BNIP3	DMSO	6	0.966781
943	ALYREF	1	BNIP3L	DMSO	6	0.291517
944	ALYREF	1	BNIP3P5,GANC	DMSO	19	0.789081
945	ALYREF	1	BOD1	DMSO	4	10.0875
946	ALYREF	1	BOK	DMSO	5	0.285048
947	ALYREF	1	BOP1	DMSO	16	4.33592
948	ALYREF	1	BORA	DMSO	12	4.18628
949	ALYREF	1	bP-21264C1.2	DMSO	2	3.88195
950	ALYREF	1	bP-2189O9.2	DMSO	2	0.554869
951	ALYREF	1	BPGM	DMSO	3	0.797565
952	ALYREF	1	BPHL	DMSO	7	0.763087
953	ALYREF	1	BPNT1	DMSO	9	0.815228
954	ALYREF	1	BPTF	DMSO	28	5.1195
955	ALYREF	1	BRAF	DMSO	19	0.874531
956	ALYREF	1	BRAP	DMSO	12	2.40121
957	ALYREF	1	BRAT1	DMSO	14	5.71173
958	ALYREF	1	BRCA1	DMSO	22	4.11126
959	ALYREF	1	BRCA2	DMSO	27	6.0004
960	ALYREF	1	BRCC3	DMSO	11	3.22794
961	ALYREF	1	BRD1	DMSO	13	4.6607
962	ALYREF	1	BRD2	DMSO	12	117.722
963	ALYREF	1	BRD3	DMSO	5	1.65361
964	ALYREF	1	BRD4	DMSO	18	3.20833
965	ALYREF	1	BRD7	DMSO	17	1.75387
966	ALYREF	1	BRD8	DMSO	20	33.4486
967	ALYREF	1	BRD9	DMSO	16	63.8123
968	ALYREF	1	BRE	DMSO	12	0.313206
969	ALYREF	1	BREA2,ZNF707	DMSO	4	5.22119
970	ALYREF	1	BRF1	DMSO	18	0.573881
971	ALYREF	1	BRF2	DMSO	4	2.19111
972	ALYREF	1	BRI3	DMSO	3	1.77362
973	ALYREF	1	BRI3BP	DMSO	3	1.98378
974	ALYREF	1	BRINP3	DMSO	8	0.0923001
975	ALYREF	1	BRIP1	DMSO	20	2.74383
976	ALYREF	1	BRIX1	DMSO	10	25.4398
977	ALYREF	1	BRK1	DMSO	3	1.56065
978	ALYREF	1	BRMS1	DMSO	10	1.69171
979	ALYREF	1	BRMS1L	DMSO	10	0.769175
980	ALYREF	1	BROX	DMSO	13	7.35813
981	ALYREF	1	BRPF1	DMSO	14	8.35852
982	ALYREF	1	BRPF3	DMSO	12	2.43248
983	ALYREF	1	BRWD1	DMSO	41	5.99703
984	ALYREF	1	BRWD3	DMSO	41	2.06442
985	ALYREF	1	BSCL2	DMSO	11	0.820745
986	ALYREF	1	BSDC1	DMSO	11	7.02886
987	ALYREF	1	BSG	DMSO	8	12.0555
988	ALYREF	1	BST2	DMSO	5	24.2891
989	ALYREF	1	BTAF1	DMSO	38	15.8729
990	ALYREF	1	BTBD10	DMSO	8	0.291403
991	ALYREF	1	BTBD2	DMSO	9	1.59355
992	ALYREF	1	BTBD3	DMSO	5	15.0801
993	ALYREF	1	BTBD6	DMSO	5	3.42838
994	ALYREF	1	BTBD7	DMSO	11	1.2398
995	ALYREF	1	BTD	DMSO	2	1.08992
996	ALYREF	1	BTF3	DMSO	6	15.5157
997	ALYREF	1	BTF3L4	DMSO	6	3.1409
998	ALYREF	1	BTG1	DMSO	2	46.7003
999	ALYREF	1	BTG2	DMSO	2	2.14399
1000	ALYREF	1	BTG3	DMSO	5	3.18364
1001	ALYREF	1	BTN2A1	DMSO	8	8.24268
1002	ALYREF	1	BTN2A2	DMSO	6	1.2081
1003	ALYREF	1	BTN2A3P	DMSO	5	5.24758
1004	ALYREF	1	BTN3A1	DMSO	10	3.38525
1005	ALYREF	1	BTN3A2	DMSO	10	4.00512
1006	ALYREF	1	BTN3A3	DMSO	9	4.74851
1007	ALYREF	1	BTRC	DMSO	14	0.395951
1008	ALYREF	1	BUB1	DMSO	25	11.5546
1009	ALYREF	1	BUB1B	DMSO	23	9.99859
1010	ALYREF	1	BUB3	DMSO	8	44.3616
1011	ALYREF	1	BUD13	DMSO	10	2.11683
1012	ALYREF	1	BUD31	DMSO	6	1.23139
1013	ALYREF	1	BYSL	DMSO	7	6.45201
1014	ALYREF	1	BZW1	DMSO	12	18.3678
1015	ALYREF	1	BZW2	DMSO	12	3.19692
1016	ALYREF	1	C10orf2	DMSO	5	8.30434
1017	ALYREF	1	C10orf32	DMSO	5	1.75939
1018	ALYREF	1	C10orf54	DMSO	7	0.188396
1019	ALYREF	1	C10orf76	DMSO	26	1.10378
1020	ALYREF	1	C10orf88	DMSO	6	2.50895
1021	ALYREF	1	C11orf1	DMSO	4	0.955688
1022	ALYREF	1	C11orf24	DMSO	5	0.833164
1023	ALYREF	1	C11orf30	DMSO	20	2.17356
1024	ALYREF	1	C11orf31	DMSO	4	8.36075
1025	ALYREF	1	C11orf48	DMSO	4	18.2851
1026	ALYREF	1	C11orf49	DMSO	9	0.136161
1027	ALYREF	1	C11orf54	DMSO	9	2.07347
1028	ALYREF	1	C11orf57	DMSO	6	3.63531
1029	ALYREF	1	C11orf58	DMSO	5	2.62263
1030	ALYREF	1	C11orf73	DMSO	5	0.30304
1031	ALYREF	1	C11orf84	DMSO	6	1.83822
1032	ALYREF	1	C11orf86	DMSO	2	2.36093
1033	ALYREF	1	C11orf95	DMSO	3	4.21609
1034	ALYREF	1	C12orf10	DMSO	7	4.68655
1035	ALYREF	1	C12orf29	DMSO	7	4.48865
1036	ALYREF	1	C12orf4	DMSO	14	2.41263
1037	ALYREF	1	C12orf43	DMSO	6	3.4285
1038	ALYREF	1	C12orf45	DMSO	4	2.24071
1039	ALYREF	1	C12orf49	DMSO	5	1.77229
1040	ALYREF	1	C12orf5	DMSO	6	1.05122
1041	ALYREF	1	C12orf57	DMSO	3	34.4723
1042	ALYREF	1	C12orf65	DMSO	3	1.43178
1043	ALYREF	1	C12orf66	DMSO	3	1.39488
1044	ALYREF	1	C12orf73	DMSO	3	1.81803
1045	ALYREF	1	C12orf75	DMSO	6	0.214751
1046	ALYREF	1	C12orf76	DMSO	2	1.25685
1047	ALYREF	1	C14orf1	DMSO	5	2.19682
1048	ALYREF	1	C14orf119	DMSO	2	13.1994
1049	ALYREF	1	C14orf166	DMSO	8	2.02521
1050	ALYREF	1	C14orf182	DMSO	3	0.368097
1051	ALYREF	1	C14orf2	DMSO	4	2.84937
1052	ALYREF	1	C14orf28	DMSO	3	2.12916
1053	ALYREF	1	C14orf79	DMSO	4	1.35222
1054	ALYREF	1	C14orf80	DMSO	8	4.93802
1055	ALYREF	1	C14orf93	DMSO	6	0.942424
1056	ALYREF	1	C15orf39	DMSO	2	6.39633
1057	ALYREF	1	C15orf40	DMSO	4	3.41204
1058	ALYREF	1	C15orf41	DMSO	5	0.18082
1059	ALYREF	1	C15orf52	DMSO	9	4.26535
1060	ALYREF	1	C15orf57	DMSO	4	1.46807
1061	ALYREF	1	C15orf61	DMSO	2	0.796985
1062	ALYREF	1	C16orf13	DMSO	5	15.9347
1063	ALYREF	1	C16orf45	DMSO	5	0.102372
1064	ALYREF	1	C16orf52	DMSO	3	0.180976
1065	ALYREF	1	C16orf58	DMSO	13	3.24728
1066	ALYREF	1	C16orf59	DMSO	9	4.50833
1067	ALYREF	1	C16orf70	DMSO	17	2.04536
1068	ALYREF	1	C16orf72	DMSO	3	22.9718
1069	ALYREF	1	C16orf74	DMSO	4	0.100615
1070	ALYREF	1	C16orf87	DMSO	4	1.35153
1071	ALYREF	1	C16orf91	DMSO	2	52.2734
1072	ALYREF	1	C16orf93	DMSO	4	3.73885
1073	ALYREF	1	C16orf95	DMSO	5	0.90074
1074	ALYREF	1	C17orf51	DMSO	2	3.7821
1075	ALYREF	1	C17orf53	DMSO	10	2.56102
1076	ALYREF	1	C17orf58	DMSO	2	10.4943
1077	ALYREF	1	C17orf62	DMSO	8	2.69912
1078	ALYREF	1	C17orf70	DMSO	9	8.06684
1079	ALYREF	1	C17orf75	DMSO	10	8.30131
1080	ALYREF	1	C17orf80,RP11-661C3.2	DMSO	6	6.20263
1081	ALYREF	1	C17orf85	DMSO	13	4.16846
1082	ALYREF	1	C17orf89	DMSO	3	35.7725
1083	ALYREF	1	C18orf21,RP11-723J4.3	DMSO	5	5.48497
1084	ALYREF	1	C18orf25	DMSO	3	1.36848
1085	ALYREF	1	C18orf54	DMSO	3	1.8167
1086	ALYREF	1	C18orf8	DMSO	20	3.72141
1087	ALYREF	1	C19orf10	DMSO	6	1.36463
1088	ALYREF	1	C19orf12	DMSO	2	2.79619
1089	ALYREF	1	C19orf24	DMSO	3	1.18557
1090	ALYREF	1	C19orf25	DMSO	3	3.4766
1091	ALYREF	1	C19orf26	DMSO	10	1.34986
1092	ALYREF	1	C19orf33	DMSO	4	5.40222
1093	ALYREF	1	C19orf40	DMSO	5	0.831584
1094	ALYREF	1	C19orf43	DMSO	3	4.28903
1095	ALYREF	1	C19orf44	DMSO	8	0.702503
1096	ALYREF	1	C19orf47	DMSO	9	0.641786
1097	ALYREF	1	C19orf48	DMSO	4	22.9099
1098	ALYREF	1	C19orf52	DMSO	2	6.41853
1099	ALYREF	1	C19orf53	DMSO	3	7.6536
1100	ALYREF	1	C19orf54	DMSO	3	3.63958
1101	ALYREF	1	C19orf60	DMSO	5	4.91496
1102	ALYREF	1	C19orf66	DMSO	7	3.16311
1103	ALYREF	1	C19orf68	DMSO	3	0.3255
1104	ALYREF	1	C1D	DMSO	5	1.89568
1105	ALYREF	1	C1GALT1	DMSO	4	0.531452
1106	ALYREF	1	C1GALT1C1	DMSO	2	3.25335
1107	ALYREF	1	C1orf109	DMSO	5	15.1633
1108	ALYREF	1	C1orf112	DMSO	24	3.55166
1109	ALYREF	1	C1orf122	DMSO	3	18.0944
1110	ALYREF	1	C1orf123	DMSO	8	2.71029
1111	ALYREF	1	C1orf131	DMSO	7	2.0144
1112	ALYREF	1	C1orf159	DMSO	9	0.511826
1113	ALYREF	1	C1orf174	DMSO	4	4.32062
1114	ALYREF	1	C1orf198	DMSO	4	1.25599
1115	ALYREF	1	C1orf216	DMSO	2	2.62881
1116	ALYREF	1	C1orf220	DMSO	2	1.48121
1117	ALYREF	1	C1orf226	DMSO	2	0.862996
1118	ALYREF	1	C1orf228	DMSO	2	0.0861859
1119	ALYREF	1	C1orf27	DMSO	14	7.17096
1120	ALYREF	1	C1orf35	DMSO	8	16.6728
1121	ALYREF	1	C1orf43	DMSO	7	7.24174
1122	ALYREF	1	C1orf50	DMSO	5	1.06175
1123	ALYREF	1	C1orf52	DMSO	3	31.8612
1124	ALYREF	1	C1orf74	DMSO	2	1.94184
1125	ALYREF	1	C1orf85	DMSO	6	2.92733
1126	ALYREF	1	C1QBP	DMSO	6	23.344
1127	ALYREF	1	C1QTNF6	DMSO	3	2.70311
1128	ALYREF	1	C1R	DMSO	11	0.714838
1129	ALYREF	1	C1RL	DMSO	5	3.87694
1130	ALYREF	1	C1RL-AS1	DMSO	3	16.6384
1131	ALYREF	1	C1S,RP3-461F17.3	DMSO	12	4.24483
1132	ALYREF	1	C20orf196	DMSO	3	0.03864
1133	ALYREF	1	C20orf24	DMSO	4	25.796
1134	ALYREF	1	C21orf2	DMSO	6	2.76612
1135	ALYREF	1	C21orf33	DMSO	3	5.07625
1136	ALYREF	1	C21orf58	DMSO	5	5.01701
1137	ALYREF	1	C21orf59	DMSO	7	3.21599
1138	ALYREF	1	C21orf67	DMSO	2	0.844715
1139	ALYREF	1	C21orf91	DMSO	3	0.144187
1140	ALYREF	1	C22orf39	DMSO	3	0.642068
1141	ALYREF	1	C22orf46	DMSO	2	4.29218
1142	ALYREF	1	C2CD2	DMSO	14	1.01857
1143	ALYREF	1	C2CD2L	DMSO	14	1.34669
1144	ALYREF	1	C2CD3	DMSO	33	2.77139
1145	ALYREF	1	C2CD5	DMSO	25	6.85636
1146	ALYREF	1	C2orf15	DMSO	3	0.429344
1147	ALYREF	1	C2orf15,MRPL30	DMSO	6	9.69892
1148	ALYREF	1	C2orf27A	DMSO	6	1.08868
1149	ALYREF	1	C2orf42	DMSO	10	0.746402
1150	ALYREF	1	C2orf42,TIA1	DMSO	13	12.5178
1151	ALYREF	1	C2orf43	DMSO	7	0.441565
1152	ALYREF	1	C2orf44	DMSO	4	2.91308
1153	ALYREF	1	C2orf47	DMSO	5	4.73432
1154	ALYREF	1	C2orf49	DMSO	4	8.23312
1155	ALYREF	1	C2orf68	DMSO	4	2.32034
1156	ALYREF	1	C2orf69	DMSO	2	2.5834
1157	ALYREF	1	C2orf74	DMSO	4	0.667063
1158	ALYREF	1	C2orf82,GIGYF2	DMSO	29	1.63172
1159	ALYREF	1	C3,GPR108	DMSO	14	9.87844
1160	ALYREF	1	C3orf17	DMSO	9	14.2316
1161	ALYREF	1	C3orf33	DMSO	5	0.100447
1162	ALYREF	1	C3orf38	DMSO	3	9.28787
1163	ALYREF	1	C3orf52	DMSO	6	3.70764
1164	ALYREF	1	C3orf58	DMSO	3	1.29634
1165	ALYREF	1	C4BPA	DMSO	12	7.00271
1166	ALYREF	1	C4BPB	DMSO	7	59.6443
1167	ALYREF	1	C4orf27	DMSO	6	0.851438
1168	ALYREF	1	C4orf29	DMSO	13	1.23687
1169	ALYREF	1	C4orf3	DMSO	2	4.01888
1170	ALYREF	1	C4orf32	DMSO	2	0.403505
1171	ALYREF	1	C4orf33	DMSO	6	0.69401
1172	ALYREF	1	C4orf36,RP11-397E7.4	DMSO	2	0.935178
1173	ALYREF	1	C4orf46	DMSO	2	13.4404
1174	ALYREF	1	C5AR1	DMSO	2	1.43423
1175	ALYREF	1	C5AR2	DMSO	2	0.391626
1176	ALYREF	1	C5orf15	DMSO	3	6.68333
1177	ALYREF	1	C5orf22	DMSO	9	7.59535
1178	ALYREF	1	C5orf24	DMSO	2	16.8544
1179	ALYREF	1	C5orf28	DMSO	3	4.2508
1180	ALYREF	1	C5orf30	DMSO	3	7.37057
1181	ALYREF	1	C5orf42	DMSO	52	14.3707
1182	ALYREF	1	C5orf45	DMSO	7	2.63887
1183	ALYREF	1	C5orf51	DMSO	6	4.5641
1184	ALYREF	1	C5orf56	DMSO	3	0.134684
1185	ALYREF	1	C6orf1	DMSO	5	3.27726
1186	ALYREF	1	C6orf106	DMSO	5	1.28201
1187	ALYREF	1	C6orf136	DMSO	6	7.22075
1188	ALYREF	1	C6orf203	DMSO	4	1.32703
1189	ALYREF	1	C6orf211	DMSO	5	1.99041
1190	ALYREF	1	C6orf223	DMSO	4	0.960501
1191	ALYREF	1	C6orf48	DMSO	4	53.3738
1192	ALYREF	1	C6orf57	DMSO	3	0.200512
1193	ALYREF	1	C6orf62	DMSO	5	26.6772
1194	ALYREF	1	C6orf89	DMSO	8	1.12166
1195	ALYREF	1	C7orf25	DMSO	2	6.27779
1196	ALYREF	1	C7orf26	DMSO	6	2.3424
1197	ALYREF	1	C7orf43,MIR4658	DMSO	10	8.14976
1198	ALYREF	1	C7orf49	DMSO	4	3.52905
1199	ALYREF	1	C7orf50	DMSO	3	0.839114
1200	ALYREF	1	C7orf50,RP11-449P15.1	DMSO	2	1.30778
1201	ALYREF	1	C7orf55	DMSO	2	6.83576
1202	ALYREF	1	C7orf55-LUC7L2	DMSO	10	11.5235
1203	ALYREF	1	C7orf73	DMSO	3	1.09912
1204	ALYREF	1	C8orf22	DMSO	5	9.17152
1205	ALYREF	1	C8orf33	DMSO	5	24.3332
1206	ALYREF	1	C8orf37	DMSO	6	1.44421
1207	ALYREF	1	C8orf58	DMSO	7	1.92818
1208	ALYREF	1	C8orf59	DMSO	4	2.98054
1209	ALYREF	1	C8orf76	DMSO	6	1.43393
1210	ALYREF	1	C8orf82,LRRC24	DMSO	3	4.552
1211	ALYREF	1	C9orf114	DMSO	12	10.1975
1212	ALYREF	1	C9orf116	DMSO	3	3.72694
1213	ALYREF	1	C9orf142	DMSO	5	25.1142
1214	ALYREF	1	C9orf156	DMSO	5	7.04656
1215	ALYREF	1	C9orf16	DMSO	2	3.60543
1216	ALYREF	1	C9orf40	DMSO	2	2.77282
1217	ALYREF	1	C9orf41,RP11-197P3.5	DMSO	8	2.59059
1218	ALYREF	1	C9orf64	DMSO	4	0.979197
1219	ALYREF	1	C9orf69	DMSO	2	8.16873
1220	ALYREF	1	C9orf72	DMSO	11	4.07253
1221	ALYREF	1	C9orf78	DMSO	9	3.8668
1222	ALYREF	1	C9orf84	DMSO	6	0.153657
1223	ALYREF	1	C9orf85	DMSO	4	0.424688
1224	ALYREF	1	C9orf89	DMSO	6	0.771158
1225	ALYREF	1	C9orf91	DMSO	8	0.623842
1226	ALYREF	1	CA5B	DMSO	7	0.7874
1227	ALYREF	1	CA5BP1	DMSO	3	1.7906
1228	ALYREF	1	CAAP1	DMSO	6	0.93028
1229	ALYREF	1	CAB39	DMSO	9	1.05376
1230	ALYREF	1	CAB39L	DMSO	10	0.129492
1231	ALYREF	1	CABLES1	DMSO	10	0.526456
1232	ALYREF	1	CABLES2	DMSO	7	1.18891
1233	ALYREF	1	CACNA2D3	DMSO	18	0.168128
1234	ALYREF	1	CACNB2	DMSO	13	2.65499
1235	ALYREF	1	CACNB3	DMSO	13	2.94206
1236	ALYREF	1	CACTIN	DMSO	10	2.17307
1237	ALYREF	1	CACUL1	DMSO	9	2.62585
1238	ALYREF	1	CACYBP	DMSO	6	3.36848
1239	ALYREF	1	CAD	DMSO	44	22.572
1240	ALYREF	1	CADM1	DMSO	10	0.172393
1241	ALYREF	1	CALCOCO1	DMSO	15	0.268327
1242	ALYREF	1	CALCOCO2	DMSO	13	0.401006
1243	ALYREF	1	CALD1	DMSO	12	1.76816
1244	ALYREF	1	CALM1	DMSO	6	8.19708
1245	ALYREF	1	CALM2	DMSO	6	25.4942
1246	ALYREF	1	CALM3	DMSO	6	2.30244
1247	ALYREF	1	CALR	DMSO	9	58.9357
1248	ALYREF	1	CALU	DMSO	7	6.6975
1249	ALYREF	1	CAMK1D	DMSO	11	0.1805
1250	ALYREF	1	CAMK2D	DMSO	2	0.752592
1251	ALYREF	1	CAMK2G	DMSO	18	4.18384
1252	ALYREF	1	CAMK2N1	DMSO	2	3.39784
1253	ALYREF	1	CAMKK1	DMSO	16	4.02724
1254	ALYREF	1	CAMKK2	DMSO	16	2.0057
1255	ALYREF	1	CAMKMT	DMSO	11	0.138855
1256	ALYREF	1	CAMLG	DMSO	4	1.70182
1257	ALYREF	1	CAMSAP1	DMSO	17	0.949736
1258	ALYREF	1	CAMSAP2	DMSO	17	3.7453
1259	ALYREF	1	CAMTA1	DMSO	4	0.725708
1260	ALYREF	1	CAMTA2	DMSO	20	4.6794
1261	ALYREF	1	CAND1	DMSO	15	12.4096
1262	ALYREF	1	CANT1	DMSO	5	3.15374
1263	ALYREF	1	CANX	DMSO	15	18.786
1264	ALYREF	1	CAP1	DMSO	13	2.20121
1265	ALYREF	1	CAP2	DMSO	13	0.50765
1266	ALYREF	1	CAPG	DMSO	10	0.227474
1267	ALYREF	1	CAPN1	DMSO	22	0.43564
1268	ALYREF	1	CAPN10	DMSO	12	2.12632
1269	ALYREF	1	CAPN15	DMSO	2	9.7376
1270	ALYREF	1	CAPN2	DMSO	21	5.81833
1271	ALYREF	1	CAPN7	DMSO	21	6.85377
1272	ALYREF	1	CAPNS1	DMSO	10	6.82342
1273	ALYREF	1	CAPRIN1	DMSO	19	18.6129
1274	ALYREF	1	CAPRIN2	DMSO	17	5.02464
1275	ALYREF	1	CAPZA1	DMSO	10	7.62211
1276	ALYREF	1	CAPZA2	DMSO	10	1.9328
1277	ALYREF	1	CAPZB	DMSO	9	0.38856
1278	ALYREF	1	CARD10	DMSO	21	3.15076
1279	ALYREF	1	CARD14	DMSO	14	1.92818
1280	ALYREF	1	CARD8	DMSO	12	1.04287
1281	ALYREF	1	CARF	DMSO	3	0.1087
1282	ALYREF	1	CARHSP1	DMSO	4	0.546073
1283	ALYREF	1	CARKD	DMSO	7	9.86843
1284	ALYREF	1	CARM1	DMSO	15	2.1336
1285	ALYREF	1	CARS	DMSO	22	4.03644
1286	ALYREF	1	CARS2	DMSO	15	4.81255
1287	ALYREF	1	CASC10	DMSO	2	1.88509
1288	ALYREF	1	CASC21	DMSO	3	0.434339
1289	ALYREF	1	CASC3	DMSO	14	8.17414
1290	ALYREF	1	CASC4	DMSO	10	0.276217
1291	ALYREF	1	CASC9	DMSO	2	0.992943
1292	ALYREF	1	CASD1	DMSO	18	2.88299
1293	ALYREF	1	CASK	DMSO	25	0.260362
1294	ALYREF	1	CASKIN2	DMSO	20	2.28767
1295	ALYREF	1	CASP1	DMSO	10	1.36569
1296	ALYREF	1	CASP10	DMSO	5	0.746275
1297	ALYREF	1	CASP2	DMSO	11	23.8107
1298	ALYREF	1	CASP3	DMSO	7	2.01424
1299	ALYREF	1	CASP4	DMSO	9	0.681494
1300	ALYREF	1	CASP6	DMSO	7	1.19315
1301	ALYREF	1	CASP7	DMSO	7	1.44132
1302	ALYREF	1	CASP8	DMSO	10	3.7187
1303	ALYREF	1	CASP8AP2	DMSO	9	4.43042
1304	ALYREF	1	CASP9	DMSO	9	0.686587
1305	ALYREF	1	CAST	DMSO	31	2.09134
1306	ALYREF	1	CASZ1	DMSO	3	0.27842
1307	ALYREF	1	CAT	DMSO	13	4.23277
1308	ALYREF	1	CATSPER2	DMSO	30	5.25898
1309	ALYREF	1	CATSPER2P1	DMSO	2	0.452531
1310	ALYREF	1	CAV1	DMSO	2	3.39813
1311	ALYREF	1	CAV2	DMSO	3	5.90193
1312	ALYREF	1	CBFB	DMSO	6	1.28028
1313	ALYREF	1	CBL	DMSO	16	0.645881
1314	ALYREF	1	CBLB	DMSO	19	0.832448
1315	ALYREF	1	CBLL1	DMSO	6	3.25397
1316	ALYREF	1	CBR1	DMSO	3	8.21462
1317	ALYREF	1	CBR3	DMSO	3	0.382142
1318	ALYREF	1	CBR4	DMSO	5	2.80999
1319	ALYREF	1	CBS.v2	DMSO	5	12.3171
1320	ALYREF	1	CBWD1	DMSO	8	2.9702
1321	ALYREF	1	CBWD2	DMSO	9	2.77178
1322	ALYREF	1	CBWD5	DMSO	7	1.89949
1323	ALYREF	1	CBWD7	DMSO	8	2.13451
1324	ALYREF	1	CBX1	DMSO	5	2.23336
1325	ALYREF	1	CBX2	DMSO	5	10.2436
1326	ALYREF	1	CBX3	DMSO	6	40.6133
1327	ALYREF	1	CBX4	DMSO	5	13.2085
1328	ALYREF	1	CBX5	DMSO	5	3.18877
1329	ALYREF	1	CBX6	DMSO	5	9.32544
1330	ALYREF	1	CBX8	DMSO	5	6.45326
1331	ALYREF	1	CBY1	DMSO	5	0.509715
1332	ALYREF	1	CC2D1A	DMSO	29	4.26574
1333	ALYREF	1	CC2D1B	DMSO	25	5.77734
1334	ALYREF	1	CC2D2A	DMSO	2	1.74141
1335	ALYREF	1	CCAR1	DMSO	25	14.9799
1336	ALYREF	1	CCAR2	DMSO	13	5.54064
1337	ALYREF	1	CCBL1	DMSO	13	0.359352
1338	ALYREF	1	CCDC101	DMSO	10	1.15821
1339	ALYREF	1	CCDC102A	DMSO	9	0.361038
1340	ALYREF	1	CCDC107	DMSO	5	9.09455
1341	ALYREF	1	CCDC109B	DMSO	8	0.0344002
1342	ALYREF	1	CCDC113	DMSO	8	0.304013
1343	ALYREF	1	CCDC115	DMSO	5	3.35197
1344	ALYREF	1	CCDC117	DMSO	5	2.90626
1345	ALYREF	1	CCDC12	DMSO	7	0.159423
1346	ALYREF	1	CCDC120	DMSO	5	1.20921
1347	ALYREF	1	CCDC124	DMSO	5	1.59935
1348	ALYREF	1	CCDC125	DMSO	9	0.230226
1349	ALYREF	1	CCDC126	DMSO	3	1.23828
1350	ALYREF	1	CCDC127,CTD-2083E4.4	DMSO	3	3.13927
1351	ALYREF	1	CCDC130	DMSO	10	4.84424
1352	ALYREF	1	CCDC132	DMSO	28	1.45457
1353	ALYREF	1	CCDC134	DMSO	7	0.512474
1354	ALYREF	1	CCDC137	DMSO	6	9.78062
1355	ALYREF	1	CCDC138	DMSO	15	2.29522
1356	ALYREF	1	CCDC14	DMSO	13	8.20702
1357	ALYREF	1	CCDC142	DMSO	7	8.07147
1358	ALYREF	1	CCDC144B	DMSO	7	1.11252
1359	ALYREF	1	CCDC150	DMSO	23	1.22435
1360	ALYREF	1	CCDC157	DMSO	2	2.68048
1361	ALYREF	1	CCDC159	DMSO	3	2.59993
1362	ALYREF	1	CCDC169	DMSO	6	0.172226
1363	ALYREF	1	CCDC171	DMSO	21	0.163598
1364	ALYREF	1	CCDC174	DMSO	11	3.56686
1365	ALYREF	1	CCDC18	DMSO	28	3.07757
1366	ALYREF	1	CCDC22	DMSO	17	0.58228
1367	ALYREF	1	CCDC23	DMSO	3	0.424278
1368	ALYREF	1	CCDC25	DMSO	9	0.334592
1369	ALYREF	1	CCDC28A	DMSO	6	0.897332
1370	ALYREF	1	CCDC34	DMSO	6	0.709376
1371	ALYREF	1	CCDC40	DMSO	3	1.85657
1372	ALYREF	1	CCDC43	DMSO	5	12.5324
1373	ALYREF	1	CCDC47	DMSO	13	5.72563
1374	ALYREF	1	CCDC50	DMSO	11	0.631921
1375	ALYREF	1	CCDC51	DMSO	4	1.10466
1376	ALYREF	1	CCDC53	DMSO	7	0.178626
1377	ALYREF	1	CCDC57	DMSO	17	4.01661
1378	ALYREF	1	CCDC58	DMSO	5	2.59727
1379	ALYREF	1	CCDC59	DMSO	4	7.88391
1380	ALYREF	1	CCDC6	DMSO	9	0.99324
1381	ALYREF	1	CCDC64	DMSO	2	0.1216
1382	ALYREF	1	CCDC66	DMSO	17	1.67353
1383	ALYREF	1	CCDC68	DMSO	12	0.909063
1384	ALYREF	1	CCDC71	DMSO	2	8.74794
1385	ALYREF	1	CCDC77	DMSO	12	5.76693
1386	ALYREF	1	CCDC78	DMSO	8	5.30516
1387	ALYREF	1	CCDC82	DMSO	10	1.65354
1388	ALYREF	1	CCDC84	DMSO	10	19.4329
1389	ALYREF	1	CCDC85C	DMSO	6	0.428584
1390	ALYREF	1	CCDC86	DMSO	4	5.8339
1391	ALYREF	1	CCDC88A	DMSO	32	4.42937
1392	ALYREF	1	CCDC88B	DMSO	3	0.296773
1393	ALYREF	1	CCDC88C	DMSO	29	0.35918
1394	ALYREF	1	CCDC9	DMSO	12	1.42182
1395	ALYREF	1	CCDC90B	DMSO	9	3.4382
1396	ALYREF	1	CCDC91	DMSO	13	0.2073
1397	ALYREF	1	CCDC92	DMSO	3	0.120963
1398	ALYREF	1	CCDC94	DMSO	8	1.39422
1399	ALYREF	1	CCDC97	DMSO	5	3.28249
1400	ALYREF	1	CCHCR1	DMSO	18	1.66812
1401	ALYREF	1	CCNA2	DMSO	8	13.4918
1402	ALYREF	1	CCNB1	DMSO	9	22.3849
1403	ALYREF	1	CCNB1IP1	DMSO	7	6.19747
1404	ALYREF	1	CCNB2,RP11-59H7.3	DMSO	9	9.45437
1405	ALYREF	1	CCNC	DMSO	12	1.83505
1406	ALYREF	1	CCND1	DMSO	5	18.7659
1407	ALYREF	1	CCND3	DMSO	5	3.1847
1408	ALYREF	1	CCNDBP1	DMSO	11	5.37684
1409	ALYREF	1	CCNE1	DMSO	12	4.97187
1410	ALYREF	1	CCNE2	DMSO	12	9.06868
1411	ALYREF	1	CCNF	DMSO	17	9.0857
1412	ALYREF	1	CCNG1	DMSO	7	9.44245
1413	ALYREF	1	CCNG2	DMSO	8	1.75359
1414	ALYREF	1	CCNH	DMSO	9	7.28828
1415	ALYREF	1	CCNI	DMSO	7	3.95532
1416	ALYREF	1	CCNK	DMSO	11	7.72059
1417	ALYREF	1	CCNL1	DMSO	11	54.1469
1418	ALYREF	1	CCNL2	DMSO	11	52.7964
1419	ALYREF	1	CCNO	DMSO	2	24.7931
1420	ALYREF	1	CCNT1	DMSO	9	12.8649
1421	ALYREF	1	CCNT2	DMSO	9	8.55194
1422	ALYREF	1	CCNY	DMSO	10	0.0932051
1423	ALYREF	1	CCNYL1	DMSO	10	1.1832
1424	ALYREF	1	CCP110	DMSO	14	5.34934
1425	ALYREF	1	CCPG1	DMSO	8	2.21465
1426	ALYREF	1	CCRN4L	DMSO	3	0.542561
1427	ALYREF	1	CCS	DMSO	8	0.34129
1428	ALYREF	1	CCSAP	DMSO	3	5.08627
1429	ALYREF	1	CCSER2	DMSO	10	0.646645
1430	ALYREF	1	CCT2	DMSO	16	27.1768
1431	ALYREF	1	CCT3	DMSO	14	15.7006
1432	ALYREF	1	CCT4	DMSO	14	16.6677
1433	ALYREF	1	CCT5	DMSO	11	47.0215
1434	ALYREF	1	CCT6A	DMSO	14	44.8492
1435	ALYREF	1	CCT6B	DMSO	2	0.261403
1436	ALYREF	1	CCT6P1	DMSO	11	9.97604
1437	ALYREF	1	CCT7	DMSO	12	8.90634
1438	ALYREF	1	CCT8,AF129075.5	DMSO	15	34.8906
1439	ALYREF	1	CCZ1	DMSO	5	5.44221
1440	ALYREF	1	CCZ1B	DMSO	3	3.26419
1441	ALYREF	1	CD109	DMSO	33	5.69324
1442	ALYREF	1	CD151	DMSO	9	22.3806
1443	ALYREF	1	CD164	DMSO	6	13.9998
1444	ALYREF	1	CD24	DMSO	2	16.1075
1445	ALYREF	1	CD276	DMSO	10	1.44949
1446	ALYREF	1	CD2AP	DMSO	18	0.704718
1447	ALYREF	1	CD2BP2	DMSO	7	11.6125
1448	ALYREF	1	CD320	DMSO	5	3.51999
1449	ALYREF	1	CD3EAP	DMSO	3	2.14137
1450	ALYREF	1	CD44,RP1-68D18.2	DMSO	9	3.8564
1451	ALYREF	1	CD46	DMSO	11	20.091
1452	ALYREF	1	CD47	DMSO	9	1.29669
1453	ALYREF	1	CD55	DMSO	10	35.3622
1454	ALYREF	1	CD58	DMSO	6	1.63002
1455	ALYREF	1	CD59	DMSO	4	8.44444
1456	ALYREF	1	CD63	DMSO	8	18.4829
1457	ALYREF	1	CD68	DMSO	6	5.21801
1458	ALYREF	1	CD70	DMSO	3	1.09885
1459	ALYREF	1	CD81	DMSO	8	1.96552
1460	ALYREF	1	CD83	DMSO	4	0.691857
1461	ALYREF	1	CD9	DMSO	8	1.85055
1462	ALYREF	1	CD97	DMSO	19	6.99923
1463	ALYREF	1	CD99L2	DMSO	11	0.198832
1464	ALYREF	1	CDADC1	DMSO	7	0.866328
1465	ALYREF	1	CDAN1	DMSO	28	5.82035
1466	ALYREF	1	CDC123	DMSO	13	3.70926
1467	ALYREF	1	CDC14A	DMSO	15	0.238691
1468	ALYREF	1	CDC14B	DMSO	14	0.65921
1469	ALYREF	1	CDC16	DMSO	18	8.12808
1470	ALYREF	1	CDC20	DMSO	11	18.5524
1471	ALYREF	1	CDC23	DMSO	16	3.92759
1472	ALYREF	1	CDC25A	DMSO	16	6.59915
1473	ALYREF	1	CDC25B	DMSO	16	6.62871
1474	ALYREF	1	CDC25C	DMSO	14	0.470979
1475	ALYREF	1	CDC26	DMSO	4	0.510248
1476	ALYREF	1	CDC27,RP5-867C24.4	DMSO	19	6.0861
1477	ALYREF	1	CDC34	DMSO	5	2.95565
1478	ALYREF	1	CDC37L1	DMSO	7	2.49896
1479	ALYREF	1	CDC40	DMSO	15	2.87802
1480	ALYREF	1	CDC42	DMSO	6	2.28815
1481	ALYREF	1	CDC42BPA	DMSO	36	0.894281
1482	ALYREF	1	CDC42BPB	DMSO	36	3.78464
1483	ALYREF	1	CDC42EP1	DMSO	3	3.92143
1484	ALYREF	1	CDC42EP2	DMSO	2	7.5531
1485	ALYREF	1	CDC42EP3	DMSO	2	1.91851
1486	ALYREF	1	CDC42EP4	DMSO	2	0.77248
1487	ALYREF	1	CDC42SE1	DMSO	5	5.06888
1488	ALYREF	1	CDC42SE2	DMSO	6	1.27599
1489	ALYREF	1	CDC45	DMSO	19	7.11045
1490	ALYREF	1	CDC5L	DMSO	16	3.40041
1491	ALYREF	1	CDC6	DMSO	12	18.0495
1492	ALYREF	1	CDC7	DMSO	12	6.86315
1493	ALYREF	1	CDC73	DMSO	17	2.09465
1494	ALYREF	1	CDCA2	DMSO	15	2.34342
1495	ALYREF	1	CDCA3	DMSO	6	58.7015
1496	ALYREF	1	CDCA4	DMSO	2	3.14311
1497	ALYREF	1	CDCA5	DMSO	6	7.26369
1498	ALYREF	1	CDCA7	DMSO	9	22.1436
1499	ALYREF	1	CDCA7L	DMSO	10	2.92298
1500	ALYREF	1	CDCA8	DMSO	10	10.9417
1501	ALYREF	1	CDH1	DMSO	4	0.303609
1502	ALYREF	1	CDH10	DMSO	12	1.69487
1503	ALYREF	1	CDH24	DMSO	13	2.09245
1504	ALYREF	1	CDIP1	DMSO	6	1.11663
1505	ALYREF	1	CDIPT	DMSO	6	8.07351
1506	ALYREF	1	CDK1	DMSO	8	24.6499
1507	ALYREF	1	CDK10	DMSO	11	15.8525
1508	ALYREF	1	CDK11A	DMSO	2	10.7121
1509	ALYREF	1	CDK11B	DMSO	15	5.71821
1510	ALYREF	1	CDK12	DMSO	14	5.99515
1511	ALYREF	1	CDK13	DMSO	14	2.04615
1512	ALYREF	1	CDK16	DMSO	16	18.7498
1513	ALYREF	1	CDK17	DMSO	17	2.19271
1514	ALYREF	1	CDK18	DMSO	16	1.55968
1515	ALYREF	1	CDK19	DMSO	13	0.128081
1516	ALYREF	1	CDK2	DMSO	7	27.731
1517	ALYREF	1	CDK2AP1	DMSO	4	4.42036
1518	ALYREF	1	CDK2AP2	DMSO	4	5.27236
1519	ALYREF	1	CDK3	DMSO	6	10.3546
1520	ALYREF	1	CDK4	DMSO	8	28.7332
1521	ALYREF	1	CDK5	DMSO	12	1.06497
1522	ALYREF	1	CDK5RAP1	DMSO	14	2.97947
1523	ALYREF	1	CDK5RAP2	DMSO	38	2.40778
1524	ALYREF	1	CDK5RAP3	DMSO	14	30.36
1525	ALYREF	1	CDK6	DMSO	8	0.852298
1526	ALYREF	1	CDK7	DMSO	12	3.20379
1527	ALYREF	1	CDK8	DMSO	13	0.493432
1528	ALYREF	1	CDK9	DMSO	7	14.077
1529	ALYREF	1	CDKAL1	DMSO	16	0.559367
1530	ALYREF	1	CDKL1	DMSO	9	0.516626
1531	ALYREF	1	CDKL5	DMSO	18	0.229983
1532	ALYREF	1	CDKN1A	DMSO	3	0.508828
1533	ALYREF	1	CDKN1B	DMSO	3	34.2087
1534	ALYREF	1	CDKN1C	DMSO	4	6.8648
1535	ALYREF	1	CDKN2A	DMSO	3	1.31577
1536	ALYREF	1	CDKN2AIP	DMSO	3	25.9709
1537	ALYREF	1	CDKN2AIPNL	DMSO	3	0.8955
1538	ALYREF	1	CDKN2B	DMSO	2	4.59908
1539	ALYREF	1	CDKN2C	DMSO	3	5.89796
1540	ALYREF	1	CDKN2D	DMSO	2	7.18233
1541	ALYREF	1	CDKN3	DMSO	8	1.32104
1542	ALYREF	1	CDON	DMSO	16	0.496391
1543	ALYREF	1	CDPF1	DMSO	4	1.39612
1544	ALYREF	1	CDR2	DMSO	5	3.05889
1545	ALYREF	1	CDR2L	DMSO	5	0.723703
1546	ALYREF	1	CDRT4,TVP23C	DMSO	8	1.23778
1547	ALYREF	1	CDS2	DMSO	13	0.680569
1548	ALYREF	1	CDT1	DMSO	10	6.44548
1549	ALYREF	1	CDV3	DMSO	5	10.0247
1550	ALYREF	1	CDYL	DMSO	7	0.685373
1551	ALYREF	1	CDYL2	DMSO	7	0.827674
1552	ALYREF	1	CEBPG	DMSO	2	6.83272
1553	ALYREF	1	CEBPZ	DMSO	16	12.4345
1554	ALYREF	1	CEBPZOS	DMSO	5	5.85875
1555	ALYREF	1	CECR5	DMSO	8	3.83392
1556	ALYREF	1	CECR7	DMSO	3	0.918359
1557	ALYREF	1	CELF1,RP11-750H9.7	DMSO	14	8.54991
1558	ALYREF	1	CELSR1	DMSO	35	0.795477
1559	ALYREF	1	CELSR2	DMSO	33	6.35958
1560	ALYREF	1	CELSR3	DMSO	6	3.52479
1561	ALYREF	1	CENPA	DMSO	5	2.25842
1562	ALYREF	1	CENPC	DMSO	19	2.76095
1563	ALYREF	1	CENPE	DMSO	48	3.70046
1564	ALYREF	1	CENPF	DMSO	20	16.722
1565	ALYREF	1	CENPH	DMSO	9	1.68521
1566	ALYREF	1	CENPI	DMSO	22	2.74569
1567	ALYREF	1	CENPJ	DMSO	17	3.63476
1568	ALYREF	1	CENPK	DMSO	11	2.41548
1569	ALYREF	1	CENPL	DMSO	2	14.2159
1570	ALYREF	1	CENPM	DMSO	6	10.4232
1571	ALYREF	1	CENPN	DMSO	11	8.42734
1572	ALYREF	1	CENPO	DMSO	7	3.18188
1573	ALYREF	1	CENPP	DMSO	8	0.289986
1574	ALYREF	1	CENPQ	DMSO	9	0.405654
1575	ALYREF	1	CENPT	DMSO	12	9.12767
1576	ALYREF	1	CENPU	DMSO	13	3.13946
1577	ALYREF	1	CENPV	DMSO	5	4.80724
1578	ALYREF	1	CENPW	DMSO	3	1.03081
1579	ALYREF	1	CEP104	DMSO	20	2.54702
1580	ALYREF	1	CEP120	DMSO	20	2.8495
1581	ALYREF	1	CEP128	DMSO	25	0.295542
1582	ALYREF	1	CEP131	DMSO	26	2.10055
1583	ALYREF	1	CEP135	DMSO	26	2.59449
1584	ALYREF	1	CEP152,RP11-227D13.4	DMSO	26	9.89311
1585	ALYREF	1	CEP162	DMSO	26	0.848317
1586	ALYREF	1	CEP164	DMSO	32	0.875601
1587	ALYREF	1	CEP170	DMSO	20	2.3792
1588	ALYREF	1	CEP170B	DMSO	19	3.48232
1589	ALYREF	1	CEP19	DMSO	2	0.730128
1590	ALYREF	1	CEP192	DMSO	45	4.9535
1591	ALYREF	1	CEP250	DMSO	33	4.70972
1592	ALYREF	1	CEP290	DMSO	54	1.50066
1593	ALYREF	1	CEP350	DMSO	38	2.57994
1594	ALYREF	1	CEP41	DMSO	11	0.197036
1595	ALYREF	1	CEP44	DMSO	11	3.59322
1596	ALYREF	1	CEP55	DMSO	9	2.43807
1597	ALYREF	1	CEP57	DMSO	11	2.87075
1598	ALYREF	1	CEP57L1	DMSO	12	1.51041
1599	ALYREF	1	CEP63	DMSO	12	0.173755
1600	ALYREF	1	CEP68	DMSO	4	0.727062
1601	ALYREF	1	CEP70	DMSO	17	0.450486
1602	ALYREF	1	CEP72	DMSO	12	9.89748
1603	ALYREF	1	CEP76	DMSO	12	2.57812
1604	ALYREF	1	CEP78	DMSO	17	4.43378
1605	ALYREF	1	CEP83	DMSO	16	0.983317
1606	ALYREF	1	CEP85	DMSO	14	5.30685
1607	ALYREF	1	CEP89	DMSO	19	0.283077
1608	ALYREF	1	CEP95	DMSO	19	9.77319
1609	ALYREF	1	CEP97	DMSO	11	4.51529
1610	ALYREF	1	CEPT1	DMSO	9	6.25471
1611	ALYREF	1	CERCAM	DMSO	13	1.85817
1612	ALYREF	1	CERK	DMSO	13	1.54733
1613	ALYREF	1	CERS2	DMSO	11	10.8939
1614	ALYREF	1	CERS5	DMSO	10	2.91686
1615	ALYREF	1	CES2	DMSO	12	4.93756
1616	ALYREF	1	CES3	DMSO	10	2.88166
1617	ALYREF	1	CETN2	DMSO	5	3.82998
1618	ALYREF	1	CETN3	DMSO	5	1.92371
1619	ALYREF	1	CFAP20	DMSO	6	2.77774
1620	ALYREF	1	CFAP36	DMSO	10	1.20611
1621	ALYREF	1	CFAP57	DMSO	2	0.213905
1622	ALYREF	1	CFAP97	DMSO	5	1.89849
1623	ALYREF	1	CFB.v2	DMSO	18	0.72446
1624	ALYREF	1	CFD	DMSO	5	3.47225
1625	ALYREF	1	CFL1	DMSO	4	36.1569
1626	ALYREF	1	CFL2	DMSO	4	26.1399
1627	ALYREF	1	CFLAR	DMSO	10	1.7116
1628	ALYREF	1	CGGBP1	DMSO	4	0.696338
1629	ALYREF	1	CGN	DMSO	21	1.12337
1630	ALYREF	1	CGRRF1	DMSO	6	0.611118
1631	ALYREF	1	CH17-340M24.3	DMSO	2	1.06886
1632	ALYREF	1	CH17-360D5.2	DMSO	2	13.1076
1633	ALYREF	1	CH507-9B2.3	DMSO	3	5.46958
1634	ALYREF	1	CH507-9B2.5	DMSO	3	5.69856
1635	ALYREF	1	CHAC1	DMSO	3	1.44296
1636	ALYREF	1	CHAC2	DMSO	3	7.15986
1637	ALYREF	1	CHAF1A	DMSO	15	7.74582
1638	ALYREF	1	CHAF1B	DMSO	14	3.90578
1639	ALYREF	1	CHAMP1	DMSO	3	11.2863
1640	ALYREF	1	CHCHD1	DMSO	3	19.8939
1641	ALYREF	1	CHCHD10	DMSO	4	10.3214
1642	ALYREF	1	CHCHD2	DMSO	4	8.90501
1643	ALYREF	1	CHCHD3	DMSO	2	3.50199
1644	ALYREF	1	CHCHD4	DMSO	3	0.343347
1645	ALYREF	1	CHCHD6	DMSO	8	0.068491
1646	ALYREF	1	CHCHD7	DMSO	4	3.19491
1647	ALYREF	1	CHD1	DMSO	36	8.41813
1648	ALYREF	1	CHD1L	DMSO	23	5.37139
1649	ALYREF	1	CHD2	DMSO	39	4.63802
1650	ALYREF	1	CHD3	DMSO	39	15.6784
1651	ALYREF	1	CHD4	DMSO	40	29.7688
1652	ALYREF	1	CHD7	DMSO	38	2.37774
1653	ALYREF	1	CHD8	DMSO	38	5.69014
1654	ALYREF	1	CHD9,RP11-295M3.2	DMSO	39	3.63783
1655	ALYREF	1	CHDH	DMSO	9	0.291498
1656	ALYREF	1	CHEK1	DMSO	13	2.61549
1657	ALYREF	1	CHEK2	DMSO	4	1.55996
1658	ALYREF	1	CHERP	DMSO	17	10.537
1659	ALYREF	1	CHIC2	DMSO	6	0.611416
1660	ALYREF	1	CHID1	DMSO	13	1.92222
1661	ALYREF	1	CHKA	DMSO	12	2.43188
1662	ALYREF	1	CHKB	DMSO	25	9.40189
1663	ALYREF	1	CHM	DMSO	4	0.22363
1664	ALYREF	1	CHMP1A	DMSO	7	2.31204
1665	ALYREF	1	CHMP2A	DMSO	6	11.1304
1666	ALYREF	1	CHMP2B	DMSO	6	0.62153
1667	ALYREF	1	CHMP4A	DMSO	6	9.04455
1668	ALYREF	1	CHMP4B	DMSO	5	1.01855
1669	ALYREF	1	CHMP4C	DMSO	5	0.324165
1670	ALYREF	1	CHMP5	DMSO	8	4.6256
1671	ALYREF	1	CHMP6	DMSO	8	0.528762
1672	ALYREF	1	CHMP7	DMSO	10	0.925054
1673	ALYREF	1	CHORDC1	DMSO	11	15.4129
1674	ALYREF	1	CHP1	DMSO	7	2.07871
1675	ALYREF	1	CHPT1	DMSO	9	1.67438
1676	ALYREF	1	chr22-38_28785274-29006793.1,ZNRF3	DMSO	9	0.201748
1677	ALYREF	1	CHRAC1	DMSO	3	11.2343
1678	ALYREF	1	CHRNA5	DMSO	5	0.937476
1679	ALYREF	1	CHRNA9	DMSO	5	0.438573
1680	ALYREF	1	CHRND	DMSO	2	1.67172
1681	ALYREF	1	CHST11	DMSO	3	0.029127
1682	ALYREF	1	CHST12	DMSO	2	0.719257
1683	ALYREF	1	CHST15	DMSO	8	0.0510664
1684	ALYREF	1	CHST3	DMSO	3	1.06921
1685	ALYREF	1	CHSY1	DMSO	3	0.921241
1686	ALYREF	1	CHTF18	DMSO	20	19.4919
1687	ALYREF	1	CHTF8	DMSO	4	5.41519
1688	ALYREF	1	CHTOP	DMSO	6	17.6585
1689	ALYREF	1	CHUK	DMSO	21	7.97719
1690	ALYREF	1	CHURC1	DMSO	4	0.426754
1691	ALYREF	1	CIAO1	DMSO	7	40.7196
1692	ALYREF	1	CIAPIN1	DMSO	9	1.82642
1693	ALYREF	1	CIB1	DMSO	7	9.44626
1694	ALYREF	1	CIC	DMSO	19	6.27324
1695	ALYREF	1	CIDECP	DMSO	2	2.47077
1696	ALYREF	1	CINP	DMSO	5	0.899755
1697	ALYREF	1	CIPC	DMSO	4	0.230063
1698	ALYREF	1	CIR1	DMSO	10	0.461195
1699	ALYREF	1	CIRBP	DMSO	6	12.718
1700	ALYREF	1	CIRBP-AS1	DMSO	2	13.2822
1701	ALYREF	1	CIRH1A	DMSO	17	3.97589
1702	ALYREF	1	CISD1	DMSO	3	4.18725
1703	ALYREF	1	CISD2	DMSO	3	0.455917
1704	ALYREF	1	CISH	DMSO	3	2.46208
1705	ALYREF	1	CIT	DMSO	48	2.12991
1706	ALYREF	1	CITED2	DMSO	2	33.0096
1707	ALYREF	1	CIZ1	DMSO	17	3.26615
1708	ALYREF	1	CKAP2	DMSO	9	5.3384
1709	ALYREF	1	CKAP2L	DMSO	9	2.32382
1710	ALYREF	1	CKAP5	DMSO	44	8.53782
1711	ALYREF	1	CKB	DMSO	8	51.2486
1712	ALYREF	1	CKLF	DMSO	3	1.30012
1713	ALYREF	1	CKMT1A	DMSO	3	6.40194
1714	ALYREF	1	CKMT2-AS1	DMSO	2	0.317254
1715	ALYREF	1	CKS1B	DMSO	3	6.77364
1716	ALYREF	1	CKS2	DMSO	3	22.2994
1717	ALYREF	1	CLASP1	DMSO	37	1.71859
1718	ALYREF	1	CLASP2	DMSO	37	2.48686
1719	ALYREF	1	CLASRP	DMSO	21	4.67362
1720	ALYREF	1	CLCC1	DMSO	12	11.5024
1721	ALYREF	1	CLCF1	DMSO	3	4.38354
1722	ALYREF	1	CLCN2	DMSO	24	4.10347
1723	ALYREF	1	CLCN3	DMSO	13	1.04808
1724	ALYREF	1	CLCN5	DMSO	15	0.0744932
1725	ALYREF	1	CLDN12	DMSO	3	4.20946
1726	ALYREF	1	CLDN12,GTPBP10	DMSO	10	2.27911
1727	ALYREF	1	CLDN7	DMSO	5	2.62671
1728	ALYREF	1	CLDND1	DMSO	5	11.1993
1729	ALYREF	1	CLEC16A	DMSO	22	1.83418
1730	ALYREF	1	CLIC1	DMSO	6	2.21434
1731	ALYREF	1	CLIC4	DMSO	6	0.576397
1732	ALYREF	1	CLINT1	DMSO	12	4.45475
1733	ALYREF	1	CLIP1	DMSO	24	2.92945
1734	ALYREF	1	CLIP2	DMSO	3	0.150577
1735	ALYREF	1	CLIP4	DMSO	11	1.40421
1736	ALYREF	1	CLK1	DMSO	13	37.7505
1737	ALYREF	1	CLK2	DMSO	12	39.571
1738	ALYREF	1	CLK3	DMSO	13	3.68571
1739	ALYREF	1	CLK4	DMSO	13	7.36249
1740	ALYREF	1	CLMP	DMSO	7	0.946016
1741	ALYREF	1	CLN3.v2	DMSO	16	2.96513
1742	ALYREF	1	CLN5	DMSO	4	6.62915
1743	ALYREF	1	CLN6	DMSO	7	2.7004
1744	ALYREF	1	CLN8	DMSO	2	1.62184
1745	ALYREF	1	CLNS1A	DMSO	7	7.4957
1746	ALYREF	1	CLOCK	DMSO	23	1.32771
1747	ALYREF	1	CLP1	DMSO	3	3.22229
1748	ALYREF	1	CLPB	DMSO	16	0.279505
1749	ALYREF	1	CLPP	DMSO	6	0.594311
1750	ALYREF	1	CLPTM1	DMSO	14	3.00429
1751	ALYREF	1	CLPTM1L	DMSO	17	33.8398
1752	ALYREF	1	CLPX	DMSO	14	4.32261
1753	ALYREF	1	CLSPN	DMSO	25	5.1535
1754	ALYREF	1	CLSTN1	DMSO	18	1.61688
1755	ALYREF	1	CLSTN3	DMSO	17	11.3643
1756	ALYREF	1	CLTA	DMSO	5	4.56419
1757	ALYREF	1	CLTB	DMSO	5	0.910916
1758	ALYREF	1	CLTC	DMSO	32	12.5953
1759	ALYREF	1	CLTCL1	DMSO	32	7.22882
1760	ALYREF	1	CLU	DMSO	9	2.36319
1761	ALYREF	1	CLUAP1	DMSO	12	1.9546
1762	ALYREF	1	CLUH	DMSO	26	30.5564
1763	ALYREF	1	CLUHP3	DMSO	7	7.68232
1764	ALYREF	1	CLYBL	DMSO	5	0.0848217
1765	ALYREF	1	CMAHP	DMSO	8	2.2863
1766	ALYREF	1	CMAS	DMSO	8	2.25208
1767	ALYREF	1	CMBL	DMSO	6	2.91052
1768	ALYREF	1	CMC1	DMSO	4	0.336629
1769	ALYREF	1	CMC2	DMSO	4	3.94961
1770	ALYREF	1	CMC4,MTCP1	DMSO	3	2.7442
1771	ALYREF	1	CMIP	DMSO	21	0.476809
1772	ALYREF	1	CMPK1	DMSO	6	1.75277
1773	ALYREF	1	CMSS1	DMSO	10	0.24318
1774	ALYREF	1	CMTM4	DMSO	4	0.909507
1775	ALYREF	1	CMTM6	DMSO	4	1.42508
1776	ALYREF	1	CMTR1	DMSO	24	3.45123
1777	ALYREF	1	CMTR2	DMSO	3	11.184
1778	ALYREF	1	CNBP	DMSO	5	13.3525
1779	ALYREF	1	CNDP2	DMSO	12	1.94536
1780	ALYREF	1	CNEP1R1	DMSO	6	4.06372
1781	ALYREF	1	CNIH1	DMSO	5	2.42137
1782	ALYREF	1	CNIH4	DMSO	5	1.60514
1783	ALYREF	1	CNKSR1	DMSO	21	3.18229
1784	ALYREF	1	CNKSR3	DMSO	13	0.534036
1785	ALYREF	1	CNN2	DMSO	7	3.51435
1786	ALYREF	1	CNNM2	DMSO	7	0.164265
1787	ALYREF	1	CNNM3	DMSO	8	2.31495
1788	ALYREF	1	CNNM4	DMSO	7	1.20485
1789	ALYREF	1	CNOT1	DMSO	49	14.0631
1790	ALYREF	1	CNOT10	DMSO	19	3.90743
1791	ALYREF	1	CNOT11	DMSO	7	5.53451
1792	ALYREF	1	CNOT2	DMSO	16	2.28057
1793	ALYREF	1	CNOT3	DMSO	18	5.37066
1794	ALYREF	1	CNOT4	DMSO	10	0.894952
1795	ALYREF	1	CNOT6	DMSO	2	1.63965
1796	ALYREF	1	CNOT6L	DMSO	12	0.615434
1797	ALYREF	1	CNOT7	DMSO	7	4.22865
1798	ALYREF	1	CNOT8	DMSO	7	8.63789
1799	ALYREF	1	CNP	DMSO	4	2.0834
1800	ALYREF	1	CNPPD1	DMSO	8	1.72531
1801	ALYREF	1	CNPY3	DMSO	6	1.78263
1802	ALYREF	1	CNPY4	DMSO	6	2.23502
1803	ALYREF	1	CNTLN	DMSO	7	0.395287
1804	ALYREF	1	CNTNAP4	DMSO	23	0.378927
1805	ALYREF	1	CNTRL	DMSO	33	1.17841
1806	ALYREF	1	CNTROB	DMSO	19	2.52249
1807	ALYREF	1	COA1	DMSO	6	0.72885
1808	ALYREF	1	COA3	DMSO	2	12.219
1809	ALYREF	1	COA4	DMSO	2	10.4393
1810	ALYREF	1	COA5	DMSO	3	1.637
1811	ALYREF	1	COA6	DMSO	3	1.24184
1812	ALYREF	1	COA7	DMSO	3	10.282
1813	ALYREF	1	COASY	DMSO	9	28.5394
1814	ALYREF	1	COBL	DMSO	13	0.65668
1815	ALYREF	1	COBLL1	DMSO	13	1.14862
1816	ALYREF	1	COG1	DMSO	14	3.97029
1817	ALYREF	1	COG2	DMSO	18	1.44784
1818	ALYREF	1	COG4	DMSO	19	1.93881
1819	ALYREF	1	COG5	DMSO	22	0.886139
1820	ALYREF	1	COG6	DMSO	19	0.27179
1821	ALYREF	1	COG7	DMSO	17	1.96542
1822	ALYREF	1	COIL	DMSO	7	2.87835
1823	ALYREF	1	COL12A1	DMSO	66	22.0541
1824	ALYREF	1	COL1A1	DMSO	50	36.2529
1825	ALYREF	1	COL27A1	DMSO	20	1.63781
1826	ALYREF	1	COL4A1	DMSO	52	1.55329
1827	ALYREF	1	COL4A2	DMSO	48	1.12987
1828	ALYREF	1	COL4A3BP	DMSO	17	0.717934
1829	ALYREF	1	COL4A4	DMSO	45	0.244605
1830	ALYREF	1	COL4A5	DMSO	53	2.99508
1831	ALYREF	1	COL4A6	DMSO	44	0.262672
1832	ALYREF	1	COL5A1	DMSO	66	2.33588
1833	ALYREF	1	COL5A2	DMSO	54	3.87388
1834	ALYREF	1	COL9A3	DMSO	29	1.19962
1835	ALYREF	1	COLGALT1	DMSO	12	11.1545
1836	ALYREF	1	COMMD1	DMSO	3	0.095193
1837	ALYREF	1	COMMD10	DMSO	7	0.315907
1838	ALYREF	1	COMMD2	DMSO	5	2.50288
1839	ALYREF	1	COMMD3	DMSO	8	13.4215
1840	ALYREF	1	COMMD4	DMSO	8	12.4266
1841	ALYREF	1	COMMD5	DMSO	2	4.55672
1842	ALYREF	1	COMMD6	DMSO	4	0.384116
1843	ALYREF	1	COMMD7	DMSO	9	0.430239
1844	ALYREF	1	COMMD8	DMSO	5	1.35903
1845	ALYREF	1	COMMD9	DMSO	6	1.70111
1846	ALYREF	1	COMT	DMSO	6	1.13003
1847	ALYREF	1	COMTD1	DMSO	7	19.819
1848	ALYREF	1	COPA	DMSO	33	8.12319
1849	ALYREF	1	COPB1	DMSO	22	13.9962
1850	ALYREF	1	COPB2	DMSO	22	15.5893
1851	ALYREF	1	COPE	DMSO	10	2.86879
1852	ALYREF	1	COPG1	DMSO	24	9.6539
1853	ALYREF	1	COPG2	DMSO	5	2.64962
1854	ALYREF	1	COPRS	DMSO	4	5.90709
1855	ALYREF	1	COPS2	DMSO	13	4.50131
1856	ALYREF	1	COPS3	DMSO	12	6.6186
1857	ALYREF	1	COPS4	DMSO	10	1.50894
1858	ALYREF	1	COPS5	DMSO	8	5.75368
1859	ALYREF	1	COPS6	DMSO	10	5.96006
1860	ALYREF	1	COPS7A	DMSO	7	8.39917
1861	ALYREF	1	COPS7B	DMSO	7	2.95196
1862	ALYREF	1	COPS8	DMSO	8	5.14176
1863	ALYREF	1	COPZ1	DMSO	9	2.46328
1864	ALYREF	1	COQ10A	DMSO	5	8.55714
1865	ALYREF	1	COQ10B	DMSO	5	1.82446
1866	ALYREF	1	COQ2	DMSO	7	2.92649
1867	ALYREF	1	COQ3	DMSO	7	1.24136
1868	ALYREF	1	COQ4	DMSO	7	7.57291
1869	ALYREF	1	COQ5,RPL29P24	DMSO	7	0.847326
1870	ALYREF	1	COQ6	DMSO	12	2.05141
1871	ALYREF	1	COQ7	DMSO	6	3.38415
1872	ALYREF	1	COQ9	DMSO	9	3.81085
1873	ALYREF	1	CORO1B	DMSO	11	3.22071
1874	ALYREF	1	CORO1C	DMSO	11	1.39413
1875	ALYREF	1	CORO2A	DMSO	11	0.734047
1876	ALYREF	1	CORO6	DMSO	10	5.92566
1877	ALYREF	1	COTL1	DMSO	4	0.501517
1878	ALYREF	1	COX10	DMSO	7	0.91406
1879	ALYREF	1	COX11	DMSO	4	4.18619
1880	ALYREF	1	COX15	DMSO	9	3.24389
1881	ALYREF	1	COX16.v2	DMSO	4	0.912871
1882	ALYREF	1	COX17	DMSO	3	0.556182
1883	ALYREF	1	COX18	DMSO	6	1.67466
1884	ALYREF	1	COX19	DMSO	3	5.9323
1885	ALYREF	1	COX20	DMSO	4	2.7952
1886	ALYREF	1	COX4I1	DMSO	5	13.182
1887	ALYREF	1	COX5A	DMSO	5	4.07032
1888	ALYREF	1	COX5B	DMSO	4	6.11232
1889	ALYREF	1	COX5BP6,TMTC4	DMSO	12	1.48602
1890	ALYREF	1	COX6A1	DMSO	3	8.27349
1891	ALYREF	1	COX6B1	DMSO	4	1.67412
1892	ALYREF	1	COX6C	DMSO	4	1.40985
1893	ALYREF	1	COX7A2	DMSO	4	3.63973
1894	ALYREF	1	COX7A2L	DMSO	3	1.63634
1895	ALYREF	1	COX7B	DMSO	3	9.60517
1896	ALYREF	1	COX7C	DMSO	3	27.8122
1897	ALYREF	1	COX8A	DMSO	2	11.2247
1898	ALYREF	1	CPA4	DMSO	11	22.7578
1899	ALYREF	1	CPD	DMSO	21	1.05263
1900	ALYREF	1	CPEB1	DMSO	3	0.178559
1901	ALYREF	1	CPEB2	DMSO	9	0.972008
1902	ALYREF	1	CPEB3	DMSO	10	0.361864
1903	ALYREF	1	CPEB4	DMSO	8	1.58416
1904	ALYREF	1	CPLX1	DMSO	4	0.106639
1905	ALYREF	1	CPM	DMSO	9	1.33662
1906	ALYREF	1	CPNE2	DMSO	16	0.158481
1907	ALYREF	1	CPNE3	DMSO	17	3.26822
1908	ALYREF	1	CPNE7	DMSO	14	3.26233
1909	ALYREF	1	CPNE8	DMSO	20	3.61733
1910	ALYREF	1	CPOX	DMSO	7	5.86321
1911	ALYREF	1	CPPED1	DMSO	4	0.0312436
1912	ALYREF	1	CPQ	DMSO	7	0.0440311
1913	ALYREF	1	CPS1	DMSO	38	35.7307
1914	ALYREF	1	CPSF1,MIR939	DMSO	38	23.6336
1915	ALYREF	1	CPSF2	DMSO	16	3.3235
1916	ALYREF	1	CPSF3	DMSO	18	0.620617
1917	ALYREF	1	CPSF3L,RP5-890O3.9	DMSO	17	4.6955
1918	ALYREF	1	CPSF4	DMSO	8	10.4681
1919	ALYREF	1	CPSF6	DMSO	10	12.7002
1920	ALYREF	1	CPSF7	DMSO	10	21.7199
1921	ALYREF	1	CPT1A	DMSO	19	1.3108
1922	ALYREF	1	CPT2	DMSO	5	1.00807
1923	ALYREF	1	CR536603.1	DMSO	4	1.00302
1924	ALYREF	1	CRABP2	DMSO	4	2.94107
1925	ALYREF	1	CRAMP1L	DMSO	18	3.61357
1926	ALYREF	1	CRB1	DMSO	2	0.798955
1927	ALYREF	1	CRBN	DMSO	11	2.80653
1928	ALYREF	1	CRCP	DMSO	6	3.0911
1929	ALYREF	1	CREB3	DMSO	9	5.11498
1930	ALYREF	1	CREB3L2	DMSO	4	0.835263
1931	ALYREF	1	CREB3L4	DMSO	10	3.19212
1932	ALYREF	1	CREBBP	DMSO	31	3.8481
1933	ALYREF	1	CREBL2	DMSO	4	2.16202
1934	ALYREF	1	CREBRF	DMSO	9	0.528934
1935	ALYREF	1	CREG1	DMSO	4	1.37081
1936	ALYREF	1	CREG2	DMSO	2	0.738362
1937	ALYREF	1	CRELD2	DMSO	10	5.42897
1938	ALYREF	1	CREM	DMSO	6	0.153706
1939	ALYREF	1	CRHR1-IT1	DMSO	2	1.36791
1940	ALYREF	1	CRIM1	DMSO	17	3.07711
1941	ALYREF	1	CRIP1	DMSO	5	11.0355
1942	ALYREF	1	CRIP2	DMSO	8	4.08436
1943	ALYREF	1	CRIPT	DMSO	5	2.25388
1944	ALYREF	1	CRISPLD2	DMSO	2	0.10069
1945	ALYREF	1	CRK	DMSO	3	5.67782
1946	ALYREF	1	CRKL	DMSO	3	8.44994
1947	ALYREF	1	CRLF1	DMSO	8	0.645611
1948	ALYREF	1	CRLF3	DMSO	5	1.67438
1949	ALYREF	1	CRLS1	DMSO	7	1.50898
1950	ALYREF	1	CRNDE	DMSO	5	4.40688
1951	ALYREF	1	CRNKL1	DMSO	14	0.991772
1952	ALYREF	1	CROCCP2	DMSO	6	3.48249
1953	ALYREF	1	CROCCP3	DMSO	2	0.144477
1954	ALYREF	1	CRTAP	DMSO	7	3.53098
1955	ALYREF	1	CRTC1	DMSO	10	0.744218
1956	ALYREF	1	CRTC2	DMSO	14	9.20631
1957	ALYREF	1	CRTC3	DMSO	15	2.50767
1958	ALYREF	1	CRY1	DMSO	13	2.48941
1959	ALYREF	1	CRY2	DMSO	12	2.57408
1960	ALYREF	1	CRYBB2P1	DMSO	4	3.87509
1961	ALYREF	1	CRYBG3	DMSO	22	1.92584
1962	ALYREF	1	CRYGS,TBCCD1	DMSO	8	3.96695
1963	ALYREF	1	CRYM-AS1	DMSO	2	1.4833
1964	ALYREF	1	CRYZ	DMSO	9	1.27226
1965	ALYREF	1	CRYZL1	DMSO	13	0.920677
1966	ALYREF	1	CS,RP11-977G19.10	DMSO	11	14.0675
1967	ALYREF	1	CSAD	DMSO	13	15.7332
1968	ALYREF	1	CSAG1	DMSO	4	1.4017
1969	ALYREF	1	CSDE1	DMSO	19	19.3275
1970	ALYREF	1	CSE1L	DMSO	25	23.0282
1971	ALYREF	1	CSF1R	DMSO	3	0.0728914
1972	ALYREF	1	CSGALNACT1	DMSO	9	0.322382
1973	ALYREF	1	CSGALNACT2	DMSO	8	1.02979
1974	ALYREF	1	CSK	DMSO	13	2.49404
1975	ALYREF	1	CSMD1	DMSO	32	0.260545
1976	ALYREF	1	CSNK1D	DMSO	10	13.0033
1977	ALYREF	1	CSNK1E	DMSO	7	12.1902
1978	ALYREF	1	CSNK1G1	DMSO	12	0.529786
1979	ALYREF	1	CSNK1G2	DMSO	12	3.93016
1980	ALYREF	1	CSNK1G3	DMSO	12	0.934387
1981	ALYREF	1	CSNK2A1	DMSO	13	1.81967
1982	ALYREF	1	CSNK2A2	DMSO	11	3.86756
1983	ALYREF	1	CSNK2B,LY6G5B	DMSO	7	48.301
1984	ALYREF	1	CSPG4	DMSO	10	1.0323
1985	ALYREF	1	CSPG5	DMSO	4	1.58085
1986	ALYREF	1	CSPP1	DMSO	29	2.5209
1987	ALYREF	1	CSRNP1	DMSO	5	3.08024
1988	ALYREF	1	CSRNP2	DMSO	5	2.55878
1989	ALYREF	1	CSRP1	DMSO	6	3.71872
1990	ALYREF	1	CSRP2	DMSO	6	0.647948
1991	ALYREF	1	CST3	DMSO	3	1.00564
1992	ALYREF	1	CSTB	DMSO	3	12.7677
1993	ALYREF	1	CSTF1	DMSO	6	7.3942
1994	ALYREF	1	CSTF2	DMSO	14	6.40911
1995	ALYREF	1	CSTF3	DMSO	3	2.84064
1996	ALYREF	1	CT83	DMSO	2	7.27866
1997	ALYREF	1	CTA-256D12.11,NIPSNAP1,THOC5	DMSO	10	0.666809
1998	ALYREF	1	CTA-293F17.1	DMSO	4	1.26415
1999	ALYREF	1	CTA-797E19.1,PPFIA1	DMSO	28	2.62318
[truncated: 98,550 more rows]

## Sheet: Figure 2a
	Protein	sizeRange	binNumber	t00	t05	t10	t15	t20	t40	t60	DMSO
1	ALYREF	<10k	1	1	1	1	1	1	0.847622	0.862364	0.541911
2	ALYREF	<10k	2	0.100756	0.13019	0.178831	0.210284	0.284155	0.328082	0.336456	0.261879
3	ALYREF	<10k	3	0.131689	0.162934	0.202464	0.243376	0.321673	0.429896	0.434273	0.36261
4	ALYREF	<10k	4	0.132685	0.162119	0.205346	0.231071	0.346926	0.466921	0.515376	0.442517
5	ALYREF	<10k	5	0.192262	0.209543	0.249489	0.271488	0.380182	0.50304	0.527305	0.493974
6	ALYREF	<10k	6	0.134853	0.18723	0.229473	0.257655	0.377048	0.516305	0.536276	0.476227
7	ALYREF	<10k	7	0.100318	0.134509	0.170187	0.213242	0.338124	0.493069	0.521878	0.49941
8	ALYREF	<10k	8	0.095764	0.120504	0.156518	0.198928	0.342773	0.521835	0.583928	0.529863
9	ALYREF	<10k	9	0.317468	0.37574	0.483523	0.484169	0.689808	1	0.921762	0.788782
10	ALYREF	<10k	10	0.156842	0.225966	0.267955	0.316464	0.597009	0.888186	0.99451	1
11	ALYREF	10k-20k	1	1	0.990399	1	0.950246	0.797776	0.471362	0.49288	0.43708
12	ALYREF	10k-20k	2	0.615522	0.662111	0.692243	0.652828	0.527676	0.30735	0.322529	0.289867
13	ALYREF	10k-20k	3	0.210289	0.287748	0.326135	0.343746	0.295506	0.197305	0.224715	0.209145
14	ALYREF	10k-20k	4	0.168673	0.233306	0.275039	0.269542	0.235203	0.167682	0.190142	0.192678
15	ALYREF	10k-20k	5	0.199922	0.242324	0.294786	0.303108	0.2577	0.184567	0.193404	0.195127
16	ALYREF	10k-20k	6	0.20718	0.242836	0.290075	0.295863	0.256293	0.172431	0.201041	0.210034
17	ALYREF	10k-20k	7	0.212443	0.261613	0.294532	0.290619	0.262531	0.189639	0.210584	0.211943
18	ALYREF	10k-20k	8	0.303115	0.331518	0.369355	0.360529	0.31746	0.229203	0.26021	0.254629
19	ALYREF	10k-20k	9	0.32493	0.354526	0.381156	0.401444	0.336096	0.251156	0.295229	0.247566
20	ALYREF	10k-20k	10	0.323285	0.34655	0.38745	0.373656	0.340213	0.26249	0.293531	0.276156
21	ALYREF	10k-20k	11	0.4085	0.445708	0.475675	0.481723	0.450296	0.410503	0.442811	0.402625
22	ALYREF	10k-20k	12	0.456338	0.488738	0.497034	0.516877	0.49354	0.443325	0.471046	0.45517
23	ALYREF	10k-20k	13	0.429064	0.45823	0.494342	0.458302	0.502286	0.502837	0.495927	0.421185
24	ALYREF	10k-20k	14	0.433317	0.442534	0.480023	0.515494	0.450127	0.472343	0.481564	0.433369
25	ALYREF	10k-20k	15	0.498765	0.517069	0.552109	0.564343	0.562222	0.581898	0.599963	0.50773
26	ALYREF	10k-20k	16	0.481558	0.529986	0.546301	0.477866	0.518772	0.525103	0.542803	0.481228
27	ALYREF	10k-20k	17	0.482951	0.518781	0.522293	0.538172	0.503273	0.611035	0.597583	0.543169
28	ALYREF	10k-20k	18	0.676278	0.678164	0.720061	0.771424	0.691569	0.742811	0.808587	0.739376
29	ALYREF	10k-20k	19	0.869264	0.947582	0.86838	0.920937	0.990177	1	1	0.99816
30	ALYREF	10k-20k	20	0.737375	0.863366	0.7726	0.899572	0.835484	0.884551	0.910356	0.926949
31	ALYREF	20k-30k	1	0.700706	0.75807	0.794876	0.738278	0.703294	0.325804	0.296781	0.297628
32	ALYREF	20k-30k	2	0.194568	0.256285	0.340034	0.364567	0.327825	0.165279	0.15698	0.164521
33	ALYREF	20k-30k	3	0.103369	0.13664	0.187147	0.191892	0.211098	0.102601	0.105031	0.117285
34	ALYREF	20k-30k	4	0.0914295	0.123181	0.176411	0.165822	0.165584	0.103016	0.101704	0.104285
35	ALYREF	20k-30k	5	0.105815	0.1422	0.175837	0.181203	0.194045	0.100348	0.103168	0.112547
36	ALYREF	20k-30k	6	0.100339	0.125969	0.15876	0.171443	0.179468	0.0944502	0.0941111	0.107514
37	ALYREF	20k-30k	7	0.0899133	0.101418	0.154727	0.163331	0.171628	0.0918475	0.0913612	0.11291
38	ALYREF	20k-30k	8	0.121027	0.130329	0.175249	0.172762	0.184422	0.103511	0.109648	0.123728
39	ALYREF	20k-30k	9	0.0900383	0.117845	0.171718	0.16893	0.183517	0.103833	0.105838	0.12318
40	ALYREF	20k-30k	10	0.103561	0.127107	0.153828	0.178129	0.165374	0.101601	0.107087	0.119696
41	ALYREF	20k-30k	11	0.121913	0.127224	0.163202	0.178214	0.194478	0.103187	0.115595	0.130262
42	ALYREF	20k-30k	12	0.138332	0.143172	0.175407	0.207754	0.204856	0.11949	0.119835	0.13018
43	ALYREF	20k-30k	13	0.122603	0.120563	0.157234	0.171155	0.185078	0.111877	0.103337	0.116046
44	ALYREF	20k-30k	14	0.111357	0.125416	0.177763	0.172024	0.192447	0.107603	0.101651	0.131923
45	ALYREF	20k-30k	15	0.126695	0.132935	0.156892	0.155134	0.171207	0.108032	0.106276	0.12717
46	ALYREF	20k-30k	16	0.158716	0.1538	0.178111	0.196148	0.194069	0.113138	0.119597	0.127411
47	ALYREF	20k-30k	17	0.135094	0.137772	0.172655	0.189907	0.167405	0.125449	0.12261	0.126095
48	ALYREF	20k-30k	18	0.170357	0.167133	0.190044	0.198216	0.210653	0.146545	0.164908	0.150281
49	ALYREF	20k-30k	19	0.157642	0.174937	0.194686	0.203257	0.213823	0.148616	0.149353	0.161361
50	ALYREF	20k-30k	20	0.194152	0.195133	0.230261	0.241151	0.241763	0.186874	0.187895	0.191791
51	ALYREF	20k-30k	21	0.230759	0.259027	0.279534	0.296653	0.318994	0.271199	0.269119	0.273219
52	ALYREF	20k-30k	22	0.249641	0.2633	0.271766	0.299754	0.311687	0.267539	0.288261	0.26983
53	ALYREF	20k-30k	23	0.263502	0.297323	0.308615	0.311743	0.377945	0.31404	0.303787	0.30822
54	ALYREF	20k-30k	24	0.249859	0.272207	0.288718	0.281656	0.33104	0.275063	0.267333	0.281063
55	ALYREF	20k-30k	25	0.295879	0.295887	0.309267	0.308842	0.327632	0.298034	0.312742	0.327644
56	ALYREF	20k-30k	26	0.298155	0.325067	0.360496	0.295934	0.363272	0.332085	0.335323	0.35493
57	ALYREF	20k-30k	27	0.309206	0.346047	0.352727	0.337613	0.402629	0.33351	0.355594	0.376889
58	ALYREF	20k-30k	28	0.475437	0.501718	0.557252	0.522516	0.537532	0.542297	0.558175	0.552943
59	ALYREF	20k-30k	29	0.544542	0.56548	0.634814	0.586994	0.630148	0.780295	0.735615	0.652515
60	ALYREF	20k-30k	30	1	1	1	1	1	1	1	1
61	ALYREF	30k-40k	1	0.819904	0.737345	0.802952	0.957229	0.824363	0.448708	0.353669	0.428057
62	ALYREF	30k-40k	2	0.389435	0.398607	0.452143	0.608486	0.459537	0.237229	0.18498	0.201177
63	ALYREF	30k-40k	3	0.169701	0.178355	0.251605	0.312541	0.253359	0.152822	0.124013	0.148096
64	ALYREF	30k-40k	4	0.151715	0.181787	0.235057	0.353053	0.284346	0.194526	0.152148	0.160806
65	ALYREF	30k-40k	5	0.141186	0.157445	0.191218	0.297035	0.243627	0.134459	0.119199	0.15225
66	ALYREF	30k-40k	6	0.187397	0.157815	0.200346	0.28428	0.222827	0.13186	0.113517	0.153192
67	ALYREF	30k-40k	7	0.150646	0.161233	0.198789	0.287513	0.240498	0.155458	0.128067	0.163108
68	ALYREF	30k-40k	8	0.170999	0.184334	0.211481	0.304136	0.265717	0.165044	0.124957	0.155809
69	ALYREF	30k-40k	9	0.141855	0.138372	0.193739	0.252917	0.220939	0.135139	0.108612	0.132701
70	ALYREF	30k-40k	10	0.173658	0.166977	0.198111	0.256764	0.236462	0.144284	0.12061	0.169609
71	ALYREF	30k-40k	11	0.218531	0.187154	0.231639	0.29051	0.276667	0.171447	0.138304	0.179776
72	ALYREF	30k-40k	12	0.165992	0.134435	0.193504	0.304102	0.241968	0.155693	0.138974	0.172227
73	ALYREF	30k-40k	13	0.163559	0.139105	0.169416	0.257602	0.226194	0.149702	0.119924	0.156779
74	ALYREF	30k-40k	14	0.1554	0.146431	0.189403	0.225121	0.216521	0.130762	0.120229	0.149405
75	ALYREF	30k-40k	15	0.169486	0.164393	0.190231	0.267723	0.237392	0.159005	0.11961	0.155689
76	ALYREF	30k-40k	16	0.18241	0.173663	0.201304	0.291734	0.248163	0.147351	0.140617	0.163152
77	ALYREF	30k-40k	17	0.218125	0.168145	0.210008	0.282508	0.227065	0.14016	0.113193	0.169413
78	ALYREF	30k-40k	18	0.224222	0.194401	0.205741	0.300882	0.250122	0.152882	0.129685	0.159872
79	ALYREF	30k-40k	19	0.170464	0.159125	0.180757	0.244233	0.217894	0.145754	0.121086	0.158954
80	ALYREF	30k-40k	20	0.210315	0.175727	0.206935	0.256485	0.250801	0.154222	0.120513	0.155742
81	ALYREF	30k-40k	21	0.198534	0.17609	0.182666	0.258861	0.233405	0.139183	0.114918	0.141072
82	ALYREF	30k-40k	22	0.200408	0.184541	0.171091	0.284839	0.225896	0.151298	0.128645	0.160626
83	ALYREF	30k-40k	23	0.182115	0.150319	0.160058	0.22573	0.208342	0.130731	0.10638	0.151987
84	ALYREF	30k-40k	24	0.198158	0.170231	0.174676	0.235543	0.220318	0.157088	0.133312	0.175152
85	ALYREF	30k-40k	25	0.188294	0.185224	0.162805	0.241839	0.210434	0.136739	0.118855	0.162498
86	ALYREF	30k-40k	26	0.220187	0.195276	0.211317	0.277179	0.251244	0.151099	0.144006	0.16976
87	ALYREF	30k-40k	27	0.2338	0.199199	0.176225	0.262523	0.228234	0.153496	0.137786	0.182802
88	ALYREF	30k-40k	28	0.236771	0.227798	0.209502	0.278258	0.253405	0.170363	0.143067	0.18921
89	ALYREF	30k-40k	29	0.237378	0.245504	0.25098	0.302319	0.269691	0.190365	0.17107	0.209457
90	ALYREF	30k-40k	30	0.33168	0.29079	0.283811	0.346471	0.338233	0.26306	0.231921	0.276423
91	ALYREF	30k-40k	31	0.455792	0.434096	0.385521	0.472759	0.434216	0.377047	0.323178	0.376213
92	ALYREF	30k-40k	32	0.444433	0.415712	0.433895	0.482279	0.429143	0.412823	0.338418	0.404523
93	ALYREF	30k-40k	33	0.524503	0.481194	0.471031	0.551776	0.490612	0.474777	0.407531	0.462363
94	ALYREF	30k-40k	34	0.430966	0.365139	0.36701	0.448947	0.422747	0.431339	0.413832	0.443892
95	ALYREF	30k-40k	35	0.386212	0.395697	0.386278	0.388702	0.413075	0.405117	0.356344	0.404386
96	ALYREF	30k-40k	36	0.489687	0.451115	0.416448	0.523572	0.433339	0.431233	0.413463	0.455829
97	ALYREF	30k-40k	37	0.415594	0.399576	0.4454	0.485444	0.439628	0.500407	0.453526	0.501387
98	ALYREF	30k-40k	38	0.84332	0.749054	0.769678	0.903285	0.815685	0.74903	0.734214	0.820688
99	ALYREF	30k-40k	39	0.941958	0.922098	0.98796	0.964714	0.913612	0.984645	1	1
100	ALYREF	30k-40k	40	0.998656	0.928976	0.914506	0.913273	0.942127	0.957386	0.757939	0.953482
101	ALYREF	40k-50k	1	0.829968	0.817251	0.8348	1	0.926531	0.540562	0.367432	0.444013
102	ALYREF	40k-50k	2	0.29739	0.357432	0.454427	0.581671	0.515847	0.274063	0.172903	0.203829
103	ALYREF	40k-50k	3	0.117547	0.170794	0.22278	0.269111	0.283141	0.176758	0.104514	0.128361
104	ALYREF	40k-50k	4	0.128074	0.152117	0.181652	0.242726	0.233677	0.13945	0.0973037	0.131715
105	ALYREF	40k-50k	5	0.119987	0.13391	0.183241	0.235673	0.24832	0.148975	0.10302	0.117791
106	ALYREF	40k-50k	6	0.151604	0.166594	0.200167	0.273701	0.281516	0.156305	0.111883	0.153415
107	ALYREF	40k-50k	7	0.14543	0.164982	0.19158	0.296104	0.261968	0.184484	0.132801	0.179166
108	ALYREF	40k-50k	8	0.134344	0.169699	0.184732	0.263015	0.220276	0.157321	0.123916	0.159118
109	ALYREF	40k-50k	9	0.152019	0.161496	0.198668	0.259344	0.261788	0.18556	0.117696	0.172097
110	ALYREF	40k-50k	10	0.145013	0.17801	0.193629	0.287405	0.26355	0.172122	0.112832	0.162472
111	ALYREF	40k-50k	11	0.161649	0.154435	0.207466	0.281735	0.28443	0.172009	0.110956	0.150893
112	ALYREF	40k-50k	12	0.143786	0.129402	0.194552	0.257472	0.256703	0.163464	0.138614	0.157277
113	ALYREF	40k-50k	13	0.142275	0.131212	0.176032	0.212567	0.231507	0.161563	0.124117	0.145324
114	ALYREF	40k-50k	14	0.140867	0.155947	0.179423	0.23297	0.228818	0.160573	0.107633	0.144875
115	ALYREF	40k-50k	15	0.176545	0.170242	0.179954	0.279559	0.290283	0.181997	0.119813	0.170954
116	ALYREF	40k-50k	16	0.134096	0.116383	0.161641	0.212567	0.21221	0.147391	0.106426	0.141613
117	ALYREF	40k-50k	17	0.158502	0.155159	0.177532	0.246686	0.229293	0.185766	0.114488	0.150855
118	ALYREF	40k-50k	18	0.120393	0.136391	0.141014	0.239117	0.245043	0.148966	0.113489	0.146169
119	ALYREF	40k-50k	19	0.150697	0.145137	0.144981	0.211121	0.233767	0.177171	0.124433	0.137625
120	ALYREF	40k-50k	20	0.125109	0.104486	0.156238	0.19791	0.206537	0.173041	0.127663	0.141655
121	ALYREF	40k-50k	21	0.154594	0.157024	0.146314	0.215634	0.223372	0.160144	0.109875	0.172551
122	ALYREF	40k-50k	22	0.1785	0.144322	0.173524	0.223115	0.246579	0.18328	0.11594	0.159942
123	ALYREF	40k-50k	23	0.166527	0.166041	0.168954	0.241293	0.253856	0.182386	0.117761	0.159446
124	ALYREF	40k-50k	24	0.176249	0.181487	0.145292	0.228181	0.251484	0.175262	0.124433	0.156937
125	ALYREF	40k-50k	25	0.171488	0.176489	0.157125	0.189234	0.236343	0.179855	0.121746	0.152646
126	ALYREF	40k-50k	26	0.175668	0.177557	0.178009	0.189876	0.252206	0.189426	0.136799	0.16227
127	ALYREF	40k-50k	27	0.208354	0.196859	0.187722	0.227262	0.263324	0.190671	0.133178	0.17735
128	ALYREF	40k-50k	28	0.165926	0.148894	0.145661	0.218048	0.210854	0.163131	0.128795	0.161169
129	ALYREF	40k-50k	29	0.221309	0.222291	0.18448	0.207262	0.252432	0.179847	0.12624	0.157084
130	ALYREF	40k-50k	30	0.329626	0.302785	0.265152	0.293324	0.293266	0.195885	0.14396	0.187185
131	ALYREF	40k-50k	31	0.221803	0.235436	0.201104	0.260766	0.262239	0.209406	0.155532	0.187168
132	ALYREF	40k-50k	32	0.178188	0.201404	0.152397	0.207816	0.216232	0.159594	0.125151	0.161127
133	ALYREF	40k-50k	33	0.1561	0.187842	0.149106	0.211083	0.192618	0.16652	0.112889	0.144542
134	ALYREF	40k-50k	34	0.192111	0.191328	0.15631	0.206005	0.2043	0.166667	0.12499	0.161455
135	ALYREF	40k-50k	35	0.236023	0.229543	0.214927	0.228984	0.242015	0.176862	0.147919	0.186899
136	ALYREF	40k-50k	36	0.275492	0.258568	0.216377	0.237079	0.258353	0.19254	0.137414	0.168936
137	ALYREF	40k-50k	37	0.215373	0.208466	0.165815	0.215723	0.199487	0.178291	0.149166	0.187307
138	ALYREF	40k-50k	38	0.213694	0.215338	0.195957	0.224936	0.258331	0.220607	0.163936	0.196226
139	ALYREF	40k-50k	39	0.244514	0.238659	0.237194	0.257998	0.282623	0.216467	0.184246	0.219413
140	ALYREF	40k-50k	40	0.285891	0.28992	0.253719	0.293751	0.287435	0.263516	0.197974	0.250368
141	ALYREF	40k-50k	41	0.327787	0.305465	0.310756	0.327089	0.346661	0.361497	0.280015	0.361182
142	ALYREF	40k-50k	42	0.305898	0.323327	0.308128	0.339599	0.375402	0.37175	0.333179	0.362306
143	ALYREF	40k-50k	43	0.419192	0.448496	0.414791	0.399298	0.473523	0.480922	0.381334	0.426459
144	ALYREF	40k-50k	44	0.477524	0.461391	0.465051	0.483954	0.492391	0.564974	0.438595	0.496039
145	ALYREF	40k-50k	45	0.545458	0.558502	0.491471	0.525563	0.570484	0.538983	0.474193	0.53434
146	ALYREF	40k-50k	46	0.784309	0.787587	0.78531	0.823332	0.892137	0.768784	0.555051	0.717187
147	ALYREF	40k-50k	47	0.590604	0.743543	0.566006	0.730357	0.74645	0.747463	0.539192	0.671305
148	ALYREF	40k-50k	48	0.63472	0.624667	0.57925	0.697086	0.647847	0.685564	0.58955	0.631602
149	ALYREF	40k-50k	49	0.685612	0.715348	0.625706	0.751011	0.703727	0.809036	0.726409	0.754285
150	ALYREF	40k-50k	50	0.997115	1	1	0.992053	0.999802	1	1	1
151	ALYREF	50k-60k	1	0.430185	0.428015	0.393352	0.383887	0.440447	0.329469	0.268629	0.320871
152	ALYREF	50k-60k	2	0.137609	0.173324	0.228959	0.223387	0.286451	0.188482	0.159744	0.151506
153	ALYREF	50k-60k	3	0.0948169	0.127955	0.146624	0.138533	0.179663	0.134814	0.113744	0.118696
154	ALYREF	50k-60k	4	0.0632152	0.0828541	0.0932484	0.104943	0.133534	0.101422	0.0991172	0.108762
155	ALYREF	50k-60k	5	0.0832189	0.0923972	0.116351	0.10354	0.141369	0.115879	0.099567	0.120981
156	ALYREF	50k-60k	6	0.0630715	0.0703285	0.085029	0.0812531	0.131648	0.0785764	0.0867557	0.0981912
157	ALYREF	50k-60k	7	0.0738043	0.0655342	0.0845721	0.106342	0.119882	0.097331	0.0891091	0.102058
158	ALYREF	50k-60k	8	0.0509475	0.0561674	0.0809679	0.096195	0.121064	0.094067	0.0801131	0.0858518
159	ALYREF	50k-60k	9	0.0682995	0.0553404	0.0797484	0.0844705	0.114552	0.0957091	0.070603	0.100166
160	ALYREF	50k-60k	10	0.0684371	0.0679541	0.0983522	0.0868148	0.130678	0.115478	0.0982016	0.10548
161	ALYREF	50k-60k	11	0.0702813	0.0570642	0.0755647	0.0802369	0.114632	0.091551	0.0899364	0.0946071
162	ALYREF	50k-60k	12	0.0622072	0.0610742	0.0776661	0.0700867	0.114929	0.0874061	0.094081	0.0895513
163	ALYREF	50k-60k	13	0.0598038	0.0573561	0.0749884	0.0935702	0.102837	0.103791	0.0865951	0.10582
164	ALYREF	50k-60k	14	0.0597479	0.071648	0.0727167	0.0747067	0.108356	0.0929593	0.0715588	0.0840597
165	ALYREF	50k-60k	15	0.0640166	0.0583411	0.0796163	0.074638	0.108897	0.0834018	0.0789002	0.0997053
166	ALYREF	50k-60k	16	0.0659322	0.0610955	0.0733184	0.0877623	0.10534	0.0944872	0.0859685	0.0997586
167	ALYREF	50k-60k	17	0.068641	0.0722317	0.0760216	0.0796072	0.102648	0.102283	0.0899123	0.120924
168	ALYREF	50k-60k	18	0.0574681	0.0592379	0.06824	0.0662768	0.0991484	0.0818397	0.0754062	0.0938451
169	ALYREF	50k-60k	19	0.0830082	0.0735967	0.0823004	0.076387	0.0961037	0.0960423	0.0946674	0.106697
170	ALYREF	50k-60k	20	0.0900941	0.0879585	0.0770548	0.0726429	0.109784	0.0992597	0.0964987	0.101397
171	ALYREF	50k-60k	21	0.0652053	0.060223	0.0734824	0.0678855	0.102219	0.0960556	0.0893019	0.101708
172	ALYREF	50k-60k	22	0.0877774	0.0776523	0.0796195	0.0894425	0.108977	0.097404	0.0848521	0.111239
173	ALYREF	50k-60k	23	0.0590671	0.0541517	0.061775	0.0741857	0.104425	0.0899228	0.0758319	0.103271
174	ALYREF	50k-60k	24	0.0601928	0.0759954	0.072723	0.0740798	0.0955946	0.100568	0.0881453	0.115634
175	ALYREF	50k-60k	25	0.0543491	0.0418511	0.0626697	0.0545179	0.086089	0.0714814	0.0603539	0.0664111
176	ALYREF	50k-60k	26	0.0544546	0.056213	0.0620711	0.0593812	0.0921465	0.0933392	0.0882416	0.0882718
177	ALYREF	50k-60k	27	0.0845782	0.0828966	0.0727135	0.101691	0.114766	0.113162	0.114258	0.119707
178	ALYREF	50k-60k	28	0.0899515	0.108863	0.0826028	0.0923479	0.11264	0.104379	0.0865709	0.110693
179	ALYREF	50k-60k	29	0.0811207	0.0994535	0.0847138	0.0781015	0.111561	0.0920916	0.101808	0.100707
180	ALYREF	50k-60k	30	0.077384	0.0644792	0.0659555	0.0681317	0.0909074	0.086425	0.0843782	0.0974243
181	ALYREF	50k-60k	31	0.112829	0.097301	0.0812512	0.087622	0.122629	0.0982585	0.103792	0.122812
182	ALYREF	50k-60k	32	0.100702	0.0970791	0.0951826	0.0812159	0.11296	0.101155	0.117664	0.123325
183	ALYREF	50k-60k	33	0.110622	0.108145	0.0978794	0.0859017	0.124537	0.106261	0.116266	0.113856
184	ALYREF	50k-60k	34	0.106516	0.0995842	0.0989222	0.0893709	0.120122	0.12045	0.114957	0.130196
185	ALYREF	50k-60k	35	0.091534	0.0850248	0.0849908	0.0680945	0.106877	0.105733	0.0998883	0.115519
186	ALYREF	50k-60k	36	0.121648	0.101895	0.0989508	0.0989572	0.117644	0.11138	0.124073	0.129506
187	ALYREF	50k-60k	37	0.080387	0.080051	0.0846883	0.0828274	0.110998	0.103478	0.118812	0.124781
188	ALYREF	50k-60k	38	0.0871115	0.0949054	0.0731576	0.0712432	0.0930621	0.0874527	0.0891814	0.104952
189	ALYREF	50k-60k	39	0.0950022	0.0900897	0.0977282	0.0878997	0.110834	0.100975	0.091832	0.119774
190	ALYREF	50k-60k	40	0.103475	0.096924	0.0868056	0.0711029	0.101194	0.103938	0.0965068	0.0990824
191	ALYREF	50k-60k	41	0.114155	0.114667	0.103601	0.084084	0.114552	0.0986523	0.0879846	0.101943
192	ALYREF	50k-60k	42	0.0799731	0.0906704	0.0788537	0.0765301	0.0883781	0.0850167	0.108692	0.1079
193	ALYREF	50k-60k	43	0.245585	0.199849	0.157887	0.111724	0.108843	0.0846299	0.104394	0.0988379
194	ALYREF	50k-60k	44	0.0913581	0.101873	0.0900787	0.076281	0.0835597	0.0889744	0.106844	0.129267
195	ALYREF	50k-60k	45	0.0968707	0.110252	0.0843858	0.0643475	0.089614	0.0881603	0.108908	0.132348
196	ALYREF	50k-60k	46	0.0950202	0.0775854	0.0878548	0.0624927	0.0789237	0.0929189	0.0985309	0.11629
197	ALYREF	50k-60k	47	0.147445	0.129855	0.109593	0.103048	0.121899	0.106441	0.13331	0.131231
198	ALYREF	50k-60k	48	0.104388	0.109693	0.0965374	0.0927973	0.110053	0.105547	0.103929	0.126986
199	ALYREF	50k-60k	49	0.120777	0.116098	0.113925	0.100669	0.122466	0.130021	0.126764	0.145894
200	ALYREF	50k-60k	50	0.141659	0.149437	0.149025	0.117434	0.134933	0.162404	0.173511	0.182342
201	ALYREF	50k-60k	51	0.225885	0.212059	0.187092	0.179996	0.217036	0.249569	0.300203	0.29303
202	ALYREF	50k-60k	52	0.232616	0.21156	0.215021	0.183817	0.199514	0.268223	0.2917	0.297226
203	ALYREF	50k-60k	53	0.210537	0.212207	0.205151	0.188687	0.200779	0.262427	0.288865	0.278329
204	ALYREF	50k-60k	54	0.232272	0.242122	0.258502	0.230939	0.224218	0.283483	0.344204	0.295425
205	ALYREF	50k-60k	55	0.300043	0.31901	0.293746	0.255484	0.298939	0.346692	0.395623	0.365464
206	ALYREF	50k-60k	56	0.36184	0.350358	0.359952	0.314629	0.369346	0.401614	0.43628	0.452759
207	ALYREF	50k-60k	57	0.418987	0.460517	0.378398	0.322709	0.380681	0.37797	0.426662	0.428083
208	ALYREF	50k-60k	58	0.600701	0.607755	0.562008	0.515401	0.591828	0.579012	0.715122	0.835718
209	ALYREF	50k-60k	59	1	1	1	1	1	1	1	1
210	ALYREF	50k-60k	60	0.651748	0.619926	0.649378	0.554976	0.647498	0.65393	0.633229	0.747896
211	ALYREF	60k-70k	1	0.543398	0.467657	0.482469	0.556873	0.439983	0.369744	0.276055	0.25631
212	ALYREF	60k-70k	2	0.0825319	0.0803577	0.129162	0.184339	0.150411	0.134812	0.111101	0.0827887
213	ALYREF	60k-70k	3	0.039749	0.052151	0.0702829	0.11131	0.0976861	0.0952957	0.0824455	0.0586991
214	ALYREF	60k-70k	4	0.0508315	0.0604346	0.0821442	0.104404	0.0943992	0.108604	0.0848087	0.0737595
215	ALYREF	60k-70k	5	0.0448987	0.0456924	0.0767019	0.107402	0.0841434	0.0863809	0.0671865	0.0593395
216	ALYREF	60k-70k	6	0.0340342	0.0474145	0.0499579	0.0806853	0.0723375	0.073669	0.0499399	0.0509537
217	ALYREF	60k-70k	7	0.032815	0.0322426	0.0483913	0.0746887	0.0658984	0.0738547	0.0521623	0.0433212
218	ALYREF	60k-70k	8	0.0348706	0.0444208	0.0502123	0.0932672	0.080266	0.0763105	0.0774531	0.0581284
219	ALYREF	60k-70k	9	0.0231158	0.023485	0.0443833	0.063713	0.0631759	0.0638031	0.0443998	0.0405815
220	ALYREF	60k-70k	10	0.0395705	0.031695	0.0560615	0.0794538	0.0795235	0.0871835	0.0639782	0.0667758
221	ALYREF	60k-70k	11	0.0331156	0.039543	0.0508735	0.0789184	0.0825933	0.0756476	0.0632583	0.0621034
222	ALYREF	60k-70k	12	0.0564762	0.0514857	0.0839448	0.0986213	0.0885505	0.0908783	0.0736657	0.0681725
223	ALYREF	60k-70k	13	0.0477942	0.0416124	0.0522976	0.0812742	0.0775436	0.0815289	0.0642912	0.0597298
224	ALYREF	60k-70k	14	0.041105	0.0369054	0.0580554	0.0873243	0.0806481	0.0925706	0.0663414	0.0585778
225	ALYREF	60k-70k	15	0.0511955	0.0443472	0.0611479	0.094927	0.0822156	0.0899904	0.0617872	0.070083
226	ALYREF	60k-70k	16	0.0368222	0.033476	0.0414943	0.0735644	0.0751121	0.0866484	0.0788929	0.0525414
227	ALYREF	60k-70k	17	0.041347	0.0415094	0.0520535	0.0931066	0.0848077	0.10297	0.0847148	0.0655457
228	ALYREF	60k-70k	18	0.0687624	0.0518625	0.0653187	0.103065	0.0867877	0.111307	0.0930564	0.0727689
229	ALYREF	60k-70k	19	0.0675548	0.0619418	0.0773631	0.105314	0.0977382	0.123932	0.100099	0.0799035
230	ALYREF	60k-70k	20	0.0767607	0.0555068	0.0660714	0.111203	0.0757069	0.0874085	0.083854	0.0527566
231	ALYREF	60k-70k	21	0.0267454	0.0252218	0.0382289	0.0570204	0.0621903	0.0701599	0.0582972	0.0471992
232	ALYREF	60k-70k	22	0.0521472	0.0548474	0.0526333	0.0622674	0.0728195	0.0817368	0.0677499	0.0659308
233	ALYREF	60k-70k	23	0.0477636	0.0540202	0.0546984	0.0806317	0.0793629	0.0936017	0.0693149	0.0743946
234	ALYREF	60k-70k	24	0.0576245	0.0465491	0.0516771	0.0817561	0.0764494	0.0819618	0.0761228	0.058831
235	ALYREF	60k-70k	25	0.0629488	0.0643291	0.0598966	0.106278	0.0891888	0.0961598	0.0900985	0.0652524
236	ALYREF	60k-70k	26	0.0710749	0.0664427	0.0761831	0.0943916	0.085611	0.110562	0.10204	0.0724513
237	ALYREF	60k-70k	27	0.0362239	0.035619	0.0304264	0.0569669	0.0564676	0.0765576	0.0670457	0.0516911
238	ALYREF	60k-70k	28	0.0537204	0.0538201	0.0500088	0.0764556	0.0754117	0.0861917	0.076201	0.060809
239	ALYREF	60k-70k	29	0.0603802	0.0513885	0.0495205	0.07501	0.0723332	0.0930444	0.0754655	0.0606476
240	ALYREF	60k-70k	30	0.0779233	0.0561191	0.0604053	0.0943916	0.0800272	0.0980157	0.08448	0.0791312
241	ALYREF	60k-70k	31	0.0406008	0.0358634	0.0405991	0.0671396	0.060879	0.0820862	0.0688141	0.0542019
242	ALYREF	60k-70k	32	0.0532994	0.0378062	0.0457159	0.0500066	0.0657117	0.0871	0.0707235	0.0539972
243	ALYREF	60k-70k	33	0.0656699	0.053355	0.0600899	0.0787043	0.0778953	0.105383	0.0926808	0.0803233
244	ALYREF	60k-70k	34	0.0506732	0.0472438	0.0467535	0.0590014	0.0572708	0.0818408	0.0675621	0.0636268
245	ALYREF	60k-70k	35	0.0676915	0.068365	0.0677906	0.0840048	0.0731669	0.102903	0.0967968	0.0866825
246	ALYREF	60k-70k	36	0.0651929	0.0573672	0.0550544	0.0663365	0.0718078	0.0916623	0.0779382	0.0843363
247	ALYREF	60k-70k	37	0.0684061	0.0541821	0.0588387	0.0793468	0.0769053	0.0927342	0.0915852	0.084503
248	ALYREF	60k-70k	38	0.0568437	0.0550329	0.0540168	0.0633382	0.0641312	0.096654	0.0834784	0.0711759
249	ALYREF	60k-70k	39	0.0783815	0.0768105	0.0660816	0.0849149	0.0909256	0.107075	0.0960299	0.0784635
250	ALYREF	60k-70k	40	0.0860557	0.0745497	0.0738027	0.0810065	0.0824327	0.102413	0.10229	0.0865053
251	ALYREF	60k-70k	41	0.0705528	0.0594661	0.0649117	0.0691741	0.0757286	0.101525	0.0933537	0.0760846
252	ALYREF	60k-70k	42	0.0615242	0.0582916	0.0526232	0.0673537	0.0627721	0.0876778	0.0769836	0.0641141
253	ALYREF	60k-70k	43	0.0719025	0.0682531	0.0559293	0.0726542	0.0771137	0.0922826	0.0794094	0.0663422
254	ALYREF	60k-70k	44	0.0749787	0.0628367	0.0670073	0.082345	0.0682778	0.0988405	0.0925869	0.0747712
255	ALYREF	60k-70k	45	0.0772037	0.0605376	0.0721242	0.085022	0.0751381	0.115372	0.104012	0.0759337
256	ALYREF	60k-70k	46	0.0827266	0.0608556	0.0752777	0.0996921	0.0760977	0.0988201	0.108722	0.090935
257	ALYREF	60k-70k	47	0.0891221	0.0772609	0.0842398	0.102048	0.0893755	0.108357	0.103479	0.0822286
258	ALYREF	60k-70k	48	0.0707178	0.072916	0.0606087	0.0650515	0.0640791	0.0896376	0.0767175	0.0730516
259	ALYREF	60k-70k	49	0.0706421	0.0683414	0.0661833	0.0750635	0.0604231	0.0765968	0.0759037	0.0681155
260	ALYREF	60k-70k	50	0.0851821	0.0803724	0.0662037	0.0929995	0.0688336	0.093992	0.0763732	0.0753957
261	ALYREF	60k-70k	51	0.0807369	0.0672111	0.0634265	0.0773122	0.0729498	0.0885469	0.0884239	0.0778664
262	ALYREF	60k-70k	52	0.0931715	0.070196	0.0750742	0.101031	0.0781819	0.0965517	0.0852782	0.0789561
263	ALYREF	60k-70k	53	0.0812557	0.0729454	0.0748911	0.0873778	0.0699799	0.0951287	0.0907871	0.0682126
264	ALYREF	60k-70k	54	0.100869	0.0807639	0.0873119	0.109222	0.0825933	0.10817	0.115843	0.0947296
265	ALYREF	60k-70k	55	0.0552315	0.0378209	0.0519823	0.061143	0.0504539	0.0657221	0.0798476	0.0669509
266	ALYREF	60k-70k	56	0.0741722	0.0584093	0.0736501	0.0795074	0.0682735	0.0976629	0.0969689	0.0732668
267	ALYREF	60k-70k	57	0.0809727	0.0661543	0.0700286	0.0804176	0.0685426	0.102535	0.111508	0.0897482
268	ALYREF	60k-70k	58	0.102086	0.0816206	0.0889294	0.0994779	0.0746301	0.107157	0.0841044	0.0741846
269	ALYREF	60k-70k	59	0.100999	0.0849529	0.0894889	0.096319	0.0808782	0.110397	0.103292	0.0750106
270	ALYREF	60k-70k	60	0.110407	0.10603	0.111024	0.130638	0.112562	0.128804	0.136736	0.138837
271	ALYREF	60k-70k	61	0.137414	0.122983	0.14847	0.154839	0.140524	0.217016	0.220277	0.159562
272	ALYREF	60k-70k	62	0.132255	0.124519	0.158162	0.164198	0.154993	0.254858	0.253307	0.188808
273	ALYREF	60k-70k	63	0.197917	0.16014	0.186012	0.211275	0.204257	0.289081	0.329766	0.23249
274	ALYREF	60k-70k	64	0.182848	0.143547	0.17876	0.191984	0.190313	0.267296	0.277439	0.225529
275	ALYREF	60k-70k	65	0.22026	0.196691	0.214335	0.230703	0.215448	0.29224	0.350762	0.256398
276	ALYREF	60k-70k	66	0.223634	0.189523	0.228104	0.255131	0.218809	0.316408	0.351724	0.264414
277	ALYREF	60k-70k	67	0.197558	0.184009	0.195957	0.254723	0.226773	0.294901	0.299693	0.256282
278	ALYREF	60k-70k	68	0.249038	0.263838	0.269505	0.349887	0.295094	0.413168	0.497536	0.380295
279	ALYREF	60k-70k	69	0.315723	0.334591	0.300915	0.517651	0.32795	0.362209	0.455723	0.374634
280	ALYREF	60k-70k	70	1	1	1	1	1	1	1	1
281	ALYREF	70k-80k	1	0.828677	0.692197	0.827976	0.814085	0.79032	0.682421	0.358636	0.386042
282	ALYREF	70k-80k	2	0.264079	0.283601	0.455317	0.484749	0.511322	0.404845	0.230553	0.203576
283	ALYREF	70k-80k	3	0.158641	0.160332	0.221596	0.200431	0.322558	0.227312	0.111167	0.107608
284	ALYREF	70k-80k	4	0.10449	0.133751	0.176613	0.178732	0.197022	0.217476	0.112947	0.104184
285	ALYREF	70k-80k	5	0.0729	0.0680052	0.116664	0.143672	0.167897	0.143618	0.0679961	0.0585395
286	ALYREF	70k-80k	6	0.0894449	0.0642707	0.146745	0.164846	0.179141	0.158194	0.0849537	0.0813675
287	ALYREF	70k-80k	7	0.117483	0.134316	0.195695	0.21777	0.214903	0.174542	0.0807712	0.100434
288	ALYREF	70k-80k	8	0.102219	0.132872	0.160721	0.179518	0.242038	0.21557	0.11185	0.121195
289	ALYREF	70k-80k	9	0.0862006	0.107421	0.159509	0.174135	0.248416	0.257417	0.129118	0.143319
290	ALYREF	70k-80k	10	0.0824822	0.076698	0.127918	0.174231	0.198147	0.178486	0.0960931	0.108103
291	ALYREF	70k-80k	11	0.0749725	0.079899	0.135821	0.124355	0.157389	0.165089	0.0988676	0.0842224
292	ALYREF	70k-80k	12	0.130726	0.103624	0.15101	0.152866	0.197778	0.182006	0.104851	0.112107
293	ALYREF	70k-80k	13	0.0945327	0.0674717	0.13347	0.150865	0.166514	0.177844	0.0884736	0.0978549
294	ALYREF	70k-80k	14	0.122925	0.10943	0.117728	0.146363	0.167381	0.17272	0.0931943	0.101234
295	ALYREF	70k-80k	15	0.10856	0.0860185	0.119164	0.115352	0.175897	0.184605	0.114417	0.136692
296	ALYREF	70k-80k	16	0.0984101	0.0729949	0.119089	0.135264	0.177022	0.174718	0.0864859	0.0863396
297	ALYREF	70k-80k	17	0.109178	0.079648	0.106399	0.110517	0.134752	0.174976	0.0784522	0.0874546
298	ALYREF	70k-80k	18	0.0958101	0.102212	0.132034	0.166656	0.17363	0.159674	0.0893225	0.112242
299	ALYREF	70k-80k	19	0.18394	0.15939	0.173847	0.179423	0.190257	0.172202	0.0865272	0.105322
300	ALYREF	70k-80k	20	0.120802	0.103624	0.13564	0.157224	0.160265	0.210405	0.123962	0.113791
301	ALYREF	70k-80k	21	0.123513	0.0960922	0.111654	0.12264	0.180395	0.202122	0.117275	0.139631
302	ALYREF	70k-80k	22	0.103874	0.0787379	0.100922	0.145149	0.161002	0.19328	0.0762989	0.0972637
303	ALYREF	70k-80k	23	0.108682	0.0703275	0.0949224	0.104896	0.124743	0.165348	0.0991367	0.0872349
304	ALYREF	70k-80k	24	0.105409	0.0824724	0.0795523	0.106753	0.14502	0.155637	0.0949336	0.0894367
305	ALYREF	70k-80k	25	0.130115	0.130832	0.136969	0.141528	0.160136	0.207019	0.11715	0.104933
306	ALYREF	70k-80k	26	0.152502	0.123614	0.120227	0.128666	0.159767	0.166301	0.0916829	0.108481
307	ALYREF	70k-80k	27	0.142517	0.122422	0.133066	0.0986314	0.161002	0.187939	0.109841	0.12677
308	ALYREF	70k-80k	28	0.121526	0.113823	0.114898	0.148126	0.131637	0.229971	0.127586	0.127581
309	ALYREF	70k-80k	29	0.157928	0.133123	0.137778	0.133263	0.164874	0.19649	0.117399	0.116961
310	ALYREF	70k-80k	30	0.219485	0.147904	0.150755	0.164608	0.204285	0.201387	0.121975	0.130205
311	ALYREF	70k-80k	31	0.148774	0.159202	0.121961	0.147435	0.201502	0.172461	0.123279	0.117406
312	ALYREF	70k-80k	32	0.163201	0.132088	0.135129	0.138003	0.179879	0.176799	0.108848	0.129709
313	ALYREF	70k-80k	33	0.128059	0.0955901	0.0838921	0.112136	0.111378	0.160234	0.0866929	0.101752
314	ALYREF	70k-80k	34	0.213844	0.193377	0.206885	0.18926	0.189999	0.205766	0.15003	0.148123
315	ALYREF	70k-80k	35	0.109847	0.129671	0.105006	0.123331	0.138642	0.195444	0.111477	0.108345
316	ALYREF	70k-80k	36	0.137432	0.104785	0.127364	0.103181	0.169759	0.144487	0.0882251	0.108334
317	ALYREF	70k-80k	37	0.186826	0.145582	0.171943	0.11247	0.15715	0.219691	0.129843	0.138567
318	ALYREF	70k-80k	38	0.20827	0.155969	0.169997	0.132906	0.129646	0.225323	0.141541	0.141591
319	ALYREF	70k-80k	39	0.162196	0.125309	0.135055	0.117805	0.181519	0.231224	0.105017	0.129918
320	ALYREF	70k-80k	40	0.175226	0.129765	0.143586	0.129976	0.16915	0.17832	0.116985	0.125982
321	ALYREF	70k-80k	41	0.165646	0.142977	0.1181	0.120687	0.14338	0.198839	0.131437	0.128257
322	ALYREF	70k-80k	42	0.156621	0.0960922	0.148404	0.127142	0.155251	0.200911	0.129118	0.125886
323	ALYREF	70k-80k	43	0.212239	0.160426	0.135565	0.130572	0.135895	0.181913	0.120505	0.110328
324	ALYREF	70k-80k	44	0.170371	0.0967512	0.148585	0.10954	0.145776	0.163277	0.104189	0.106628
325	ALYREF	70k-80k	45	0.14607	0.113792	0.13013	0.113399	0.131637	0.179365	0.129077	0.097275
326	ALYREF	70k-80k	46	0.141383	0.134065	0.124971	0.120592	0.13101	0.179014	0.125722	0.129034
327	ALYREF	70k-80k	47	0.180071	0.120194	0.139246	0.0867938	0.120024	0.158805	0.110318	0.116752
328	ALYREF	70k-80k	48	0.183752	0.149411	0.155392	0.120925	0.138144	0.201179	0.116985	0.112918
329	ALYREF	70k-80k	49	0.162253	0.122234	0.148074	0.141909	0.135508	0.162449	0.124604	0.126916
330	ALYREF	70k-80k	50	0.200282	0.13463	0.14984	0.122736	0.159288	0.215404	0.11831	0.133859
331	ALYREF	70k-80k	51	0.193272	0.168993	0.135459	0.161321	0.141776	0.205082	0.133632	0.131269
332	ALYREF	70k-80k	52	0.151046	0.121606	0.118653	0.131	0.12478	0.171994	0.121602	0.101121
333	ALYREF	70k-80k	53	0.182506	0.147339	0.183824	0.13574	0.127895	0.211885	0.123341	0.141422
334	ALYREF	70k-80k	54	0.169906	0.0833824	0.130343	0.116138	0.112632	0.173423	0.104313	0.0883724
335	ALYREF	70k-80k	55	0.151602	0.122485	0.119642	0.0974643	0.109516	0.157769	0.100814	0.105248
336	ALYREF	70k-80k	56	0.228247	0.169746	0.169997	0.168419	0.146274	0.194492	0.147608	0.123273
337	ALYREF	70k-80k	57	0.151569	0.0958725	0.141086	0.133501	0.118531	0.163878	0.126923	0.105079
338	ALYREF	70k-80k	58	0.142709	0.154243	0.133289	0.139956	0.144043	0.169095	0.119656	0.136314
339	ALYREF	70k-80k	59	0.148741	0.10943	0.121738	0.104253	0.109387	0.154985	0.0782245	0.1037
340	ALYREF	70k-80k	60	0.12762	0.0807463	0.102028	0.0728601	0.100023	0.134133	0.0803364	0.0884681
341	ALYREF	70k-80k	61	0.110713	0.112034	0.0921675	0.0784812	0.0851466	0.140718	0.0871691	0.0950845
342	ALYREF	70k-80k	62	0.238032	0.199716	0.201184	0.21546	0.154901	0.23288	0.11626	0.123662
343	ALYREF	70k-80k	63	0.201808	0.157005	0.171943	0.132858	0.146145	0.169913	0.119987	0.13703
344	ALYREF	70k-80k	64	0.211412	0.146178	0.178676	0.153056	0.131158	0.190071	0.152225	0.131815
345	ALYREF	70k-80k	65	0.208405	0.155467	0.174847	0.136526	0.160302	0.171467	0.126033	0.123358
346	ALYREF	70k-80k	66	0.199502	0.123646	0.182027	0.129	0.156781	0.173423	0.130112	0.130036
347	ALYREF	70k-80k	67	0.217028	0.16008	0.179846	0.200645	0.125148	0.156682	0.122409	0.126601
348	ALYREF	70k-80k	68	0.155696	0.153114	0.150797	0.186664	0.13514	0.16982	0.122658	0.115519
349	ALYREF	70k-80k	69	0.856763	0.463201	0.475984	0.372327	0.341047	0.276507	0.184422	0.202405
350	ALYREF	70k-80k	70	0.238588	0.174548	0.191802	0.194238	0.196267	0.256039	0.223782	0.232069
351	ALYREF	70k-80k	71	0.41406	0.284605	0.31321	0.340744	0.309525	0.42734	0.361058	0.330166
352	ALYREF	70k-80k	72	0.39551	0.299612	0.328538	0.35173	0.315261	0.398121	0.28205	0.265966
353	ALYREF	70k-80k	73	0.455473	0.410939	0.447884	0.411242	0.363921	0.448852	0.368658	0.324009
354	ALYREF	70k-80k	74	0.41278	0.391538	0.431895	0.366709	0.429333	0.461668	0.418074	0.417035
355	ALYREF	70k-80k	75	0.441763	0.374208	0.402718	0.379794	0.371094	0.45942	0.385363	0.30198
356	ALYREF	70k-80k	76	0.500861	0.407933	0.462628	0.410912	0.390361	0.40394	0.342663	0.337128
357	ALYREF	70k-80k	77	0.605983	0.45524	0.477103	0.423472	0.556985	0.559425	0.468561	0.446016
358	ALYREF	70k-80k	78	0.617209	0.574286	0.702038	0.678942	0.600186	0.549443	0.421359	0.52688
359	ALYREF	70k-80k	79	0.968678	1	1	1	1	0.94347	0.958945	0.822731
360	ALYREF	70k-80k	80	0.880385	0.861474	0.79076	0.834783	0.878767	0.980891	1	1
361	ALYREF	80k-90k	1	1	0.933222	1	0.907164	0.833303	0.794168	0.504117	0.493891
362	ALYREF	80k-90k	2	0.318273	0.393767	0.449949	0.551206	0.474787	0.569979	0.317548	0.270877
363	ALYREF	80k-90k	3	0.0982893	0.137655	0.202012	0.248885	0.211416	0.26634	0.151171	0.124177
364	ALYREF	80k-90k	4	0.0560574	0.0832623	0.151842	0.178893	0.167498	0.218637	0.0893597	0.0930925
365	ALYREF	80k-90k	5	0.0531263	0.0870911	0.134088	0.171966	0.140217	0.184399	0.117846	0.0964801
366	ALYREF	80k-90k	6	0.0550329	0.0957154	0.135477	0.124762	0.157337	0.190687	0.103874	0.0855617
367	ALYREF	80k-90k	7	0.0590576	0.101378	0.172277	0.166319	0.166621	0.208641	0.118883	0.128686
368	ALYREF	80k-90k	8	0.0766317	0.0982561	0.130132	0.175037	0.132078	0.207168	0.101307	0.107582
369	ALYREF	80k-90k	9	0.0717952	0.077304	0.116979	0.168787	0.14894	0.19513	0.109651	0.0964573
370	ALYREF	80k-90k	10	0.0564996	0.0694314	0.109227	0.136605	0.134878	0.154603	0.0809174	0.0763601
371	ALYREF	80k-90k	11	0.0499106	0.0405262	0.101084	0.142124	0.165576	0.172391	0.104171	0.0822656
372	ALYREF	80k-90k	12	0.0645818	0.0903834	0.147985	0.170303	0.16063	0.214224	0.0995299	0.103049
373	ALYREF	80k-90k	13	0.0829099	0.0776798	0.126022	0.173173	0.170983	0.224265	0.127078	0.109047
374	ALYREF	80k-90k	14	0.0859889	0.0901329	0.140037	0.172569	0.175704	0.219418	0.118241	0.113144
375	ALYREF	80k-90k	15	0.0581658	0.0693061	0.119582	0.110545	0.134293	0.204707	0.107577	0.110946
376	ALYREF	80k-90k	16	0.103202	0.106334	0.12379	0.177156	0.171174	0.252426	0.149295	0.107147
377	ALYREF	80k-90k	17	0.0895712	0.0622654	0.111928	0.16526	0.120748	0.214809	0.109947	0.0951525
378	ALYREF	80k-90k	18	0.0827588	0.0764721	0.100712	0.127303	0.143634	0.154573	0.118192	0.0805947
379	ALYREF	80k-90k	19	0.0714744	0.0746381	0.108463	0.14545	0.150637	0.203552	0.100122	0.0995474
380	ALYREF	80k-90k	20	0.102411	0.0905891	0.113788	0.121053	0.158056	0.196573	0.107775	0.107948
381	ALYREF	80k-90k	21	0.0538976	0.094588	0.0932341	0.149909	0.128335	0.1927	0.100073	0.0899795
382	ALYREF	80k-90k	22	0.114647	0.109707	0.120991	0.136879	0.123255	0.240822	0.140556	0.111015
383	ALYREF	80k-90k	23	0.273872	0.211381	0.217298	0.325676	0.227467	0.296569	0.176843	0.146998
384	ALYREF	80k-90k	24	0.126804	0.143613	0.126532	0.180355	0.164632	0.261251	0.172647	0.124795
385	ALYREF	80k-90k	25	0.0871665	0.108875	0.10175	0.140863	0.16027	0.200279	0.140556	0.110969
386	ALYREF	80k-90k	26	0.104647	0.0823855	0.100536	0.114803	0.115735	0.215454	0.14184	0.120514
387	ALYREF	80k-90k	27	0.0985885	0.123162	0.10539	0.127303	0.13934	0.227059	0.135471	0.122986
388	ALYREF	80k-90k	28	0.111911	0.0884241	0.108308	0.116338	0.147152	0.213039	0.13088	0.119805
389	ALYREF	80k-90k	29	0.0854349	0.0895066	0.112124	0.155227	0.146174	0.16586	0.110046	0.126511
390	ALYREF	80k-90k	30	0.127019	0.111997	0.127824	0.166996	0.139891	0.253883	0.157688	0.131982
391	ALYREF	80k-90k	31	0.11521	0.15994	0.12802	0.132621	0.166554	0.247983	0.147666	0.134225
392	ALYREF	80k-90k	32	0.118503	0.0960463	0.106428	0.109156	0.128268	0.203628	0.134632	0.108612
393	ALYREF	80k-90k	33	0.0843495	0.0855076	0.0912973	0.131963	0.138621	0.186335	0.108318	0.121796
394	ALYREF	80k-90k	34	0.157058	0.147943	0.134284	0.190333	0.149041	0.220694	0.140655	0.158763
395	ALYREF	80k-90k	35	0.131659	0.119664	0.112047	0.117325	0.11134	0.229716	0.131966	0.12262
396	ALYREF	80k-90k	36	0.088186	0.0968782	0.0924128	0.113743	0.107078	0.188498	0.118537	0.106002
397	ALYREF	80k-90k	37	0.0999286	0.114663	0.129899	0.114273	0.158708	0.198434	0.138335	0.122574
398	ALYREF	80k-90k	38	0.0871157	0.0804711	0.08934	0.112482	0.107697	0.185286	0.13789	0.100165
399	ALYREF	80k-90k	39	0.133671	0.109457	0.109991	0.125567	0.121985	0.19977	0.117303	0.10971
400	ALYREF	80k-90k	40	0.202707	0.185884	0.197431	0.178947	0.164958	0.272856	0.17472	0.175679
401	ALYREF	80k-90k	41	0.149705	0.158687	0.157538	0.159412	0.149299	0.258896	0.175313	0.175587
402	ALYREF	80k-90k	42	0.0954703	0.138407	0.103805	0.106232	0.122703	0.211178	0.151714	0.118798
403	ALYREF	80k-90k	43	0.10766	0.113456	0.108561	0.113341	0.0972101	0.194742	0.120265	0.121796
404	ALYREF	80k-90k	44	0.133593	0.11308	0.103805	0.113213	0.120389	0.173667	0.139026	0.126191
405	ALYREF	80k-90k	45	0.114531	0.10671	0.108484	0.0978436	0.0960069	0.197218	0.123968	0.103599
406	ALYREF	80k-90k	46	0.129593	0.116703	0.115099	0.118988	0.0890381	0.205953	0.127918	0.136148
407	ALYREF	80k-90k	47	0.0931458	0.0971287	0.100009	0.0921966	0.0931744	0.161104	0.118636	0.104904
408	ALYREF	80k-90k	48	0.115227	0.115916	0.10725	0.129423	0.113813	0.223322	0.137347	0.118843
409	ALYREF	80k-90k	49	0.166874	0.1731	0.182946	0.171107	0.157371	0.257963	0.151961	0.147021
410	ALYREF	80k-90k	50	0.162642	0.163769	0.18733	0.133406	0.152032	0.220588	0.157293	0.137956
411	ALYREF	80k-90k	51	0.119707	0.125327	0.120816	0.0788377	0.111306	0.178291	0.10654	0.108657
412	ALYREF	80k-90k	52	0.144953	0.173932	0.152312	0.117124	0.132337	0.240403	0.13325	0.171673
413	ALYREF	80k-90k	53	0.142265	0.165853	0.124751	0.103235	0.116938	0.236636	0.130682	0.140543
414	ALYREF	80k-90k	54	0.132889	0.133656	0.118017	0.103235	0.115049	0.204258	0.111774	0.109779
415	ALYREF	80k-90k	55	0.153709	0.140697	0.146146	0.112409	0.110688	0.208732	0.138828	0.116394
416	ALYREF	80k-90k	56	0.149646	0.156442	0.178092	0.159137	0.138913	0.23662	0.150183	0.157001
417	ALYREF	80k-90k	57	0.126368	0.132824	0.122225	0.115461	0.102516	0.184595	0.126585	0.118569
418	ALYREF	80k-90k	58	0.151438	0.172769	0.143621	0.161257	0.125335	0.203598	0.155417	0.145579
419	ALYREF	80k-90k	59	0.108672	0.138782	0.118409	0.12098	0.110328	0.177076	0.139865	0.132028
420	ALYREF	80k-90k	60	0.152194	0.119289	0.111851	0.136477	0.092489	0.171221	0.117945	0.120537
421	ALYREF	80k-90k	61	0.176195	0.156943	0.140548	0.135672	0.106877	0.17113	0.150233	0.143931
422	ALYREF	80k-90k	62	0.136677	0.115791	0.142133	0.109211	0.111632	0.166823	0.102295	0.136743
423	ALYREF	80k-90k	63	0.159693	0.138657	0.150355	0.131689	0.132203	0.202428	0.135965	0.130448
424	ALYREF	80k-90k	64	0.125192	0.104169	0.114572	0.110947	0.0997503	0.146439	0.124116	0.114197
425	ALYREF	80k-90k	65	0.137236	0.190348	0.179129	0.136605	0.143893	0.204738	0.130682	0.139879
426	ALYREF	80k-90k	66	0.190115	0.210334	0.171378	0.162262	0.145422	0.223892	0.163168	0.153544
427	ALYREF	80k-90k	67	0.184346	0.159564	0.205203	0.127029	0.118275	0.208041	0.132904	0.137705
428	ALYREF	80k-90k	68	0.133441	0.132824	0.152684	0.138798	0.108473	0.16292	0.134484	0.124131
429	ALYREF	80k-90k	69	0.121375	0.154984	0.150453	0.1392	0.110295	0.180843	0.140359	0.130288
430	ALYREF	80k-90k	70	0.132947	0.120371	0.131191	0.132548	0.105674	0.155461	0.120561	0.116417
431	ALYREF	80k-90k	71	0.12406	0.121784	0.0934507	0.10583	0.0830805	0.115428	0.106096	0.0941683
432	ALYREF	80k-90k	72	0.145741	0.125202	0.130545	0.0791667	0.084643	0.154306	0.096617	0.11937
433	ALYREF	80k-90k	73	0.152351	0.134157	0.15335	0.146637	0.118534	0.195403	0.140063	0.147501
434	ALYREF	80k-90k	74	0.146382	0.177269	0.140352	0.180026	0.114072	0.166102	0.130386	0.137087
435	ALYREF	80k-90k	75	0.148202	0.126034	0.136829	0.145048	0.127875	0.170605	0.148653	0.109459
436	ALYREF	80k-90k	76	0.13694	0.150108	0.155757	0.195906	0.127257	0.170545	0.131966	0.130197
437	ALYREF	80k-90k	77	0.170834	0.17547	0.170164	0.149762	0.162418	0.198045	0.144407	0.133172
438	ALYREF	80k-90k	78	0.213068	0.173556	0.206025	0.173428	0.154831	0.201001	0.158774	0.17577
439	ALYREF	80k-90k	79	0.264427	0.212418	0.256019	0.155208	0.172052	0.249259	0.240728	0.204268
440	ALYREF	80k-90k	80	0.337984	0.322456	0.358982	0.316356	0.306411	0.395188	0.32989	0.322608
441	ALYREF	80k-90k	81	0.46459	0.434579	0.44842	0.433809	0.421327	0.556519	0.450007	0.414327
442	ALYREF	80k-90k	82	0.424237	0.400757	0.443818	0.397664	0.392715	0.469503	0.396427	0.314004
443	ALYREF	80k-90k	83	0.433567	0.395347	0.500751	0.481901	0.441341	0.500085	0.480299	0.429915
444	ALYREF	80k-90k	84	0.374046	0.376631	0.385941	0.343536	0.328018	0.414231	0.384159	0.372881
445	ALYREF	80k-90k	85	0.456288	0.340535	0.396861	0.431527	0.377124	0.548449	0.441992	0.412007
446	ALYREF	80k-90k	86	0.58029	0.535233	0.557014	0.535974	0.541091	0.571188	0.514978	0.443299
447	ALYREF	80k-90k	87	0.665248	0.68778	0.754545	0.80297	0.734678	0.948743	0.822911	0.705989
448	ALYREF	80k-90k	88	0.646214	0.631361	0.741358	0.601497	0.681489	0.915472	0.917745	0.815038
449	ALYREF	80k-90k	89	0.611106	0.509642	0.570101	0.586012	0.585499	0.822904	0.845299	0.722563
450	ALYREF	80k-90k	90	0.882555	0.939691	0.708111	0.879234	0.982661	0.859768	1	1
451	ALYREF	90k-100k	1	0.312572	0.332186	0.467675	0.740235	0.845222	1	0.46607	0.562156
452	ALYREF	90k-100k	2	0.0869332	0.122412	0.187253	0.401612	0.461368	0.576757	0.239483	0.227365
453	ALYREF	90k-100k	3	0.0406266	0.051129	0.104352	0.195771	0.243945	0.331384	0.108499	0.138243
454	ALYREF	90k-100k	4	0.0465951	0.0587935	0.127626	0.145109	0.222593	0.277557	0.108877	0.157611
455	ALYREF	90k-100k	5	0.0205022	0.0262651	0.0509587	0.153582	0.18507	0.181767	0.0892747	0.0755442
456	ALYREF	90k-100k	6	0.0215477	0.0383346	0.0565887	0.152853	0.166297	0.219104	0.103351	0.0941807
457	ALYREF	90k-100k	7	0.0114706	0.0246993	0.0479139	0.125699	0.150765	0.149515	0.0845984	0.0782066
458	ALYREF	90k-100k	8	0.0310607	0.0272582	0.0807251	0.126116	0.201265	0.235882	0.0994303	0.124997
459	ALYREF	90k-100k	9	0.017239	0.0251319	0.0584128	0.1124	0.151428	0.179242	0.0957931	0.0725491
460	ALYREF	90k-100k	10	0.0182071	0.0326563	0.0442657	0.107747	0.138486	0.159904	0.0637676	0.0808689
461	ALYREF	90k-100k	11	0.0336804	0.0397724	0.0557772	0.105698	0.177949	0.178124	0.0713725	0.0938479
462	ALYREF	90k-100k	12	0.0378094	0.0471444	0.0693141	0.136498	0.188288	0.223222	0.106374	0.139907
463	ALYREF	90k-100k	13	0.0296481	0.0311027	0.0625708	0.187021	0.161778	0.257389	0.0834175	0.127593
464	ALYREF	90k-100k	14	0.0178862	0.0225852	0.0348868	0.13622	0.16373	0.225205	0.0725062	0.118208
465	ALYREF	90k-100k	15	0.0358365	0.0319556	0.0755477	0.102191	0.18636	0.207816	0.0932897	0.099572
466	ALYREF	90k-100k	16	0.0231789	0.0252842	0.0552172	0.0849684	0.166948	0.23956	0.114734	0.114681
467	ALYREF	90k-100k	17	0.0352074	0.0499958	0.0600358	0.140595	0.167586	0.221849	0.105287	0.124997
468	ALYREF	90k-100k	18	0.0185786	0.0276908	0.0435548	0.0985453	0.155958	0.179564	0.0783161	0.0748787
469	ALYREF	90k-100k	19	0.0268719	0.0495632	0.0484236	0.0937187	0.174057	0.227188	0.118797	0.113816
470	ALYREF	90k-100k	20	0.0442726	0.0634909	0.0647538	0.167888	0.185697	0.253491	0.0898887	0.12979
471	ALYREF	90k-100k	21	0.0236705	0.0397724	0.0482727	0.0878852	0.164369	0.238119	0.0735453	0.0991726
472	ALYREF	90k-100k	22	0.018415	0.0154813	0.0369121	0.116358	0.111278	0.159142	0.0658932	0.0670913
473	ALYREF	90k-100k	23	0.0318941	0.0264053	0.0434039	0.153304	0.119075	0.201105	0.080914	0.0931823
474	ALYREF	90k-100k	24	0.022681	0.0255645	0.0301185	0.0810099	0.115821	0.201427	0.0694831	0.106893
475	ALYREF	90k-100k	25	0.0496245	0.0620652	0.0644453	0.164832	0.198012	0.256593	0.140903	0.15202
476	ALYREF	90k-100k	26	0.0464859	0.0597987	0.0409695	0.0957674	0.167574	0.244475	0.153987	0.144033
477	ALYREF	90k-100k	27	0.0563511	0.0663056	0.0642441	0.142332	0.221328	0.269727	0.151484	0.145697
478	ALYREF	90k-100k	28	0.0435015	0.0454507	0.0364594	0.104969	0.119062	0.237543	0.0987218	0.127726
479	ALYREF	90k-100k	29	0.0238577	0.0413382	0.03656	0.0804196	0.144957	0.222426	0.110578	0.120871
480	ALYREF	90k-100k	30	0.0475181	0.0550892	0.0779386	0.137818	0.162429	0.304827	0.18025	0.159741
481	ALYREF	90k-100k	31	0.042825	0.065477	0.0583625	0.0944479	0.137836	0.282998	0.127724	0.134183
482	ALYREF	90k-100k	32	0.076956	0.0651846	0.0716479	0.122192	0.199289	0.368721	0.165418	0.179243
483	ALYREF	90k-100k	33	0.0354211	0.0705948	0.0665276	0.133581	0.155308	0.277625	0.139202	0.131121
484	ALYREF	90k-100k	34	0.0426129	0.0445855	0.0507575	0.090663	0.153356	0.241221	0.105335	0.120671
485	ALYREF	90k-100k	35	0.0481569	0.0583609	0.0678488	0.122192	0.183757	0.217375	0.0961238	0.108824
486	ALYREF	90k-100k	36	0.066667	0.0658974	0.0575511	0.0880241	0.174732	0.284811	0.10883	0.161938
487	ALYREF	90k-100k	37	0.0495513	0.0670428	0.0549657	0.103059	0.162405	0.28654	0.116435	0.134782
488	ALYREF	90k-100k	38	0.0622578	0.0654648	0.0657664	0.123511	0.150765	0.316301	0.140856	0.155282
489	ALYREF	90k-100k	39	0.0687559	0.073702	0.0742903	0.0833364	0.145608	0.302556	0.146571	0.182038
490	ALYREF	90k-100k	40	0.0347361	0.0639112	0.0605455	0.12688	0.135896	0.278744	0.10713	0.128192
491	ALYREF	90k-100k	41	0.0442974	0.0658852	0.0716479	0.103789	0.155272	0.229391	0.115821	0.147228
492	ALYREF	90k-100k	42	0.075171	0.0688889	0.0816371	0.15695	0.212917	0.304183	0.126732	0.159741
493	ALYREF	90k-100k	43	0.0507409	0.0586533	0.0583122	0.0902116	0.131353	0.27149	0.12267	0.149158
494	ALYREF	90k-100k	44	0.0632505	0.0458711	0.0608976	0.125109	0.150765	0.230001	0.104154	0.13598
495	ALYREF	90k-100k	45	0.0542879	0.0587935	0.0757556	0.111671	0.155946	0.242339	0.146807	0.164067
496	ALYREF	90k-100k	46	0.0647321	0.0670428	0.0872169	0.103789	0.183793	0.326114	0.117569	0.176048
497	ALYREF	90k-100k	47	0.038541	0.0458711	0.0449765	0.0610092	0.121653	0.205545	0.100469	0.111819
498	ALYREF	90k-100k	48	0.0701538	0.0723007	0.0807251	0.0824683	0.131377	0.239204	0.107744	0.150423
499	ALYREF	90k-100k	49	0.0757415	0.059226	0.0880284	0.120004	0.132654	0.270846	0.104815	0.154217
500	ALYREF	90k-100k	50	0.0558043	0.0637589	0.0626714	0.0964966	0.120376	0.257169	0.101603	0.130122
501	ALYREF	90k-100k	51	0.0397623	0.0373537	0.0584631	0.0753153	0.117785	0.214562	0.111003	0.109822
502	ALYREF	90k-100k	52	0.0519846	0.0445977	0.057759	0.156811	0.124244	0.247136	0.0983439	0.125996
503	ALYREF	90k-100k	53	0.0517043	0.0367809	0.0675973	0.0910797	0.0886492	0.211782	0.105476	0.101902
504	ALYREF	90k-100k	54	0.0427597	0.0766935	0.0624199	0.0773639	0.111953	0.234221	0.129661	0.129058
505	ALYREF	90k-100k	55	0.0340276	0.0499958	0.0568402	0.111532	0.0757199	0.206478	0.0983911	0.0913852
506	ALYREF	90k-100k	56	0.0478458	0.0605116	0.0764162	0.107296	0.158573	0.239492	0.108547	0.159142
507	ALYREF	90k-100k	57	0.0864243	0.0758405	0.0827068	0.0973647	0.155983	0.246848	0.123048	0.154882
508	ALYREF	90k-100k	58	0.0537872	0.0597866	0.0873175	0.103789	0.131389	0.229137	0.126732	0.15222
509	ALYREF	90k-100k	59	0.0602271	0.0582086	0.0761647	0.0909408	0.144957	0.219138	0.12097	0.11488
510	ALYREF	90k-100k	60	0.0836592	0.101978	0.095174	0.165701	0.205133	0.268321	0.177463	0.194285
511	ALYREF	90k-100k	61	0.0580572	0.07528	0.0969546	0.126845	0.131389	0.200308	0.12711	0.134449
512	ALYREF	90k-100k	62	0.068263	0.0697418	0.0920354	0.088163	0.121677	0.204783	0.130747	0.165798
513	ALYREF	90k-100k	63	0.0434921	0.0417464	0.0533931	0.0716693	0.0951439	0.207342	0.104579	0.111885
514	ALYREF	90k-100k	64	0.0533993	0.0649165	0.0819457	0.0785098	0.144331	0.170294	0.111192	0.120538
515	ALYREF	90k-100k	65	0.0494793	0.0467362	0.0514684	0.0814613	0.106133	0.197817	0.149027	0.138243
516	ALYREF	90k-100k	66	0.0513179	0.0593662	0.0625708	0.0973647	0.0847813	0.19219	0.082709	0.120804
517	ALYREF	90k-100k	67	0.0463764	0.0798129	0.0636405	0.0688914	0.125533	0.223612	0.104862	0.0953788
518	ALYREF	90k-100k	68	0.0706962	0.0698698	0.104962	0.113407	0.15144	0.189123	0.127063	0.145032
519	ALYREF	90k-100k	69	0.0538956	0.0528349	0.0768253	0.134588	0.130064	0.241763	0.132306	0.126994
520	ALYREF	90k-100k	70	0.0760062	0.07146	0.102025	0.136186	0.15403	0.251322	0.130086	0.162803
521	ALYREF	90k-100k	71	0.0470457	0.0505563	0.0878775	0.0934062	0.0976984	0.204274	0.093951	0.128525
522	ALYREF	90k-100k	72	0.0359371	0.0505563	0.0688614	0.0900727	0.0828412	0.184937	0.124134	0.116012
523	ALYREF	90k-100k	73	0.0511734	0.0444454	0.0647035	0.0975036	0.160513	0.189631	0.111853	0.11335
524	ALYREF	90k-100k	74	0.0435203	0.0558142	0.0777877	0.0872949	0.107435	0.187682	0.105996	0.153751
525	ALYREF	90k-100k	75	0.0615274	0.0810984	0.0806748	0.138095	0.166333	0.203918	0.121489	0.137777
526	ALYREF	90k-100k	76	0.0641457	0.0739945	0.0821971	0.0913575	0.14756	0.211138	0.0898415	0.132186
527	ALYREF	90k-100k	77	0.0883523	0.111628	0.143497	0.188444	0.214243	0.274812	0.182848	0.182171
528	ALYREF	90k-100k	78	0.0714533	0.0755724	0.10466	0.104657	0.136571	0.222714	0.128574	0.151421
529	ALYREF	90k-100k	79	0.0603053	0.05738	0.0904058	0.107296	0.133992	0.203444	0.0983438	0.110488
530	ALYREF	90k-100k	80	0.070328	0.0819392	0.085443	0.151533	0.122967	0.21463	0.114026	0.134981
531	ALYREF	90k-100k	81	0.0669552	0.067451	0.0780895	0.0980939	0.128774	0.166938	0.112231	0.134782
532	ALYREF	90k-100k	82	0.0570194	0.0947336	0.0915258	0.133408	0.152753	0.22329	0.119505	0.152619
533	ALYREF	90k-100k	83	0.0721274	0.0783994	0.0778313	0.101011	0.163718	0.219324	0.129236	0.144499
534	ALYREF	90k-100k	84	0.0582324	0.0526826	0.0834613	0.132123	0.124907	0.159718	0.132637	0.107093
535	ALYREF	90k-100k	85	0.0677609	0.0602191	0.0647035	0.117227	0.121677	0.188801	0.142462	0.117077
536	ALYREF	90k-100k	86	0.0693344	0.0867767	0.0996908	0.132991	0.150163	0.203698	0.110814	0.139374
537	ALYREF	90k-100k	87	0.0795314	0.0958547	0.106132	0.109761	0.165695	0.186598	0.128905	0.164933
538	ALYREF	90k-100k	88	0.0826911	0.102691	0.106736	0.152401	0.213544	0.256915	0.146335	0.21179
539	ALYREF	90k-100k	89	0.0841495	0.0913096	0.11307	0.205112	0.168261	0.287184	0.218274	0.200542
540	ALYREF	90k-100k	90	0.095697	0.119268	0.144416	0.217195	0.240065	0.300539	0.296118	0.262774
541	ALYREF	90k-100k	91	0.182846	0.205472	0.291253	0.334248	0.55591	0.56625	0.503859	0.471103
542	ALYREF	90k-100k	92	1	1	1	1	0.968944	0.847363	0.582601	0.56059
543	ALYREF	90k-100k	93	0.145013	0.177162	0.212849	0.36768	0.416578	0.518705	0.379633	0.367208
544	ALYREF	90k-100k	94	0.173548	0.217459	0.272108	0.419841	0.548741	0.64009	0.492137	0.543737
545	ALYREF	90k-100k	95	0.167866	0.308866	0.324965	0.505663	0.621937	0.641918	0.46973	0.539923
546	ALYREF	90k-100k	96	0.327077	0.386967	0.462228	0.565601	0.66765	0.918428	0.605423	0.782444
547	ALYREF	90k-100k	97	0.272087	0.297814	0.362261	0.443103	0.692234	0.778822	0.5116	0.5343
548	ALYREF	90k-100k	98	0.203801	0.183115	0.251337	0.404078	0.465539	0.598215	0.494358	0.437927
549	ALYREF	90k-100k	99	0.0887035	0.139005	0.231363	0.412629	0.347923	0.449641	0.505635	0.389046
550	ALYREF	90k-100k	100	0.153105	0.520729	0.456951	0.448494	0.759212	0.860767	1	1
551	ALYREF	100k-110k	1	0.71815	0.828726	0.889555	0.874097	0.872507	0.969152	0.498623	0.548497
552	ALYREF	100k-110k	2	0.286805	0.401437	0.5472	0.585803	0.605059	0.685781	0.326422	0.335648
553	ALYREF	100k-110k	3	0.0844173	0.138828	0.159871	0.19477	0.276646	0.309175	0.140281	0.160476
554	ALYREF	100k-110k	4	0.0815323	0.110559	0.177302	0.187796	0.23101	0.251142	0.110948	0.123904
555	ALYREF	100k-110k	5	0.0669803	0.088408	0.167815	0.172354	0.202413	0.214718	0.0969141	0.118339
556	ALYREF	100k-110k	6	0.0728588	0.0964002	0.155722	0.135741	0.143099	0.217054	0.0999293	0.0698312
557	ALYREF	100k-110k	7	0.0422027	0.0567844	0.125305	0.147073	0.200114	0.236434	0.108733	0.0983753
558	ALYREF	100k-110k	8	0.0558779	0.0813037	0.18509	0.197011	0.193569	0.269459	0.118932	0.111713
559	ALYREF	100k-110k	9	0.0590288	0.0910227	0.145257	0.179826	0.196399	0.239514	0.124702	0.117872
560	ALYREF	100k-110k	10	0.089376	0.0818957	0.14006	0.131009	0.231305	0.1964	0.0999479	0.115323
561	ALYREF	100k-110k	11	0.0813124	0.0774556	0.140882	0.159651	0.212083	0.239248	0.0837924	0.105214
562	ALYREF	100k-110k	12	0.0877395	0.119489	0.143332	0.186426	0.175115	0.240841	0.132575	0.123521
563	ALYREF	100k-110k	13	0.097037	0.10385	0.144224	0.165629	0.180008	0.259318	0.096821	0.100924
564	ALYREF	100k-110k	14	0.0551162	0.0500748	0.106387	0.156289	0.192862	0.220081	0.0874777	0.0838484
565	ALYREF	100k-110k	15	0.0745216	0.1001	0.12345	0.170735	0.16627	0.233089	0.0969141	0.123521
566	ALYREF	100k-110k	16	0.0925253	0.0951175	0.150822	0.120174	0.200055	0.24254	0.0828804	0.11596
567	ALYREF	100k-110k	17	0.0911791	0.106859	0.12716	0.126775	0.20206	0.268132	0.148898	0.124158
568	ALYREF	100k-110k	18	0.0488938	0.0815504	0.131536	0.12005	0.193628	0.177923	0.0962813	0.0921737
569	ALYREF	100k-110k	19	0.0565924	0.067194	0.116625	0.14122	0.185551	0.247903	0.127438	0.130275
570	ALYREF	100k-110k	20	0.0771377	0.068674	0.102974	0.119552	0.152709	0.211108	0.125707	0.144972
571	ALYREF	100k-110k	21	0.0608861	0.0763209	0.125008	0.136862	0.164325	0.226877	0.0767384	0.133078
572	ALYREF	100k-110k	22	0.0886832	0.104984	0.118919	0.164134	0.165504	0.277583	0.145604	0.118254
573	ALYREF	100k-110k	23	0.119081	0.134783	0.121369	0.157534	0.204123	0.285441	0.182363	0.194372
574	ALYREF	100k-110k	24	0.0686623	0.0560443	0.103781	0.155915	0.14021	0.23431	0.121948	0.110226
575	ALYREF	100k-110k	25	0.0608196	0.09122	0.0908814	0.144583	0.169926	0.206117	0.108919	0.128364
576	ALYREF	100k-110k	26	0.0822152	0.0688714	0.0766361	0.09066	0.153888	0.192206	0.0786741	0.10823
577	ALYREF	100k-110k	27	0.0762217	0.116183	0.127967	0.069863	0.195574	0.265265	0.131756	0.149517
578	ALYREF	100k-110k	28	0.173428	0.158957	0.188956	0.150187	0.194041	0.236593	0.110669	0.13962
579	ALYREF	100k-110k	29	0.0843725	0.0616192	0.102153	0.137609	0.141389	0.201338	0.101865	0.135882
580	ALYREF	100k-110k	30	0.111628	0.123978	0.143105	0.102117	0.206953	0.242752	0.115526	0.152363
581	ALYREF	100k-110k	31	0.0802417	0.0857932	0.0869447	0.125405	0.184018	0.204471	0.082229	0.118339
582	ALYREF	100k-110k	32	0.125075	0.150027	0.148967	0.169988	0.154596	0.235266	0.165947	0.170203
583	ALYREF	100k-110k	33	0.116603	0.123436	0.131012	0.159527	0.168275	0.23585	0.133953	0.15729
584	ALYREF	100k-110k	34	0.150964	0.118601	0.126566	0.152304	0.15548	0.236753	0.130472	0.148795
585	ALYREF	100k-110k	35	0.0914565	0.0930948	0.101261	0.0998755	0.139384	0.193002	0.0969141	0.137496
586	ALYREF	100k-110k	36	0.0785588	0.0923547	0.0979188	0.114695	0.134196	0.161676	0.089767	0.124753
587	ALYREF	100k-110k	37	0.157645	0.169564	0.174187	0.131631	0.200055	0.288627	0.155506	0.201805
588	ALYREF	100k-110k	38	0.112686	0.12679	0.117135	0.11731	0.177532	0.224594	0.152844	0.141276
589	ALYREF	100k-110k	39	0.107768	0.142035	0.141618	0.0933998	0.144632	0.218329	0.108007	0.140809
590	ALYREF	100k-110k	40	0.153276	0.169416	0.174343	0.161395	0.168629	0.306679	0.156604	0.212297
591	ALYREF	100k-110k	41	0.0936615	0.1409	0.131607	0.131258	0.183192	0.241691	0.150648	0.18027
592	ALYREF	100k-110k	42	0.0844906	0.111497	0.122261	0.0936488	0.125351	0.205957	0.117183	0.135924
593	ALYREF	100k-110k	43	0.125705	0.151705	0.140952	0.0963885	0.142568	0.208824	0.110762	0.169396
594	ALYREF	100k-110k	44	0.110229	0.150027	0.135387	0.100623	0.145811	0.231762	0.136521	0.172709
595	ALYREF	100k-110k	45	0.110304	0.1335	0.107647	0.0723537	0.102769	0.199586	0.108826	0.107848
596	ALYREF	100k-110k	46	0.104684	0.163446	0.155495	0.0884184	0.139089	0.221408	0.132668	0.160008
597	ALYREF	100k-110k	47	0.146338	0.174053	0.172927	0.133375	0.177237	0.260964	0.16779	0.210173
598	ALYREF	100k-110k	48	0.153634	0.14539	0.173521	0.134994	0.175173	0.270893	0.176668	0.156823
599	ALYREF	100k-110k	49	0.102882	0.123386	0.118919	0.0838106	0.13903	0.201338	0.136335	0.144547
600	ALYREF	100k-110k	50	0.150072	0.127728	0.134651	0.155168	0.168806	0.224753	0.160549	0.14854
601	ALYREF	100k-110k	51	0.164511	0.167541	0.164246	0.113325	0.145103	0.232717	0.137898	0.164936
602	ALYREF	100k-110k	52	0.101782	0.100495	0.106755	0.0782067	0.100824	0.147977	0.110575	0.115068
603	ALYREF	100k-110k	53	0.0835879	0.101827	0.105566	0.0669988	0.0976396	0.188701	0.0942525	0.110226
604	ALYREF	100k-110k	54	0.0884622	0.131231	0.136945	0.0971357	0.108076	0.181374	0.120198	0.160306
605	ALYREF	100k-110k	55	0.0916612	0.106119	0.110833	0.0899128	0.0800102	0.167198	0.104247	0.124031
606	ALYREF	100k-110k	56	0.100402	0.112039	0.102153	0.0809464	0.123347	0.178985	0.124125	0.164808
607	ALYREF	100k-110k	57	0.0953598	0.103504	0.0934019	0.0648817	0.0711071	0.187958	0.107449	0.115536
608	ALYREF	100k-110k	58	0.120892	0.102567	0.120406	0.0805729	0.0964604	0.213284	0.0960021	0.137708
609	ALYREF	100k-110k	59	0.14191	0.179628	0.119216	0.111582	0.122639	0.221939	0.120924	0.133418
610	ALYREF	100k-110k	60	0.127221	0.132563	0.104532	0.120922	0.0771212	0.180684	0.10086	0.115876
611	ALYREF	100k-110k	61	0.126847	0.14391	0.159276	0.131631	0.12146	0.193586	0.121855	0.137114
612	ALYREF	100k-110k	62	0.101014	0.109277	0.147848	0.0909091	0.0992315	0.190984	0.145864	0.157205
613	ALYREF	100k-110k	63	0.093284	0.0930454	0.101856	0.0932752	0.0952812	0.146809	0.114242	0.104619
614	ALYREF	100k-110k	64	0.128912	0.136263	0.139465	0.114321	0.138618	0.220346	0.124144	0.144717
615	ALYREF	100k-110k	65	0.121325	0.136411	0.120845	0.105604	0.137026	0.189073	0.109198	0.136477
616	ALYREF	100k-110k	66	0.141465	0.136657	0.160834	0.0978829	0.0988188	0.209939	0.122953	0.123521
617	ALYREF	100k-110k	67	0.0982645	0.101087	0.118551	0.121544	0.0799513	0.166348	0.100115	0.0992673
618	ALYREF	100k-110k	68	0.187358	0.196402	0.21157	0.146326	0.18561	0.256557	0.145771	0.17513
619	ALYREF	100k-110k	69	0.146803	0.160683	0.159135	0.140722	0.137438	0.195975	0.163937	0.179293
620	ALYREF	100k-110k	70	0.120883	0.168676	0.117361	0.0929016	0.101708	0.156154	0.114707	0.12161
621	ALYREF	100k-110k	71	0.146509	0.160486	0.18138	0.126401	0.158723	0.217054	0.143668	0.139195
622	ALYREF	100k-110k	72	0.134956	0.157131	0.170774	0.117808	0.141035	0.19125	0.155226	0.132271
623	ALYREF	100k-110k	73	0.147266	0.149682	0.174257	0.103861	0.136613	0.242222	0.146888	0.181884
624	ALYREF	100k-110k	74	0.197475	0.169958	0.191547	0.121046	0.167921	0.188542	0.156492	0.199129
625	ALYREF	100k-110k	75	0.116773	0.113914	0.13754	0.0859278	0.098465	0.130349	0.0825268	0.110141
626	ALYREF	100k-110k	76	0.141071	0.158759	0.157053	0.0963885	0.133016	0.18164	0.120663	0.121992
627	ALYREF	100k-110k	77	0.167258	0.186338	0.179454	0.115816	0.183664	0.184135	0.147428	0.158352
628	ALYREF	100k-110k	78	0.0721918	0.0871253	0.0940674	0.0533001	0.0843734	0.15987	0.123772	0.0777742
629	ALYREF	100k-110k	79	0.186237	0.169613	0.201488	0.114446	0.168393	0.231762	0.151932	0.177806
630	ALYREF	100k-110k	80	0.15219	0.163446	0.184651	0.128892	0.155539	0.174472	0.134232	0.155548
631	ALYREF	100k-110k	81	0.173857	0.161226	0.189324	0.179078	0.160374	0.197674	0.17127	0.151811
632	ALYREF	100k-110k	82	0.212433	0.241987	0.220845	0.195641	0.234017	0.210948	0.159414	0.203972
633	ALYREF	100k-110k	83	0.164487	0.191172	0.245697	0.144209	0.166506	0.197887	0.123418	0.154741
634	ALYREF	100k-110k	84	0.173189	0.194675	0.187101	0.157783	0.171636	0.193692	0.132389	0.144887
635	ALYREF	100k-110k	85	0.198073	0.239224	0.306005	0.25467	0.21055	0.167782	0.159898	0.200404
636	ALYREF	100k-110k	86	0.131938	0.206269	0.176269	0.124408	0.157957	0.197621	0.113777	0.140427
637	ALYREF	100k-110k	87	0.174284	0.154171	0.23138	0.144458	0.196105	0.157853	0.120738	0.152278
638	ALYREF	100k-110k	88	0.209807	0.261376	0.245031	0.174844	0.233545	0.261761	0.159079	0.186769
639	ALYREF	100k-110k	89	0.144577	0.150816	0.207492	0.147696	0.178475	0.205267	0.091591	0.146883
640	ALYREF	100k-110k	90	0.138171	0.150027	0.173295	0.130012	0.126648	0.161623	0.108007	0.130275
641	ALYREF	100k-110k	91	0.13382	0.18318	0.199704	0.12142	0.152768	0.139057	0.0983659	0.135967
642	ALYREF	100k-110k	92	0.237398	0.232959	0.238871	0.181694	0.182838	0.185197	0.141025	0.186556
643	ALYREF	100k-110k	93	0.226578	0.222105	0.242213	0.174595	0.183664	0.213497	0.144952	0.19692
644	ALYREF	100k-110k	94	0.166024	0.136065	0.210763	0.167372	0.172049	0.153446	0.101139	0.152787
645	ALYREF	100k-110k	95	0.175775	0.161423	0.225745	0.148319	0.202119	0.167941	0.119937	0.128534
646	ALYREF	100k-110k	96	0.181722	0.177605	0.173451	0.15853	0.176883	0.156154	0.133655	0.207879
647	ALYREF	100k-110k	97	0.234287	0.242382	0.239693	0.218929	0.23437	0.218913	0.143296	0.180992
648	ALYREF	100k-110k	98	0.14717	0.172573	0.157421	0.137111	0.140268	0.157269	0.102777	0.153807
649	ALYREF	100k-110k	99	0.171625	0.214606	0.292511	0.197758	0.223698	0.233992	0.158242	0.197175
650	ALYREF	100k-110k	100	0.233901	0.211449	0.308102	0.231756	0.256835	0.223744	0.183387	0.280047
651	ALYREF	100k-110k	101	0.272791	0.30479	0.310693	0.242217	0.32918	0.311405	0.212161	0.298142
652	ALYREF	100k-110k	102	0.313615	0.357303	0.403224	0.362357	0.414757	0.33493	0.301467	0.392521
653	ALYREF	100k-110k	103	0.398948	0.448379	0.460736	0.436524	0.387678	0.411628	0.324217	0.438085
654	ALYREF	100k-110k	104	0.393501	0.425291	0.507649	0.45878	0.440616	0.453727	0.325417	0.452437
655	ALYREF	100k-110k	105	0.551168	0.571791	0.719621	0.422962	0.747922	0.608861	0.506313	0.58741
656	ALYREF	100k-110k	106	0.573863	0.628084	0.739555	0.697403	0.707551	0.73505	0.632916	0.619839
657	ALYREF	100k-110k	107	0.636996	0.647859	0.7963	0.806734	0.893352	0.777204	0.587258	0.702383
658	ALYREF	100k-110k	108	0.658647	0.689191	0.946082	0.76521	0.900397	0.608676	0.579902	0.664937
659	ALYREF	100k-110k	109	0.661271	0.897059	0.806464	1	0.882353	0.965116	1	1
660	ALYREF	100k-110k	110	1	0.887755	0.966689	0.669697	0.914634	0.805556	0.615716	0.807235
661	ALYREF	110k-120k	1	0.778237	0.727482	0.91533	0.905653	0.762121	0.869697	0.774334	0.571096
662	ALYREF	110k-120k	2	0.192052	0.192477	0.341419	0.384352	0.436363	0.337252	0.201561	0.183217
663	ALYREF	110k-120k	3	0.0810019	0.114525	0.202968	0.20369	0.204545	0.216287	0.162075	0.117483
664	ALYREF	110k-120k	4	0.0758064	0.120794	0.154632	0.190005	0.185858	0.189087	0.156566	0.135664
665	ALYREF	110k-120k	5	0.0702765	0.0675026	0.108649	0.161176	0.152525	0.173991	0.132691	0.0885781
666	ALYREF	110k-120k	6	0.0978436	0.100313	0.146861	0.227615	0.2	0.231493	0.198117	0.135198
667	ALYREF	110k-120k	7	0.0866565	0.0735632	0.157055	0.198289	0.121717	0.204175	0.140037	0.0857809
668	ALYREF	110k-120k	8	0.0403745	0.0582027	0.0943194	0.145072	0.132323	0.169404	0.0977961	0.0843823
669	ALYREF	110k-120k	9	0.056761	0.0675026	0.123619	0.169958	0.111616	0.154298	0.0844812	0.0885781
670	ALYREF	110k-120k	10	0.0474529	0.0530826	0.110501	0.13238	0.135859	0.214794	0.128329	0.0731935
671	ALYREF	110k-120k	11	0.0389327	0.0671891	0.133743	0.154847	0.146465	0.208688	0.0952709	0.0848485
672	ALYREF	110k-120k	12	0.0735134	0.0576803	0.142656	0.138245	0.146465	0.186029	0.136364	0.102098
673	ALYREF	110k-120k	13	0.066042	0.0555904	0.0913254	0.146065	0.124242	0.139165	0.102847	0.0825175
674	ALYREF	110k-120k	14	0.0661011	0.0421108	0.115277	0.143117	0.105556	0.155809	0.131313	0.0876457
675	ALYREF	110k-120k	15	0.0434656	0.0367816	0.100878	0.137748	0.10505	0.189151	0.0920569	0.0806527
676	ALYREF	110k-120k	16	0.096453	0.0768025	0.128967	0.10259	0.141414	0.231484	0.120294	0.118881
677	ALYREF	110k-120k	17	0.0778864	0.111494	0.11642	0.120153	0.109596	0.172407	0.108356	0.0764569
678	ALYREF	110k-120k	18	0.0602996	0.0582027	0.0901139	0.0937765	0.15101	0.148183	0.128329	0.0923077
679	ALYREF	110k-120k	19	0.0428544	0.0358412	0.0710771	0.100603	0.109596	0.161851	0.0971074	0.0573427
680	ALYREF	110k-120k	20	0.0926193	0.0900732	0.133033	0.176817	0.174747	0.199661	0.144399	0.143124
681	ALYREF	110k-120k	21	0.0603637	0.054232	0.0829838	0.167506	0.0959595	0.184501	0.137052	0.0783217
682	ALYREF	110k-120k	22	0.0693353	0.0421108	0.0943888	0.136755	0.110101	0.133095	0.115473	0.0629371
683	ALYREF	110k-120k	23	0.641845	0.409718	0.376653	0.335671	0.29697	0.290305	0.20753	0.102564
684	ALYREF	110k-120k	24	0.430439	0.30721	0.319959	0.487007	0.312121	0.36902	0.239669	0.0909091
685	ALYREF	110k-120k	25	0.0586709	0.0464995	0.0925369	0.132348	0.103535	0.198178	0.139348	0.0909091
686	ALYREF	110k-120k	26	0.10984	0.085371	0.108649	0.167009	0.157071	0.301135	0.230487	0.0979021
687	ALYREF	110k-120k	27	0.089286	0.0872518	0.0704367	0.154814	0.130808	0.236025	0.204086	0.122145
688	ALYREF	110k-120k	28	0.030802	0.0369906	0.0483365	0.0864532	0.080303	0.170951	0.113636	0.116084
689	ALYREF	110k-120k	29	0.106062	0.0908046	0.0847663	0.0786331	0.134343	0.217806	0.152893	0.115618
690	ALYREF	110k-120k	30	0.0781363	0.0567398	0.0541857	0.107926	0.0919191	0.160368	0.118916	0.0946387
691	ALYREF	110k-120k	31	0.0596922	0.0565308	0.0590317	0.0805881	0.10101	0.167948	0.115014	0.0890443
692	ALYREF	110k-120k	32	0.145262	0.135737	0.135387	0.149446	0.162626	0.19664	0.160468	0.137529
693	ALYREF	110k-120k	33	0.0916781	0.108464	0.158907	0.142123	0.142929	0.161869	0.123967	0.0941725
694	ALYREF	110k-120k	34	0.124286	0.105852	0.0859084	0.10892	0.166667	0.213357	0.167355	0.116084
695	ALYREF	110k-120k	35	0.0788353	0.0791014	0.122909	0.0776719	0.123737	0.205685	0.166207	0.153846
696	ALYREF	110k-120k	36	0.132659	0.111912	0.154563	0.110411	0.170202	0.258684	0.198806	0.131002
697	ALYREF	110k-120k	37	0.143604	0.113793	0.130039	0.169958	0.151515	0.240593	0.23393	0.154312
698	ALYREF	110k-120k	38	0.104308	0.0714734	0.0894735	0.100138	0.0712121	0.167884	0.149679	0.127739
699	ALYREF	110k-120k	39	0.166753	0.119331	0.0829838	0.103552	0.113636	0.176966	0.174472	0.193007
700	ALYREF	110k-120k	40	0.0411352	0.0498433	0.0591704	0.0937765	0.0560606	0.128582	0.111111	0.0657343
701	ALYREF	110k-120k	41	0.0557679	0.0460815	0.059101	0.0864532	0.0833333	0.175492	0.113177	0.0871795
702	ALYREF	110k-120k	42	0.165058	0.092999	0.12348	0.129928	0.120202	0.179969	0.136364	0.124942
703	ALYREF	110k-120k	43	0.087647	0.0514107	0.0846969	0.0889051	0.0712121	0.211819	0.102387	0.104895
704	ALYREF	110k-120k	44	0.106726	0.111703	0.108009	0.0976865	0.112626	0.201236	0.151515	0.129138
705	ALYREF	110k-120k	45	0.0416835	0.0551724	0.0554666	0.045927	0.0681818	0.140721	0.104683	0.0685315
706	ALYREF	110k-120k	46	0.0996513	0.0682341	0.0817723	0.0605735	0.0868687	0.130083	0.146005	0.102098
707	ALYREF	110k-120k	47	0.0979249	0.0600836	0.0697962	0.0752199	0.080303	0.145262	0.137971	0.0927739
708	ALYREF	110k-120k	48	0.0915515	0.0809823	0.0817723	0.0781688	0.0974747	0.152779	0.144399	0.140326
709	ALYREF	110k-120k	49	0.122624	0.108673	0.0947517	0.0796269	0.113636	0.216342	0.126722	0.11655
710	ALYREF	110k-120k	50	0.102769	0.112644	0.088262	0.0933122	0.109091	0.160377	0.144858	0.11655
711	ALYREF	110k-120k	51	0.212457	0.164054	0.182651	0.165583	0.164141	0.195111	0.178604	0.171096
712	ALYREF	110k-120k	52	0.0990748	0.129154	0.0997364	0.101597	0.116667	0.178458	0.121442	0.124476
713	ALYREF	110k-120k	53	0.107604	0.0828631	0.09425	0.114288	0.0853535	0.211847	0.127181	0.101632
714	ALYREF	110k-120k	54	0.112231	0.0840125	0.0995282	0.111836	0.0833333	0.175538	0.139578	0.111422
715	ALYREF	110k-120k	55	0.0837566	0.138036	0.118133	0.1011	0.0898989	0.172526	0.123737	0.0923077
716	ALYREF	110k-120k	56	0.0953933	0.0828631	0.108009	0.0698517	0.0464646	0.180042	0.14348	0.115152
717	ALYREF	110k-120k	57	0.189905	0.135214	0.133674	0.1402	0.150505	0.222384	0.147842	0.148252
718	ALYREF	110k-120k	58	0.149129	0.0907001	0.163475	0.168035	0.171212	0.213293	0.161157	0.14965
719	ALYREF	110k-120k	59	0.16629	0.121003	0.139021	0.205148	0.159091	0.222402	0.173324	0.138462
720	ALYREF	110k-120k	60	0.203572	0.207106	0.193207	0.19978	0.140404	0.202682	0.221304	0.162704
721	ALYREF	110k-120k	61	0.190994	0.188297	0.207676	0.207568	0.170707	0.199661	0.159091	0.112821
722	ALYREF	110k-120k	62	0.146864	0.154545	0.140233	0.14411	0.114141	0.190653	0.115702	0.104429
723	ALYREF	110k-120k	63	0.12752	0.0737722	0.0943194	0.131386	0.0787879	0.154307	0.139348	0.0960373
724	ALYREF	110k-120k	64	0.115009	0.120063	0.110933	0.161673	0.138889	0.142168	0.121442	0.118415
725	ALYREF	110k-120k	65	0.106698	0.0667712	0.121127	0.0908602	0.0944444	0.142232	0.131772	0.0825175
726	ALYREF	110k-120k	66	0.103864	0.0630094	0.0931079	0.0718068	0.0742424	0.111966	0.104913	0.0918415
727	ALYREF	110k-120k	67	0.110705	0.115152	0.132964	0.118695	0.0742424	0.164891	0.109963	0.105361
728	ALYREF	110k-120k	68	0.0856016	0.0483804	0.0716481	0.0644835	0.0378788	0.119518	0.116162	0.0862471
729	ALYREF	110k-120k	69	0.117028	0.0956113	0.112855	0.0659743	0.080303	0.136135	0.144628	0.107226
730	ALYREF	110k-120k	70	0.121085	0.117346	0.107438	0.0928152	0.0949495	0.142223	0.113636	0.12634
731	ALYREF	110k-120k	71	0.116729	0.103971	0.0769957	0.11674	0.0818181	0.187586	0.16506	0.0820513
732	ALYREF	110k-120k	72	0.120328	0.0963428	0.0990265	0.0747556	0.0792929	0.12709	0.120064	0.0825175
733	ALYREF	110k-120k	73	0.11395	0.10094	0.12355	0.0767106	0.0919192	0.148293	0.0858586	0.0811189
734	ALYREF	110k-120k	74	0.257214	0.164577	0.251513	0.148517	0.115657	0.177094	0.114555	0.121678
735	ALYREF	110k-120k	75	0.129187	0.107001	0.0870505	0.139207	0.119697	0.205777	0.175849	0.114219
736	ALYREF	110k-120k	76	0.0837279	0.130094	0.104945	0.13089	0.0732323	0.121038	0.142562	0.129138
737	ALYREF	110k-120k	77	0.104058	0.113584	0.134885	0.104049	0.0823232	0.11344	0.130854	0.0899767
738	ALYREF	110k-120k	78	0.109685	0.068861	0.0870505	0.148452	0.0813131	0.167976	0.112259	0.0918415
739	ALYREF	110k-120k	79	0.101465	0.124033	0.159339	0.141162	0.123737	0.127099	0.145776	0.108625
740	ALYREF	110k-120k	80	0.122718	0.115883	0.106866	0.11283	0.107576	0.143697	0.141873	0.117483
741	ALYREF	110k-120k	81	0.173313	0.125183	0.144369	0.129961	0.121717	0.131603	0.142332	0.13007
742	ALYREF	110k-120k	82	0.162264	0.146813	0.1813	0.210516	0.100505	0.176975	0.145776	0.124476
743	ALYREF	110k-120k	83	0.140334	0.145977	0.152001	0.138245	0.120202	0.137682	0.14371	0.111422
744	ALYREF	110k-120k	84	0.163216	0.150575	0.157626	0.135793	0.107576	0.155809	0.14899	0.12634
745	ALYREF	110k-120k	85	0.0897137	0.114734	0.166608	0.141162	0.119192	0.12708	0.132691	0.0997669
746	ALYREF	110k-120k	86	0.124582	0.134274	0.150928	0.115779	0.10303	0.167967	0.14899	0.138462
747	ALYREF	110k-120k	87	0.231018	0.215152	0.221866	0.24912	0.150505	0.20878	0.176768	0.165035
748	ALYREF	110k-120k	88	0.113201	0.104702	0.114568	0.114288	0.105556	0.122549	0.145317	0.112354
749	ALYREF	110k-120k	89	0.10805	0.0802508	0.125973	0.1065	0.0752525	0.124059	0.159091	0.0876457
750	ALYREF	110k-120k	90	0.180117	0.195402	0.219582	0.234938	0.184848	0.190625	0.16506	0.128205
751	ALYREF	110k-120k	91	0.0838145	0.0977012	0.121127	0.106004	0.0979798	0.139266	0.113636	0.0731935
752	ALYREF	110k-120k	92	0.135224	0.106374	0.105015	0.0962284	0.103535	0.0953218	0.0998623	0.0904429
753	ALYREF	110k-120k	93	0.146928	0.166667	0.169965	0.130425	0.127273	0.154298	0.177916	0.118881
754	ALYREF	110k-120k	94	0.102674	0.0809822	0.116489	0.127476	0.0893939	0.0832189	0.12764	0.10303
755	ALYREF	110k-120k	95	0.184457	0.163323	0.231057	0.119689	0.113131	0.164936	0.19146	0.124942
756	ALYREF	110k-120k	96	0.260106	0.184535	0.19563	0.189541	0.142929	0.226943	0.171028	0.152448
757	ALYREF	110k-120k	97	0.140883	0.117764	0.121127	0.170487	0.089394	0.107425	0.141185	0.111888
758	ALYREF	110k-120k	98	0.659379	0.439917	0.45121	0.623134	0.303536	0.30867	0.250229	0.154312
759	ALYREF	110k-120k	99	0.144169	0.103553	0.136598	0.189508	0.160101	0.152815	0.150597	0.115618
760	ALYREF	110k-120k	100	0.165994	0.0840125	0.121057	0.115779	0.070707	0.105914	0.117539	0.114219
761	ALYREF	110k-120k	101	0.160553	0.12675	0.120417	0.143614	0.123737	0.127071	0.15932	0.15338
762	ALYREF	110k-120k	102	0.140194	0.142633	0.201549	0.143614	0.162626	0.127044	0.0984848	0.121212
763	ALYREF	110k-120k	103	0.0901643	0.0721003	0.122338	0.13238	0.126263	0.127035	0.142562	0.0983683
764	ALYREF	110k-120k	104	0.150431	0.139185	0.142517	0.170455	0.107071	0.116424	0.136823	0.0979021
765	ALYREF	110k-120k	105	0.185037	0.113062	0.162904	0.133374	0.127273	0.133104	0.140496	0.135198
766	ALYREF	110k-120k	106	0.147861	0.0951933	0.108009	0.100138	0.0944444	0.105896	0.118228	0.0769231
767	ALYREF	110k-120k	107	0.205914	0.198015	0.179587	0.169029	0.155556	0.192154	0.213039	0.15338
768	ALYREF	110k-120k	108	0.124019	0.180564	0.189642	0.194412	0.130808	0.140694	0.187328	0.148252
769	ALYREF	110k-120k	109	0.131633	0.132184	0.192065	0.194909	0.178788	0.173927	0.205234	0.137063
770	ALYREF	110k-120k	110	0.157137	0.147544	0.1813	0.171448	0.117677	0.178477	0.177227	0.16317
771	ALYREF	110k-120k	111	0.305345	0.281296	0.397889	0.456191	0.39697	0.362913	0.39899	0.384615
772	ALYREF	110k-120k	112	0.297366	0.267363	0.311233	0.379685	0.336267	0.275903	0.370519	0.32286
773	ALYREF	110k-120k	113	0.285123	0.28455	0.346339	0.286811	0.25969	0.297829	0.355003	0.311866
774	ALYREF	110k-120k	114	0.517476	0.489979	0.583945	0.629607	0.564102	0.522607	0.651062	0.573965
775	ALYREF	110k-120k	115	0.40324	0.359606	0.466938	0.49509	0.420068	0.407531	0.519867	0.470958
776	ALYREF	110k-120k	116	0.531214	0.483864	0.595562	0.528036	0.442308	0.531025	0.58615	0.406312
777	ALYREF	110k-120k	117	0.463536	0.429548	0.539894	0.75584	0.531609	0.443223	0.573406	0.583554
778	ALYREF	110k-120k	118	0.757566	0.512195	0.698352	0.570089	0.512195	0.383391	0.551552	0.789869
779	ALYREF	110k-120k	119	0.788677	1	0.994012	0.922917	1	0.836254	1	1
780	ALYREF	110k-120k	120	0.673943	0.599138	0.344091	0.120968	0.59375	0.7804	0.445076	0.586539
781	ALYREF	120k-130k	1	1	0.876635	0.874772	0.845945	0.749446	0.820017	0.940928	0.676536
782	ALYREF	120k-130k	2	0.300489	0.289504	0.423584	0.446203	0.373695	0.443427	0.460731	0.255507
783	ALYREF	120k-130k	3	0.0732938	0.162447	0.184188	0.259938	0.243605	0.255849	0.294749	0.191016
784	ALYREF	120k-130k	4	0.250538	0.268618	0.254175	0.318473	0.239626	0.281764	0.245445	0.136266
785	ALYREF	120k-130k	5	0.199834	0.145042	0.213136	0.273993	0.219138	0.347016	0.393407	0.174051
786	ALYREF	120k-130k	6	0.0968213	0.10211	0.150844	0.195037	0.153098	0.199277	0.217801	0.121426
787	ALYREF	120k-130k	7	0.0657814	0.0655591	0.10101	0.173292	0.124189	0.171846	0.156411	0.0957202
788	ALYREF	120k-130k	8	0.127935	0.0748418	0.111515	0.199423	0.144213	0.198734	0.18839	0.10267
789	ALYREF	120k-130k	9	0.107595	0.0713608	0.111637	0.198479	0.129162	0.223703	0.233307	0.11223
790	ALYREF	120k-130k	10	0.0869379	0.0649789	0.106995	0.162632	0.153695	0.172486	0.159674	0.139028
791	ALYREF	120k-130k	11	0.0741616	0.0684599	0.156951	0.207676	0.121007	0.191125	0.201651	0.104825
792	ALYREF	120k-130k	12	0.0677224	0.0672996	0.121652	0.130182	0.152037	0.125344	0.150528	0.10267
793	ALYREF	120k-130k	13	0.034418	0.0348101	0.0852543	0.129756	0.0987945	0.129949	0.119943	0.0676172
794	ALYREF	120k-130k	14	0.117584	0.0980485	0.120675	0.156831	0.135329	0.192628	0.191331	0.129529
795	ALYREF	120k-130k	15	0.116287	0.135759	0.141195	0.175651	0.179753	0.245236	0.283681	0.149225
796	ALYREF	120k-130k	16	0.0789199	0.0748418	0.093682	0.104051	0.139241	0.154806	0.153095	0.123247
797	ALYREF	120k-130k	17	0.143811	0.135179	0.20825	0.194047	0.14859	0.240618	0.255714	0.188102
798	ALYREF	120k-130k	18	0.143756	0.0696202	0.118599	0.131172	0.12704	0.177521	0.161171	0.125705
799	ALYREF	120k-130k	19	0.11605	0.0887658	0.121774	0.20329	0.131947	0.19317	0.264215	0.13226
800	ALYREF	120k-130k	20	0.13607	0.162447	0.149012	0.206686	0.172526	0.26012	0.315337	0.142124
801	ALYREF	120k-130k	21	0.151016	0.140401	0.147302	0.190697	0.169741	0.224023	0.25721	0.187192
802	ALYREF	120k-130k	22	0.0562754	0.0899262	0.101988	0.127304	0.108143	0.187815	0.247638	0.12006
803	ALYREF	120k-130k	23	0.323695	0.208281	0.210204	0.256496	0.226299	0.279942	0.386079	0.206281
804	ALYREF	120k-130k	24	0.166432	0.0870253	0.132523	0.183479	0.175907	0.25788	0.282984	0.158998
805	ALYREF	120k-130k	25	0.056455	0.0510549	0.0498334	0.0929658	0.0959433	0.190054	0.148658	0.0702272
806	ALYREF	120k-130k	26	0.143892	0.0951477	0.116156	0.17282	0.16258	0.208805	0.224109	0.171744
807	ALYREF	120k-130k	27	0.158673	0.0800633	0.0903842	0.115701	0.144213	0.214161	0.238441	0.139665
808	ALYREF	120k-130k	28	0.140636	0.111392	0.0955141	0.12438	0.12651	0.17677	0.283784	0.123368
809	ALYREF	120k-130k	29	0.100011	0.10211	0.0889185	0.135512	0.103171	0.205175	0.205288	0.116934
810	ALYREF	120k-130k	30	0.12198	0.139821	0.117622	0.139426	0.122664	0.176019	0.183204	0.147131
811	ALYREF	120k-130k	31	0.0586452	0.0870253	0.0608261	0.0958897	0.0781073	0.166922	0.16486	0.107526
812	ALYREF	120k-130k	32	0.115481	0.114293	0.11066	0.122964	0.0954129	0.167019	0.123632	0.151835
813	ALYREF	120k-130k	33	0.118547	0.143882	0.128492	0.144283	0.114708	0.211601	0.19582	0.139514
814	ALYREF	120k-130k	34	0.182632	0.181593	0.187242	0.130654	0.136986	0.241591	0.301379	0.218663
815	ALYREF	120k-130k	35	0.461404	0.323154	0.284466	0.364461	0.291808	0.455209	0.539872	0.298966
816	ALYREF	120k-130k	36	0.17361	0.135179	0.123484	0.120512	0.104231	0.230783	0.259029	0.153717
817	ALYREF	120k-130k	37	0.111841	0.135179	0.104553	0.100183	0.128632	0.180734	0.17438	0.130986
818	ALYREF	120k-130k	38	0.138572	0.108492	0.11298	0.11372	0.0930922	0.21953	0.192776	0.163125
819	ALYREF	120k-130k	39	0.168423	0.229747	0.200311	0.16551	0.135925	0.210725	0.24213	0.16704
820	ALYREF	120k-130k	40	0.119532	0.13634	0.148279	0.0938633	0.0970705	0.230561	0.297045	0.146828
821	ALYREF	120k-130k	41	0.185024	0.163608	0.161348	0.138389	0.142622	0.244165	0.263518	0.215113
822	ALYREF	120k-130k	42	0.129493	0.110232	0.0963691	0.0754682	0.115967	0.192419	0.247316	0.127283
823	ALYREF	120k-130k	43	0.252717	0.154325	0.1997	0.180509	0.126974	0.270942	0.329346	0.229377
824	ALYREF	120k-130k	44	0.115726	0.132859	0.130446	0.114239	0.0721398	0.207525	0.168923	0.122367
825	ALYREF	120k-130k	45	0.209101	0.222785	0.18028	0.170368	0.151905	0.28456	0.251328	0.161243
826	ALYREF	120k-130k	46	0.0874289	0.13808	0.0852543	0.132162	0.067167	0.152872	0.155288	0.0902271
827	ALYREF	120k-130k	47	0.0605876	0.0614979	0.0691317	0.0677326	0.0665702	0.134984	0.1593	0.082822
828	ALYREF	120k-130k	48	0.142016	0.10153	0.148157	0.165038	0.109801	0.207205	0.220794	0.134597
829	ALYREF	120k-130k	49	0.218376	0.146783	0.135454	0.16018	0.123725	0.192308	0.263841	0.145826
830	ALYREF	120k-130k	50	0.127854	0.140981	0.159516	0.131644	0.0937553	0.197566	0.224857	0.162913
831	ALYREF	120k-130k	51	0.292013	0.17289	0.218632	0.200838	0.139307	0.213632	0.236996	0.203975
832	ALYREF	120k-130k	52	0.226749	0.180432	0.222418	0.166454	0.119946	0.223383	0.266408	0.179058
833	ALYREF	120k-130k	53	0.133433	0.0841245	0.119576	0.0938633	0.0793008	0.152664	0.191382	0.104127
834	ALYREF	120k-130k	54	0.123598	0.131698	0.111637	0.0919757	0.0976673	0.243747	0.310203	0.156327
835	ALYREF	120k-130k	55	0.202848	0.187395	0.206662	0.185793	0.144213	0.252636	0.258332	0.186645
836	ALYREF	120k-130k	56	0.229402	0.202479	0.214479	0.195509	0.179952	0.272347	0.351856	0.194111
837	ALYREF	120k-130k	57	0.133305	0.113133	0.109805	0.121456	0.0915672	0.186312	0.236248	0.129316
838	ALYREF	120k-130k	58	0.185463	0.150264	0.116156	0.116644	0.172062	0.161024	0.192079	0.141699
839	ALYREF	120k-130k	59	0.196158	0.145622	0.149745	0.124852	0.121537	0.169273	0.2101	0.134172
840	ALYREF	120k-130k	60	0.213918	0.197257	0.227793	0.171312	0.122664	0.18449	0.249883	0.188982
841	ALYREF	120k-130k	61	0.134565	0.114873	0.138386	0.140323	0.0782399	0.203464	0.253946	0.141547
842	ALYREF	120k-130k	62	0.105327	0.105011	0.0986898	0.062921	0.0694214	0.139602	0.144646	0.123672
843	ALYREF	120k-130k	63	0.238788	0.164768	0.18431	0.188291	0.122134	0.217708	0.237693	0.163641
844	ALYREF	120k-130k	64	0.179431	0.114293	0.0982012	0.116173	0.0910368	0.190068	0.199083	0.105128
845	ALYREF	120k-130k	65	0.149463	0.0951477	0.0672996	0.0759401	0.0794334	0.164891	0.186196	0.124977
846	ALYREF	120k-130k	66	0.15188	0.135179	0.110415	0.120984	0.0849367	0.186424	0.262718	0.175447
847	ALYREF	120k-130k	67	0.116424	0.105011	0.127637	0.0701384	0.0732007	0.146571	0.199083	0.140697
848	ALYREF	120k-130k	68	0.260846	0.225686	0.194204	0.142775	0.119283	0.190917	0.3448	0.175356
849	ALYREF	120k-130k	69	0.222244	0.163608	0.182356	0.161124	0.121073	0.217916	0.310951	0.196509
850	ALYREF	120k-130k	70	0.0846047	0.0771624	0.0747502	0.0672607	0.0716094	0.123425	0.18283	0.0994835
851	ALYREF	120k-130k	71	0.131502	0.162447	0.109682	0.112305	0.10947	0.154486	0.205663	0.158421
852	ALYREF	120k-130k	72	0.132939	0.121835	0.116034	0.134096	0.0777095	0.165531	0.210525	0.148649
853	ALYREF	120k-130k	73	0.263386	0.183333	0.199578	0.197442	0.0820193	0.181708	0.373141	0.20446
854	ALYREF	120k-130k	74	0.190566	0.129958	0.13521	0.107447	0.112254	0.16382	0.151276	0.156023
855	ALYREF	120k-130k	75	0.203284	0.164768	0.160859	0.184849	0.114973	0.180846	0.216782	0.173717
856	ALYREF	120k-130k	76	0.133436	0.131118	0.165012	0.136455	0.10211	0.173459	0.221542	0.149802
857	ALYREF	120k-130k	77	0.158976	0.157806	0.14095	0.161642	0.0836769	0.18353	0.203147	0.138785
858	ALYREF	120k-130k	78	0.233699	0.216983	0.182112	0.186357	0.12651	0.198317	0.213415	0.175598
859	ALYREF	120k-130k	79	0.165723	0.167669	0.157562	0.16551	0.0903737	0.182891	0.237693	0.163793
860	ALYREF	120k-130k	80	0.158151	0.124736	0.150722	0.105985	0.107679	0.153318	0.172613	0.118816
861	ALYREF	120k-130k	81	0.123103	0.127057	0.0920942	0.143765	0.0554973	0.144749	0.192827	0.101517
862	ALYREF	120k-130k	82	0.186005	0.145042	0.155363	0.140323	0.093689	0.157922	0.197638	0.14003
863	ALYREF	120k-130k	83	0.26456	0.221044	0.175272	0.197961	0.158204	0.164988	0.256888	0.148497
864	ALYREF	120k-130k	84	0.156662	0.149684	0.144126	0.132541	0.129892	0.198108	0.204643	0.131623
865	ALYREF	120k-130k	85	0.221724	0.189715	0.155852	0.11372	0.112652	0.172068	0.332661	0.153353
866	ALYREF	120k-130k	86	0.241215	0.246572	0.222174	0.214894	0.113183	0.243525	0.449766	0.193474
867	ALYREF	120k-130k	87	0.246752	0.208861	0.214724	0.212442	0.124852	0.195632	0.213093	0.185007
868	ALYREF	120k-130k	88	0.255925	0.229167	0.182234	0.220177	0.167553	0.207957	0.20721	0.154445
869	ALYREF	120k-130k	89	0.213404	0.1375	0.172219	0.147587	0.122731	0.128349	0.207907	0.138876
870	ALYREF	120k-130k	90	0.151155	0.152584	0.147058	0.15485	0.0976673	0.150855	0.259455	0.156023
871	ALYREF	120k-130k	91	0.231833	0.183333	0.185654	0.155322	0.154889	0.17517	0.276779	0.146039
872	ALYREF	120k-130k	92	0.3641	0.263977	0.260648	0.254044	0.165564	0.218028	0.37763	0.202002
873	ALYREF	120k-130k	93	0.241472	0.163027	0.164035	0.180037	0.153165	0.189526	0.219723	0.151896
874	ALYREF	120k-130k	94	0.252432	0.286603	0.279825	0.169803	0.165365	0.195201	0.29849	0.16965
875	ALYREF	120k-130k	95	0.258621	0.196677	0.187975	0.148531	0.115437	0.154069	0.227424	0.156175
876	ALYREF	120k-130k	96	0.184146	0.140981	0.155363	0.150039	0.131549	0.129962	0.162667	0.0965093
877	ALYREF	120k-130k	97	0.196965	0.139241	0.152065	0.170368	0.0804943	0.122882	0.238492	0.1383
878	ALYREF	120k-130k	98	0.217555	0.187395	0.172829	0.207112	0.115304	0.14742	0.189886	0.128892
879	ALYREF	120k-130k	99	0.185372	0.188555	0.145714	0.099665	0.129825	0.134455	0.238118	0.146039
880	ALYREF	120k-130k	100	0.225453	0.180432	0.158783	0.167916	0.149452	0.144526	0.261325	0.137935
881	ALYREF	120k-130k	101	0.126547	0.134019	0.120187	0.104523	0.0899096	0.0957852	0.185448	0.106433
882	ALYREF	120k-130k	102	0.187074	0.152004	0.154142	0.152445	0.0870585	0.114536	0.186248	0.136904
883	ALYREF	120k-130k	103	0.251285	0.174051	0.18602	0.120938	0.116631	0.171206	0.259777	0.14264
884	ALYREF	120k-130k	104	0.251035	0.174631	0.20483	0.199376	0.124256	0.150202	0.204592	0.153565
885	ALYREF	120k-130k	105	0.168287	0.152584	0.160371	0.128202	0.108939	0.102852	0.204592	0.143793
886	ALYREF	120k-130k	106	0.261344	0.228586	0.195914	0.236213	0.151573	0.153638	0.224483	0.153626
887	ALYREF	120k-130k	107	0.303297	0.278481	0.300955	0.251638	0.18035	0.183739	0.233681	0.161456
888	ALYREF	120k-130k	108	0.26486	0.187975	0.185776	0.140841	0.108674	0.133704	0.206411	0.144157
889	ALYREF	120k-130k	109	0.137379	0.133439	0.149745	0.124898	0.104298	0.0891362	0.167853	0.157632
890	ALYREF	120k-130k	110	0.278449	0.212922	0.238907	0.190225	0.163309	0.135846	0.211699	0.1488
891	ALYREF	120k-130k	111	0.223053	0.185654	0.185043	0.115608	0.111525	0.0865628	0.212022	0.166463
892	ALYREF	120k-130k	112	0.413905	0.230907	0.347246	0.279702	0.21821	0.188343	0.302553	0.198542
893	ALYREF	120k-130k	113	0.183233	0.176951	0.153042	0.170322	0.154292	0.133704	0.20245	0.124157
894	ALYREF	120k-130k	114	0.228444	0.166508	0.182478	0.138861	0.0854009	0.135958	0.224483	0.122579
895	ALYREF	120k-130k	115	0.293787	0.208861	0.299856	0.19598	0.17657	0.186952	0.420303	0.225462
896	ALYREF	120k-130k	116	0.337711	0.199578	0.194815	0.189707	0.142158	0.169815	0.296194	0.180788
897	ALYREF	120k-130k	117	0.179936	0.176371	0.157684	0.199376	0.118752	0.108736	0.243898	0.169498
898	ALYREF	120k-130k	118	0.284575	0.279061	0.291794	0.179047	0.124919	0.162081	0.319078	0.226099
899	ALYREF	120k-130k	119	0.269506	0.27616	0.257473	0.276353	0.179222	0.218125	0.297367	0.227859
900	ALYREF	120k-130k	120	0.391733	0.299367	0.330757	0.335832	0.315081	0.274044	0.543612	0.353776
901	ALYREF	120k-130k	121	0.410331	0.381171	0.419065	0.437523	0.3973	0.392864	0.78938	0.485976
902	ALYREF	120k-130k	122	0.666276	0.647356	0.630321	0.520438	0.443107	0.498128	0.739127	0.606268
903	ALYREF	120k-130k	123	0.477177	0.422268	0.458254	0.41294	0.451421	0.3735	0.713578	0.486744
904	ALYREF	120k-130k	124	0.425652	0.439035	0.483878	0.399138	0.380231	0.329092	0.564381	0.400619
905	ALYREF	120k-130k	125	0.593438	0.531197	0.50794	0.399854	0.419316	0.444858	0.702334	0.482586
906	ALYREF	120k-130k	126	0.791518	0.6875	0.798766	0.732319	0.544926	0.540076	0.708648	0.487978
907	ALYREF	120k-130k	127	0.732923	0.470673	0.685459	0.680752	0.534286	0.427726	0.500921	0.479143
908	ALYREF	120k-130k	128	0.839692	0.580556	0.650565	0.664263	0.526138	0.5221	0.852773	0.725022
909	ALYREF	120k-130k	129	0.8377	0.676042	0.783991	0.948785	0.739881	0.928365	0.799475	0.809775
910	ALYREF	120k-130k	130	0.969559	1	1	0.844498	1	0.832468	0.880214	1
911	ALYREF	130k-140k	1	1	1	1	0.996	0.875596	1	0.68267	0.952923
912	ALYREF	130k-140k	2	0.332665	0.374471	0.408789	0.395775	0.421408	0.456167	0.297447	0.304558
913	ALYREF	130k-140k	3	0.0554929	0.101732	0.189609	0.206652	0.232128	0.221203	0.142803	0.218199
914	ALYREF	130k-140k	4	0.24138	0.337652	0.265197	0.380629	0.364402	0.353992	0.271141	0.23053
915	ALYREF	130k-140k	5	0.0967751	0.0976335	0.133815	0.151933	0.122584	0.200497	0.108802	0.152843
916	ALYREF	130k-140k	6	0.0663522	0.105896	0.0961709	0.137461	0.155374	0.252947	0.170004	0.213276
917	ALYREF	130k-140k	7	0.111287	0.105434	0.139312	0.183079	0.170278	0.239058	0.171764	0.173168
918	ALYREF	130k-140k	8	0.117953	0.113829	0.133214	0.226315	0.216479	0.269559	0.181845	0.159031
919	ALYREF	130k-140k	9	0.133827	0.121827	0.170858	0.151079	0.149786	0.296095	0.228133	0.234234
920	ALYREF	130k-140k	10	0.158216	0.130024	0.154098	0.145888	0.209402	0.238309	0.204005	0.160883
921	ALYREF	130k-140k	11	0.117281	0.0975013	0.149216	0.181124	0.191885	0.152634	0.141491	0.187983
922	ALYREF	130k-140k	12	0.121974	0.101732	0.153181	0.176607	0.181087	0.231126	0.163651	0.186764
923	ALYREF	130k-140k	13	0.0965321	0.0812401	0.115838	0.166225	0.183689	0.232113	0.163412	0.180034
924	ALYREF	130k-140k	14	0.0751441	0.0976996	0.0806268	0.0834157	0.176985	0.208429	0.130963	0.195977
925	ALYREF	130k-140k	15	0.0242718	0.0284902	0.0624921	0.11218	0.0801106	0.188344	0.119987	0.0665299
926	ALYREF	130k-140k	16	0.0445394	0.0651111	0.0733129	0.100944	0.144943	0.187229	0.10245	0.119601
927	ALYREF	130k-140k	17	0.082804	0.0935352	0.0963288	0.120607	0.124448	0.227526	0.182292	0.167658
928	ALYREF	130k-140k	18	0.17516	0.211264	0.150433	0.195595	0.290624	0.302784	0.170004	0.26445
929	ALYREF	130k-140k	19	0.139766	0.154416	0.125284	0.177034	0.225421	0.22802	0.170899	0.24661
930	ALYREF	130k-140k	20	0.109348	0.101467	0.102727	0.133798	0.175121	0.281823	0.171316	0.15718
931	ALYREF	130k-140k	21	0.132113	0.150317	0.144951	0.146989	0.159473	0.221824	0.176804	0.220638
932	ALYREF	130k-140k	22	0.115345	0.166645	0.11004	0.122562	0.179965	0.201978	0.149603	0.218741
933	ALYREF	130k-140k	23	0.0769951	0.089569	0.0954126	0.152607	0.138607	0.222063	0.115603	0.179356
934	ALYREF	130k-140k	24	0.104392	0.130354	0.148758	0.122135	0.152395	0.191689	0.171764	0.14792
935	ALYREF	130k-140k	25	0.0428637	0.0974352	0.0559364	0.124517	0.0726587	0.160073	0.103106	0.149185
936	ALYREF	130k-140k	26	0.071272	0.052816	0.065999	0.0925169	0.109173	0.157843	0.094546	0.133783
937	ALYREF	130k-140k	27	0.115046	0.0895029	0.0853501	0.114135	0.137117	0.210292	0.128547	0.198462
938	ALYREF	130k-140k	28	0.110935	0.129958	0.0667572	0.112607	0.122958	0.234964	0.196996	0.167704
939	ALYREF	130k-140k	29	0.0626652	0.0487176	0.0550202	0.127326	0.0775019	0.226156	0.124163	0.135635
940	ALYREF	130k-140k	30	0.166582	0.113895	0.0820011	0.0873259	0.142705	0.198012	0.12965	0.156638
941	ALYREF	130k-140k	31	0.119011	0.150582	0.0992196	0.0985618	0.163571	0.222939	0.173523	0.231795
942	ALYREF	130k-140k	32	0.134592	0.141856	0.143419	0.0825618	0.162081	0.261245	0.207733	0.292182
943	ALYREF	130k-140k	33	0.186528	0.138088	0.131224	0.0821348	0.155374	0.17557	0.176595	0.334006
944	ALYREF	130k-140k	34	0.126803	0.121695	0.11004	0.0769438	0.136372	0.168259	0.175492	0.2009
945	ALYREF	130k-140k	35	0.175571	0.158382	0.112173	0.177461	0.165435	0.244632	0.132931	0.205236
946	ALYREF	130k-140k	36	0.112158	0.117596	0.0864242	0.117798	0.104701	0.176064	0.103315	0.145527
947	ALYREF	130k-140k	37	0.163889	0.227856	0.171158	0.150652	0.172887	0.233228	0.166485	0.197333
948	ALYREF	130k-140k	38	0.196905	0.223559	0.14601	0.191506	0.190025	0.222812	0.200933	0.268108
949	ALYREF	130k-140k	39	0.113294	0.105962	0.10211	0.0793259	0.132644	0.188838	0.162548	0.232291
950	ALYREF	130k-140k	40	0.182838	0.166578	0.126659	0.11218	0.114761	0.270674	0.145667	0.271179
951	ALYREF	130k-140k	41	0.113782	0.101467	0.046332	0.0572809	0.0607342	0.180157	0.12965	0.15718
952	ALYREF	130k-140k	42	0.0995845	0.0730434	0.0437413	0.0492809	0.119605	0.244999	0.137554	0.15343
953	ALYREF	130k-140k	43	0.109946	0.105632	0.135647	0.0957528	0.133389	0.155485	0.196548	0.189835
954	ALYREF	130k-140k	44	0.141239	0.142121	0.110957	0.112607	0.134138	0.226156	0.151363	0.21445
955	ALYREF	130k-140k	45	0.165383	0.125793	0.102268	0.118225	0.1319	0.191195	0.161235	0.17249
956	ALYREF	130k-140k	46	0.173274	0.170479	0.180763	0.175933	0.157238	0.229262	0.195892	0.235453
957	ALYREF	130k-140k	47	0.148632	0.149987	0.134889	0.115416	0.1319	0.187229	0.185573	0.207088
958	ALYREF	130k-140k	48	0.131926	0.126058	0.102268	0.134652	0.162452	0.225535	0.19282	0.17204
959	ALYREF	130k-140k	49	0.196733	0.195069	0.164603	0.194315	0.157609	0.249092	0.180532	0.248279
960	ALYREF	130k-140k	50	0.0664827	0.0528821	0.0524295	0.133798	0.0838347	0.230871	0.138001	0.117117
961	ALYREF	130k-140k	51	0.0741609	0.0771417	0.0947965	0.0628989	0.0924057	0.147299	0.129203	0.149772
962	ALYREF	130k-140k	52	0.0661836	0.0853384	0.0858082	0.0849438	0.0715397	0.150771	0.106834	0.125744
963	ALYREF	130k-140k	53	0.171324	0.089569	0.104401	0.0829888	0.0771277	0.208923	0.172867	0.244125
964	ALYREF	130k-140k	54	0.203806	0.251983	0.177872	0.149371	0.163945	0.209177	0.19962	0.220593
965	ALYREF	130k-140k	55	0.158789	0.179006	0.150733	0.109798	0.0979937	0.198012	0.215845	0.247783
966	ALYREF	130k-140k	56	0.115663	0.117795	0.0839757	0.12018	0.137858	0.234343	0.103971	0.135635
967	ALYREF	130k-140k	57	0.106439	0.0975013	0.103643	0.0801798	0.137113	0.224548	0.135347	0.21445
968	ALYREF	130k-140k	58	0.0635065	0.122224	0.11004	0.0581348	0.117741	0.112831	0.138419	0.13008
969	ALYREF	130k-140k	59	0.115326	0.125661	0.108666	0.125798	0.122584	0.159451	0.199173	0.225607
970	ALYREF	130k-140k	60	0.121422	0.158382	0.0888569	0.0966067	0.0901676	0.161188	0.190404	0.226781
971	ALYREF	130k-140k	61	0.152344	0.187004	0.132756	0.0873259	0.0890521	0.195034	0.175701	0.194758
972	ALYREF	130k-140k	62	0.138076	0.129759	0.0810849	0.0769438	0.0905418	0.1742	0.189539	0.178137
973	ALYREF	130k-140k	63	0.0951324	0.121497	0.0961709	0.0925169	0.0752638	0.141597	0.133587	0.123892
974	ALYREF	130k-140k	64	0.186409	0.162017	0.184728	0.151506	0.135624	0.217603	0.153988	0.176285
975	ALYREF	130k-140k	65	0.229294	0.247753	0.217032	0.17618	0.151647	0.257645	0.204661	0.250268
976	ALYREF	130k-140k	66	0.114379	0.0973691	0.0749874	0.0937978	0.116251	0.231731	0.146979	0.144262
977	ALYREF	130k-140k	67	0.190223	0.206901	0.147684	0.177461	0.184063	0.170983	0.133587	0.276057
978	ALYREF	130k-140k	68	0.294477	0.256214	0.224804	0.135506	0.139726	0.229135	0.284294	0.30135
979	ALYREF	130k-140k	69	0.232537	0.195069	0.176498	0.141371	0.193379	0.176813	0.247878	0.254063
980	ALYREF	130k-140k	70	0.121807	0.170611	0.0970871	0.115843	0.0868141	0.16243	0.12285	0.13812
981	ALYREF	130k-140k	71	0.093045	0.065045	0.113089	0.0901348	0.0737742	0.136516	0.116259	0.120821
982	ALYREF	130k-140k	72	0.267802	0.239291	0.188377	0.161888	0.168414	0.210165	0.159267	0.223168
983	ALYREF	130k-140k	73	0.113651	0.134056	0.0919057	0.0704719	0.0856986	0.185111	0.111875	0.156501
984	ALYREF	130k-140k	74	0.106497	0.0935352	0.069806	0.0905618	0.0838347	0.132295	0.10573	0.146068
985	ALYREF	130k-140k	75	0.103594	0.0731756	0.0778782	0.0520899	0.0849538	0.147171	0.094546	0.124524
986	ALYREF	130k-140k	76	0.17168	0.170743	0.137938	0.155843	0.10731	0.162924	0.127891	0.13437
987	ALYREF	130k-140k	77	0.0966213	0.0770756	0.0702641	0.0853708	0.111778	0.157222	0.130306	0.159664
988	ALYREF	130k-140k	78	0.152176	0.19064	0.14037	0.142225	0.113642	0.149529	0.160788	0.167658
989	ALYREF	130k-140k	79	0.186766	0.142187	0.14007	0.111753	0.0827157	0.159324	0.17922	0.151037
990	ALYREF	130k-140k	80	0.124884	0.134122	0.10715	0.103753	0.119605	0.130686	0.135138	0.168245
991	ALYREF	130k-140k	81	0.106458	0.109598	0.127417	0.121034	0.10768	0.149656	0.149603	0.218199
992	ALYREF	130k-140k	82	0.127046	0.125859	0.116138	0.115416	0.110289	0.147792	0.119122	0.147333
993	ALYREF	130k-140k	83	0.189577	0.198572	0.125284	0.147843	0.106935	0.136516	0.147635	0.253926
994	ALYREF	130k-140k	84	0.230912	0.239886	0.187776	0.150652	0.16767	0.201978	0.137107	0.202752
995	ALYREF	130k-140k	85	0.219491	0.223625	0.158363	0.143079	0.14494	0.189825	0.132931	0.205915
996	ALYREF	130k-140k	86	0.248012	0.182906	0.20302	0.178315	0.158354	0.154992	0.143251	0.152889
997	ALYREF	130k-140k	87	0.286053	0.19097	0.220239	0.16427	0.197848	0.178676	0.155747	0.184957
998	ALYREF	130k-140k	88	0.203694	0.247356	0.236241	0.232787	0.197477	0.238309	0.176148	0.223168
999	ALYREF	130k-140k	89	0.121845	0.149855	0.154856	0.137888	0.165061	0.17334	0.161235	0.204017
1000	ALYREF	130k-140k	90	0.21117	0.210999	0.222213	0.246831	0.103956	0.111844	0.173076	0.194849
1001	ALYREF	130k-140k	91	0.154869	0.198242	0.1704	0.139843	0.137862	0.245747	0.152914	0.224296
1002	ALYREF	130k-140k	92	0.168602	0.154019	0.172533	0.0857978	0.0648326	0.151392	0.172211	0.1911
1003	ALYREF	130k-140k	93	0.223755	0.162084	0.171158	0.159079	0.152766	0.169868	0.189539	0.245886
1004	ALYREF	130k-140k	94	0.200647	0.150449	0.0980033	0.12427	0.0938953	0.12672	0.161026	0.157271
1005	ALYREF	130k-140k	95	0.143179	0.146351	0.146926	0.0873259	0.114758	0.120763	0.106387	0.132473
1006	ALYREF	130k-140k	96	0.288061	0.23982	0.202704	0.177034	0.181454	0.188711	0.134691	0.206501
1007	ALYREF	130k-140k	97	0.179741	0.243786	0.185486	0.182652	0.127801	0.152013	0.159923	0.210792
1008	ALYREF	130k-140k	98	0.193523	0.211264	0.206069	0.261551	0.14159	0.192931	0.160579	0.229852
1009	ALYREF	130k-140k	99	0.218058	0.226534	0.19539	0.159933	0.171394	0.240045	0.229684	0.205869
1010	ALYREF	130k-140k	100	0.179422	0.203265	0.178472	0.159079	0.134134	0.150277	0.148291	0.237259
1011	ALYREF	130k-140k	101	0.241922	0.235127	0.229385	0.178742	0.125193	0.181893	0.223093	0.363003
1012	ALYREF	130k-140k	102	0.258053	0.203133	0.157289	0.106989	0.170649	0.170983	0.116706	0.200946
1013	ALYREF	130k-140k	103	0.13533	0.195069	0.191283	0.134225	0.117741	0.146311	0.161235	0.229897
1014	ALYREF	130k-140k	104	0.158564	0.178477	0.131382	0.194742	0.125193	0.227144	0.148947	0.18184
1015	ALYREF	130k-140k	105	0.23628	0.1055	0.164144	0.149124	0.145314	0.139239	0.161891	0.167071
1016	ALYREF	130k-140k	106	0.258147	0.24762	0.228311	0.195595	0.21201	0.163306	0.160788	0.24286
1017	ALYREF	130k-140k	107	0.246711	0.23559	0.206669	0.215506	0.157238	0.14706	0.169795	0.176917
1018	ALYREF	130k-140k	108	0.271524	0.292768	0.22542	0.160359	0.16655	0.218718	0.207524	0.254513
1019	ALYREF	130k-140k	109	0.187511	0.272078	0.206985	0.20036	0.232128	0.1814	0.160132	0.264313
1020	ALYREF	130k-140k	110	0.370439	0.349683	0.234409	0.320539	0.271622	0.211407	0.168035	0.299453
1021	ALYREF	130k-140k	111	0.229414	0.267716	0.204537	0.199933	0.185927	0.196276	0.215636	0.237305
1022	ALYREF	130k-140k	112	0.260131	0.247753	0.175881	0.189551	0.145314	0.209671	0.205973	0.215128
1023	ALYREF	130k-140k	113	0.205545	0.198903	0.188535	0.153888	0.171394	0.1778	0.184708	0.204017
1024	ALYREF	130k-140k	114	0.200589	0.170412	0.169942	0.195843	0.14494	0.146311	0.0927863	0.180575
1025	ALYREF	130k-140k	115	0.232253	0.227723	0.169026	0.218742	0.141212	0.13341	0.1689	0.250177
1026	ALYREF	130k-140k	116	0.300398	0.337255	0.229385	0.313214	0.16655	0.203221	0.247013	0.225698
1027	ALYREF	130k-140k	117	0.237842	0.207496	0.179388	0.121888	0.10619	0.133043	0.129203	0.205282
1028	ALYREF	130k-140k	118	0.297631	0.291512	0.193858	0.208966	0.168411	0.18277	0.136451	0.200946
1029	ALYREF	130k-140k	119	0.148746	0.174379	0.155156	0.145034	0.114761	0.139367	0.164307	0.156593
1030	ALYREF	130k-140k	120	0.212953	0.187203	0.173291	0.173124	0.155745	0.145817	0.196548	0.24959
1031	ALYREF	130k-140k	121	0.177149	0.137956	0.152107	0.118225	0.125937	0.152507	0.148947	0.187396
1032	ALYREF	130k-140k	122	0.39793	0.324696	0.279066	0.305214	0.243308	0.315558	0.26279	0.30686
1033	ALYREF	130k-140k	123	0.32009	0.264212	0.285622	0.236876	0.247776	0.341966	0.233621	0.278587
1034	ALYREF	130k-140k	124	0.283151	0.219659	0.185786	0.227169	0.179965	0.181033	0.18602	0.223123
1035	ALYREF	130k-140k	125	0.275814	0.248083	0.285164	0.292876	0.191515	0.208556	0.234933	0.236085
1036	ALYREF	130k-140k	126	0.351718	0.28867	0.23106	0.350584	0.209402	0.214258	0.206421	0.299544
1037	ALYREF	130k-140k	127	0.250059	0.243654	0.317926	0.244022	0.20232	0.191068	0.200485	0.264359
1038	ALYREF	130k-140k	128	0.20271	0.243191	0.264596	0.314494	0.252623	0.22219	0.222884	0.327276
1039	ALYREF	130k-140k	129	0.272682	0.272739	0.306805	0.254404	0.260446	0.223433	0.243493	0.351937
1040	ALYREF	130k-140k	130	0.572153	0.353186	0.441536	0.464719	0.327887	0.389335	0.267174	0.409932
1041	ALYREF	130k-140k	131	0.623278	0.58395	0.495956	0.576225	0.503757	0.612768	0.395751	0.550444
1042	ALYREF	130k-140k	132	0.480043	0.463878	0.405105	0.470456	0.404057	0.442131	0.397081	0.482569
1043	ALYREF	130k-140k	133	0.572999	0.705803	0.65284	0.714045	0.657813	0.769646	0.633822	0.708954
1044	ALYREF	130k-140k	134	0.739242	0.618593	0.705693	0.957192	0.849506	0.884896	1	0.975019
1045	ALYREF	130k-140k	135	0.56833	0.673569	0.659016	0.783573	0.802439	0.752556	0.70269	0.807486
1046	ALYREF	130k-140k	136	0.546553	0.46624	0.427873	0.408316	0.390163	0.630381	0.450862	0.650752
1047	ALYREF	130k-140k	137	0.667323	0.602842	0.636644	0.753628	0.679219	0.863742	0.414136	0.853929
1048	ALYREF	130k-140k	138	0.58005	0.572677	0.563723	0.517502	0.564873	0.499933	0.48791	0.666064
1049	ALYREF	130k-140k	139	0.693605	0.782214	0.779555	0.64279	0.76848	0.522459	0.48901	0.902155
1050	ALYREF	130k-140k	140	0.55372	0.643398	0.546174	0.731273	0.478172	0.671615	0.639752	0.847626
1051	ALYREF	140k-150k	1	0.923706	0.640789	0.831957	0.762174	0.70497	0.570427	0.612574	0.522217
1052	ALYREF	140k-150k	2	0.374091	0.319378	0.343894	0.37639	0.268077	0.265854	0.264595	0.239384
1053	ALYREF	140k-150k	3	0.140185	0.0926854	0.196785	0.220339	0.19669	0.190421	0.196262	0.159862
1054	ALYREF	140k-150k	4	0.0511292	0.0609179	0.111172	0.162814	0.138093	0.174232	0.116786	0.0680439
1055	ALYREF	140k-150k	5	0.157655	0.121253	0.166427	0.198918	0.151677	0.148448	0.178832	0.136088
1056	ALYREF	140k-150k	6	0.114751	0.0830685	0.117981	0.170339	0.145282	0.134179	0.106518	0.140597
1057	ALYREF	140k-150k	7	0.0731629	0.0595306	0.121221	0.133104	0.104406	0.126252	0.0995024	0.119692
1058	ALYREF	140k-150k	8	0.108008	0.0705349	0.106822	0.12334	0.177507	0.118491	0.13725	0.12871
1059	ALYREF	140k-150k	9	0.117856	0.0726475	0.181156	0.163576	0.137841	0.187417	0.171817	0.144286
1060	ALYREF	140k-150k	10	0.0891356	0.100048	0.0991125	0.176734	0.119326	0.166222	0.188955	0.12666
1061	ALYREF	140k-150k	11	0.0779508	0.0612805	0.092423	0.182391	0.1108	0.109813	0.117004	0.0713232
1062	ALYREF	140k-150k	12	0.0898549	0.0314049	0.0916431	0.142892	0.145156	0.120995	0.130744	0.0914084
1063	ALYREF	140k-150k	13	0.0310206	0.0173421	0.0808139	0.0947615	0.102274	0.108812	0.110208	0.0819806
1064	ALYREF	140k-150k	14	0.0348544	0.0179254	0.0627253	0.0879981	0.0929534	0.0725133	0.0998665	0.0491884
1065	ALYREF	140k-150k	15	0.0440454	0.047801	0.0563657	0.0853665	0.0458083	0.101218	0.103629	0.0885391
1066	ALYREF	140k-150k	16	0.0844976	0.0239005	0.0820438	0.0958928	0.102816	0.106642	0.109698	0.0868995
1067	ALYREF	140k-150k	17	0.0442741	0.0543595	0.0520161	0.100025	0.0800383	0.114403	0.109916	0.0750123
1068	ALYREF	140k-150k	18	0.0894284	0.0520262	0.0696547	0.122971	0.114647	0.125584	0.133997	0.136498
1069	ALYREF	140k-150k	19	0.104311	0.0705349	0.0704347	0.16697	0.114268	0.148782	0.182522	0.142646
1070	ALYREF	140k-150k	20	0.0934114	0.0412426	0.0560358	0.10605	0.0788275	0.102553	0.123729	0.0844401
1071	ALYREF	140k-150k	21	0.0489763	0.0526095	0.0427468	0.0793409	0.120121	0.111148	0.15497	0.105345
1072	ALYREF	140k-150k	22	0.0580088	0.0472177	0.0625153	0.0838662	0.0993479	0.0846963	0.0790387	0.0684539
1073	ALYREF	140k-150k	23	0.13577	0.097352	0.110392	0.176365	0.124384	0.147113	0.103046	0.110674
1074	ALYREF	140k-150k	24	0.0934726	0.0759267	0.052796	0.102656	0.109211	0.111315	0.116495	0.0991966
1075	ALYREF	140k-150k	25	0.067361	0.0445218	0.0741244	0.0609198	0.0757753	0.115404	0.127127	0.0791113
1076	ALYREF	140k-150k	26	0.132298	0.10194	0.108172	0.151549	0.108669	0.153705	0.20335	0.156173
1077	ALYREF	140k-150k	27	0.0278136	0.0227339	0.0196485	0.0853665	0.0779068	0.0948765	0.0651535	0.0573865
1078	ALYREF	140k-150k	28	0.0783672	0.0553054	0.093323	0.066183	0.0844274	0.144526	0.124093	0.0877193
1079	ALYREF	140k-150k	29	0.118253	0.0597513	0.0708846	0.111313	0.0878958	0.13735	0.137905	0.139367
1080	ALYREF	140k-150k	30	0.0575093	0.0451051	0.0456566	0.066183	0.0649917	0.0892023	0.0998665	0.0791113
1081	ALYREF	140k-150k	31	0.0946391	0.087877	0.0680949	0.125234	0.114521	0.108061	0.126981	0.0909985
1082	ALYREF	140k-150k	32	0.117668	0.0655057	0.0612854	0.0597885	0.0607287	0.0935414	0.11715	0.101246
1083	ALYREF	140k-150k	33	0.0662739	0.0341008	0.0448766	0.0673143	0.099474	0.129923	0.151281	0.08485
1084	ALYREF	140k-150k	34	0.082201	0.0708975	0.102352	0.088367	0.114395	0.132009	0.124093	0.124201
1085	ALYREF	140k-150k	35	0.0883195	0.0612805	0.080034	0.115445	0.102816	0.102136	0.113242	0.0942777
1086	ALYREF	140k-150k	36	0.0601499	0.058222	0.0636252	0.0767093	0.1108	0.10464	0.0790387	0.0856698
1087	ALYREF	140k-150k	37	0.14117	0.100631	0.0972227	0.125603	0.100016	0.139436	0.147591	0.12748
1088	ALYREF	140k-150k	38	0.0602991	0.0319882	0.0328175	0.056788	0.0756492	0.0833612	0.100012	0.0627152
1089	ALYREF	140k-150k	39	0.0767925	0.0875143	0.0509062	0.0759469	0.0771123	0.149115	0.192499	0.121741
1090	ALYREF	140k-150k	40	0.0808248	0.07651	0.0856135	0.0673143	0.0584711	0.157627	0.140794	0.112723
1091	ALYREF	140k-150k	41	0.0875583	0.0668931	0.0500062	0.0842351	0.0628602	0.116989	0.147955	0.0979669
1092	ALYREF	140k-150k	42	0.0781174	0.0824851	0.0860635	0.0913674	0.0699232	0.148865	0.175288	0.12748
1093	ALYREF	140k-150k	43	0.138161	0.101356	0.092423	0.0706837	0.0757753	0.179573	0.199369	0.122151
1094	ALYREF	140k-150k	44	0.180221	0.10369	0.144889	0.133497	0.177507	0.172981	0.168637	0.150025
1095	ALYREF	140k-150k	45	0.164701	0.137207	0.140869	0.144393	0.117863	0.185164	0.192353	0.1697
1096	ALYREF	140k-150k	46	0.121097	0.0977146	0.0889733	0.0639203	0.0585972	0.143024	0.164802	0.1283
1097	ALYREF	140k-150k	47	0.0782878	0.0645598	0.0447566	0.0274471	0.0578026	0.0957109	0.109698	0.0864896
1098	ALYREF	140k-150k	48	0.754209	0.459722	0.433317	0.479439	0.294324	0.334696	0.412841	0.247172
1099	ALYREF	140k-150k	49	0.217634	0.184283	0.205394	0.164314	0.149419	0.230307	0.16184	0.165191
1100	ALYREF	140k-150k	50	0.12339	0.104273	0.0839337	0.0511313	0.0649917	0.133344	0.147955	0.106985
1101	ALYREF	140k-150k	51	0.0746396	0.0456884	0.0676449	0.0688146	0.0542081	0.111482	0.0927054	0.155353
1102	ALYREF	140k-150k	52	0.11063	0.0953813	0.117321	0.0970241	0.0788275	0.146362	0.16871	0.154943
1103	ALYREF	140k-150k	53	0.122657	0.120086	0.0772442	0.116576	0.0906958	0.0998832	0.150771	0.106575
1104	ALYREF	140k-150k	54	0.0456658	0.0570554	0.039297	0.0597885	0.0556712	0.102553	0.120767	0.0815707
1105	ALYREF	140k-150k	55	0.086934	0.0776767	0.110962	0.0665519	0.0929534	0.126419	0.127127	0.107395
1106	ALYREF	140k-150k	56	0.0965697	0.0894062	0.0605054	0.0571569	0.0601864	0.117907	0.133778	0.102886
1107	ALYREF	140k-150k	57	0.0500392	0.0668931	0.0488963	0.0699459	0.076696	0.113485	0.130598	0.117642
1108	ALYREF	140k-150k	58	0.158498	0.123144	0.13775	0.125971	0.115315	0.149616	0.209928	0.130349
1109	ALYREF	140k-150k	59	0.164489	0.132036	0.0893033	0.108288	0.101353	0.159963	0.15866	0.118052
1110	ALYREF	140k-150k	60	0.190563	0.159358	0.145339	0.165445	0.128773	0.151702	0.188809	0.195114
1111	ALYREF	140k-150k	61	0.20251	0.155716	0.154038	0.196655	0.141814	0.11749	0.199442	0.131169
1112	ALYREF	140k-150k	62	0.195144	0.116003	0.122901	0.139129	0.105742	0.0879506	0.175215	0.0967372
1113	ALYREF	140k-150k	63	0.171225	0.125478	0.209414	0.143261	0.149419	0.1628	0.219905	0.193884
1114	ALYREF	140k-150k	64	0.216495	0.141432	0.140989	0.151918	0.144614	0.144192	0.178687	0.152894
1115	ALYREF	140k-150k	65	0.10612	0.0531928	0.079704	0.0759469	0.0515343	0.0816923	0.096468	0.129939
1116	ALYREF	140k-150k	66	0.144403	0.10369	0.122451	0.107919	0.0852221	0.178822	0.147664	0.181177
1117	ALYREF	140k-150k	67	0.118956	0.0926854	0.167777	0.143261	0.106537	0.146529	0.147736	0.134038
1118	ALYREF	140k-150k	68	0.229571	0.149741	0.152928	0.113551	0.146619	0.126669	0.16133	0.174619
1119	ALYREF	140k-150k	69	0.11782	0.0732308	0.0744544	0.091761	0.0621918	0.109813	0.189173	0.119692
1120	ALYREF	140k-150k	70	0.149285	0.112582	0.122901	0.10942	0.1052	0.106726	0.120257	0.147565
1121	ALYREF	140k-150k	71	0.0981225	0.0705349	0.0749043	0.0872356	0.0672493	0.0978805	0.117004	0.138137
1122	ALYREF	140k-150k	72	0.0316474	0.0346841	0.0287978	0.0206837	0.0250356	0.0609146	0.0894526	0.0487785
1123	ALYREF	140k-150k	73	0.0723037	0.0564721	0.0788041	0.0710772	0.0507397	0.0804406	0.106154	0.097557
1124	ALYREF	140k-150k	74	0.123804	0.12934	0.1382	0.114683	0.110926	0.137016	0.151062	0.119692
1125	ALYREF	140k-150k	75	0.131738	0.135678	0.100132	0.128972	0.106537	0.105641	0.161403	0.159042
1126	ALYREF	140k-150k	76	0.221072	0.172695	0.167897	0.158313	0.106285	0.189836	0.251074	0.176258
1127	ALYREF	140k-150k	77	0.180812	0.127007	0.108052	0.0872356	0.123173	0.0780207	0.123729	0.173389
1128	ALYREF	140k-150k	78	0.10397	0.103106	0.0809339	0.122209	0.0635287	0.129756	0.141304	0.116003
1129	ALYREF	140k-150k	79	0.114719	0.0890436	0.0593955	0.0725775	0.0844274	0.108061	0.141231	0.109854
1130	ALYREF	140k-150k	80	0.0791228	0.0603346	0.0704347	0.053394	0.0693808	0.071512	0.178541	0.114363
1131	ALYREF	140k-150k	81	0.178985	0.172695	0.149029	0.158288	0.154855	0.168642	0.189173	0.177078
1132	ALYREF	140k-150k	82	0.138256	0.121394	0.107722	0.12634	0.0685863	0.0946262	0.155334	0.121331
1133	ALYREF	140k-150k	83	0.112122	0.122561	0.0823738	0.111682	0.0829644	0.0981308	0.133997	0.0832104
1134	ALYREF	140k-150k	84	0.178665	0.117973	0.106612	0.104156	0.0723069	0.076769	0.144848	0.112313
1135	ALYREF	140k-150k	85	0.139375	0.108136	0.0628453	0.0537629	0.125973	0.101636	0.120257	0.0996065
1136	ALYREF	140k-150k	86	0.115941	0.0986606	0.0744544	0.0924988	0.0665809	0.0950434	0.0960311	0.110264
1137	ALYREF	140k-150k	87	0.162126	0.110832	0.114531	0.119946	0.106537	0.100134	0.192353	0.120921
1138	ALYREF	140k-150k	88	0.138501	0.122198	0.144559	0.119208	0.0486082	0.0869493	0.0686248	0.130759
1139	ALYREF	140k-150k	89	0.0849084	0.0761474	0.0623953	0.116945	0.0444713	0.0961282	0.0791844	0.0979669
1140	ALYREF	140k-150k	90	0.197104	0.123144	0.173807	0.134604	0.141145	0.155457	0.171817	0.120512
1141	ALYREF	140k-150k	91	0.12583	0.0865684	0.0688748	0.0793409	0.0902796	0.061749	0.106518	0.107395
1142	ALYREF	140k-150k	92	0.19398	0.140124	0.167897	0.137998	0.176044	0.114319	0.161257	0.156173
1143	ALYREF	140k-150k	93	0.150915	0.108498	0.112521	0.0861043	0.0716385	0.0959613	0.11346	0.0963273
1144	ALYREF	140k-150k	94	0.0947913	0.101356	0.119001	0.0819725	0.0858905	0.0539886	0.123656	0.0754222
1145	ALYREF	140k-150k	95	0.101488	0.0749808	0.093323	0.0770782	0.0629864	0.0682577	0.158005	0.104935
1146	ALYREF	140k-150k	96	0.126774	0.100994	0.106942	0.0417364	0.0515343	0.0793558	0.123364	0.147975
1147	ALYREF	140k-150k	97	0.153738	0.0938521	0.12983	0.165445	0.0844275	0.0882009	0.110135	0.0987867
1148	ALYREF	140k-150k	98	0.0492323	0.038326	0.039747	0.0597885	0.0487343	0.0586615	0.0932152	0.088949
1149	ALYREF	140k-150k	99	0.101933	0.0971313	0.0741244	0.0872356	0.0399561	0.0762684	0.123656	0.114773
1150	ALYREF	140k-150k	100	0.119194	0.0726475	0.079704	0.0755779	0.0550027	0.0550734	0.165239	0.0959174
1151	ALYREF	140k-150k	101	0.0539765	0.03738	0.0592755	0.0469995	0.0436768	0.038468	0.0549581	0.0709133
1152	ALYREF	140k-150k	102	0.103514	0.10544	0.13718	0.097393	0.078033	0.101469	0.127127	0.0971471
1153	ALYREF	140k-150k	103	0.13267	0.141432	0.0845036	0.119577	0.0886905	0.0682577	0.106809	0.101246
1154	ALYREF	140k-150k	104	0.233215	0.164608	0.149239	0.189154	0.126641	0.10731	0.174997	0.189785
1155	ALYREF	140k-150k	105	0.204742	0.21583	0.116211	0.233891	0.1052	0.098715	0.19915	0.181997
1156	ALYREF	140k-150k	106	0.189707	0.11564	0.110062	0.148155	0.0988056	0.100551	0.0824372	0.103706
1157	ALYREF	140k-150k	107	0.144038	0.110248	0.0987825	0.0834727	0.0836329	0.0740154	0.120112	0.116822
1158	ALYREF	140k-150k	108	0.210727	0.175171	0.13451	0.190654	0.111595	0.103138	0.148319	0.156993
1159	ALYREF	140k-150k	109	0.198616	0.154549	0.204945	0.178259	0.115189	0.106642	0.168419	0.136088
1160	ALYREF	140k-150k	110	0.132992	0.0836518	0.0837237	0.0924988	0.0901535	0.0659212	0.0961767	0.0844401
1161	ALYREF	140k-150k	111	0.138294	0.116586	0.0701047	0.066183	0.0464767	0.0449766	0.0929239	0.0741925
1162	ALYREF	140k-150k	112	0.174182	0.113527	0.116421	0.146655	0.133162	0.0659212	0.171526	0.125021
1163	ALYREF	140k-150k	113	0.132825	0.0882396	0.113301	0.113945	0.0537919	0.0761849	0.0961039	0.0881292
1164	ALYREF	140k-150k	114	0.154137	0.152074	0.139759	0.127472	0.103195	0.0757677	0.110208	0.102886
1165	ALYREF	140k-150k	115	0.23255	0.169416	0.141889	0.197049	0.123047	0.0905374	0.11664	0.140597
1166	ALYREF	140k-150k	116	0.230372	0.126644	0.13574	0.0988933	0.0815014	0.0745995	0.13725	0.120102
1167	ALYREF	140k-150k	117	0.209721	0.105219	0.159948	0.122577	0.0866851	0.0981308	0.133706	0.151664
1168	ALYREF	140k-150k	118	0.21396	0.130428	0.102592	0.118446	0.129567	0.0480641	0.137541	0.113133
1169	ALYREF	140k-150k	119	0.172339	0.123365	0.145669	0.118077	0.104405	0.0670895	0.127054	0.12584
1170	ALYREF	140k-150k	120	0.140935	0.142236	0.154158	0.0861043	0.093748	0.0821095	0.130744	0.123381
1171	ALYREF	140k-150k	121	0.171489	0.101577	0.124131	0.133497	0.101732	0.069259	0.126836	0.105345
1172	ALYREF	140k-150k	122	0.249829	0.156662	0.169337	0.127472	0.125178	0.0822764	0.133924	0.106575
1173	ALYREF	140k-150k	123	0.208568	0.100773	0.173477	0.150787	0.0901535	0.0923732	0.126981	0.0946877
1174	ALYREF	140k-150k	124	0.206213	0.157245	0.13787	0.206444	0.11891	0.0693425	0.106372	0.135268
1175	ALYREF	140k-150k	125	0.215269	0.165554	0.1364	0.174471	0.141019	0.0947096	0.126909	0.140187
1176	ALYREF	140k-150k	126	0.111169	0.0707556	0.0749043	0.0744466	0.0671232	0.0473131	0.0963952	0.097557
1177	ALYREF	140k-150k	127	0.194095	0.135899	0.13541	0.0962617	0.110926	0.0702604	0.113679	0.153714
1178	ALYREF	140k-150k	128	0.238957	0.195209	0.182506	0.162814	0.130778	0.110147	0.123437	0.116822
1179	ALYREF	140k-150k	129	0.252686	0.185229	0.218893	0.198549	0.160329	0.107894	0.137395	0.139367
1180	ALYREF	140k-150k	130	0.294635	0.209129	0.157278	0.180497	0.156734	0.0932076	0.191771	0.176258
1181	ALYREF	140k-150k	131	0.132914	0.135457	0.119661	0.0718151	0.0471452	0.0781041	0.127054	0.113543
1182	ALYREF	140k-150k	132	0.231716	0.123144	0.12803	0.130472	0.115189	0.0525701	0.144119	0.097557
1183	ALYREF	140k-150k	133	0.163103	0.133345	0.113751	0.127472	0.1164	0.0901202	0.144338	0.116822
1184	ALYREF	140k-150k	134	0.175723	0.131232	0.155268	0.147024	0.080959	0.0604973	0.137687	0.114773
1185	ALYREF	140k-150k	135	0.134756	0.109082	0.124341	0.0834727	0.0957534	0.106893	0.103338	0.0684538
1186	ALYREF	140k-150k	136	0.130697	0.130065	0.0900832	0.0797098	0.0816275	0.0551569	0.0858357	0.0807509
1187	ALYREF	140k-150k	137	0.180654	0.118919	0.0936529	0.102656	0.0845536	0.0681742	0.0858356	0.0905886
1188	ALYREF	140k-150k	138	0.196021	0.174808	0.158628	0.161313	0.0957534	0.055741	0.191844	0.184866
1189	ALYREF	140k-150k	139	0.184484	0.153966	0.173027	0.149287	0.188164	0.152286	0.164583	0.200853
1190	ALYREF	140k-150k	140	0.304742	0.301011	0.288458	0.350467	0.304691	0.182744	0.319845	0.314806
1191	ALYREF	140k-150k	141	0.356949	0.214663	0.294488	0.297418	0.250899	0.185414	0.378128	0.244712
1192	ALYREF	140k-150k	142	0.248221	0.259951	0.19583	0.210902	0.162225	0.186126	0.205937	0.228456
1193	ALYREF	140k-150k	143	0.276954	0.282047	0.305412	0.415912	0.278521	0.186669	0.247961	0.258058
1194	ALYREF	140k-150k	144	0.377783	0.333502	0.384569	0.39079	0.332726	0.264174	0.289578	0.303728
1195	ALYREF	140k-150k	145	0.497944	0.313955	0.421563	0.541772	0.502518	0.342681	0.388403	0.437361
1196	ALYREF	140k-150k	146	0.56884	0.53839	0.454716	0.541413	0.414731	0.396303	0.477147	0.510157
1197	ALYREF	140k-150k	147	0.7536	0.512719	0.5671	0.527895	0.564561	0.479464	0.523844	0.592982
1198	ALYREF	140k-150k	148	0.892936	0.983173	1	0.746382	0.944737	0.966964	0.945714	1
1199	ALYREF	140k-150k	149	0.751454	0.522682	0.642692	0.976518	0.825444	0.953297	0.793706	0.851889
1200	ALYREF	140k-150k	150	0.725729	0.850877	0.713422	0.659825	0.867296	0.917857	0.564848	0.649123
1201	ALYREF	150k-160k	1	0.384316	0.518837	0.460161	0.428016	0.515582	0.565974	0.547297	0.298843
1202	ALYREF	150k-160k	2	0.142106	0.201748	0.203408	0.30396	0.247874	0.356948	0.319521	0.15585
1203	ALYREF	150k-160k	3	0.133015	0.126355	0.186271	0.171841	0.187859	0.27286	0.211329	0.123574
1204	ALYREF	150k-160k	4	0.0443673	0.0908217	0.104055	0.119649	0.130463	0.18232	0.146746	0.0939753
1205	ALYREF	150k-160k	5	0.0145201	0.034965	0.0319045	0.0548256	0.0799896	0.123263	0.0970257	0.051802
1206	ALYREF	150k-160k	6	0.0333631	0.0302448	0.0580841	0.0510093	0.0783524	0.127016	0.103061	0.0424556
1207	ALYREF	150k-160k	7	0.04935	0.0461538	0.0653825	0.0872372	0.111424	0.1625	0.1306	0.0705756
1208	ALYREF	150k-160k	8	0.0270234	0.0294143	0.0564917	0.0847109	0.0876144	0.133251	0.130223	0.0488435
1209	ALYREF	150k-160k	9	0.0397658	0.0381119	0.0570035	0.0622432	0.0999168	0.106017	0.0946868	0.0629909
1210	ALYREF	150k-160k	10	0.0110204	0.0198864	0.0382172	0.0722946	0.060343	0.0708127	0.0834451	0.0428322
1211	ALYREF	150k-160k	11	0.0105635	0.0151661	0.0439991	0.0448817	0.0748909	0.0906328	0.0689591	0.0316299
1212	ALYREF	150k-160k	12	0.0319738	0.0143357	0.0266724	0.0448817	0.0847609	0.0970844	0.093706	0.0678053
1213	ALYREF	150k-160k	13	0.0217898	0.0309878	0.0439801	0.0335404	0.0625884	0.0728288	0.0667712	0.0341313
1214	ALYREF	150k-160k	14	0.0258893	0.0215472	0.0382172	0.0485905	0.069184	0.110546	0.0759758	0.0335799
1215	ALYREF	150k-160k	15	0.014615	0.0135052	0.0256487	0.0524068	0.053841	0.113927	0.082087	0.039497
1216	ALYREF	150k-160k	16	0.0204091	0.0358829	0.033459	0.0373567	0.0650208	0.0888958	0.103061	0.0616864
1217	ALYREF	150k-160k	17	0.0108087	0.0207168	0.0225019	0.0374104	0.0758264	0.105459	0.0555295	0.0408822
1218	ALYREF	150k-160k	18	0.0114085	0.0270105	0.0293074	0.0533743	0.0748909	0.111507	0.0881229	0.0334857
1219	ALYREF	150k-160k	19	0.00983819	0.0206294	0.0423877	0.0324116	0.0556653	0.098139	0.0955922	0.0372781
1220	ALYREF	150k-160k	20	0.0171472	0.00952797	0.019355	0.0561156	0.0799896	0.107289	0.062018	0.035893
1221	ALYREF	150k-160k	21	0.016397	0.0207168	0.0403025	0.0435917	0.0307328	0.0960298	0.106834	0.0562399
1222	ALYREF	150k-160k	22	0.015301	0.0191434	0.0151656	0.0399367	0.0464033	0.0850496	0.062018	0.0481979
1223	ALYREF	150k-160k	23	0.0271577	0.0293269	0.0188053	0.0561156	0.0771362	0.112283	0.0755985	0.048561
1224	ALYREF	150k-160k	24	0.0674985	0.0533654	0.0538567	0.0796584	0.0730665	0.133344	0.121772	0.0583647
1225	ALYREF	150k-160k	25	0.0154264	0.0284965	0.0251369	0.0572981	0.0457952	0.0708127	0.110078	0.0468935
1226	ALYREF	150k-160k	26	0.0303347	0.0413462	0.0266914	0.0436455	0.0644127	0.118734	0.113775	0.0468935
1227	ALYREF	150k-160k	27	0.0170829	0.0135927	0.00889081	0.0336479	0.0521102	0.0706266	0.062018	0.0355164
1228	ALYREF	150k-160k	28	0.0117457	0.0127622	0.0141419	0.0211777	0.0574896	0.101985	0.077862	0.0402367
1229	ALYREF	150k-160k	29	0.0516502	0.0420892	0.0497051	0.0573519	0.0741892	0.149038	0.138975	0.0704814
1230	ALYREF	150k-160k	30	0.0286476	0.0309878	0.0324353	0.045043	0.0655354	0.162221	0.149688	0.0638246
1231	ALYREF	150k-160k	31	0.0633027	0.053278	0.0308809	0.0811097	0.0765281	0.117091	0.127356	0.0578133
1232	ALYREF	150k-160k	32	0.0451163	0.0429196	0.036094	0.0511705	0.0649273	0.112097	0.0891037	0.0533755
1233	ALYREF	150k-160k	33	0.0505486	0.0565122	0.0450227	0.0261765	0.075499	0.098139	0.0671484	0.0578133
1234	ALYREF	150k-160k	34	0.0220714	0.0150787	0.0141229	0.0299928	0.0348025	0.113741	0.0498709	0.0356105
1235	ALYREF	150k-160k	35	0.0153096	0.0182255	0.0193361	0.0324654	0.0387786	0.0841811	0.0755231	0.0315358
1236	ALYREF	150k-160k	36	0.012401	0.0335664	0.0188242	0.0312291	0.0359252	0.0687965	0.0862367	0.0479155
1237	ALYREF	150k-160k	37	0.0346477	0.0406031	0.0428996	0.0462255	0.0399948	0.0849566	0.0681292	0.0431011
1238	ALYREF	150k-160k	38	0.0329444	0.0198864	0.0340088	0.0622969	0.0579106	0.106328	0.088651	0.0505917
1239	ALYREF	150k-160k	39	0.0346795	0.0310752	0.0251369	0.0350454	0.0318555	0.0743797	0.101175	0.0565223
1240	ALYREF	150k-160k	40	0.0331559	0.0487325	0.0313927	0.0248865	0.0545426	0.0990074	0.116189	0.0673346
1241	ALYREF	150k-160k	41	0.0357582	0.023951	0.0261606	0.0223602	0.0446726	0.0802419	0.0694873	0.0378295
1242	ALYREF	150k-160k	42	0.0530528	0.0793706	0.058558	0.0660595	0.103893	0.164919	0.146444	0.0709521
1243	ALYREF	150k-160k	43	0.0404401	0.0429196	0.041838	0.0598244	0.0452807	0.127978	0.112945	0.0622512
1244	ALYREF	150k-160k	44	0.029846	0.0317308	0.0120187	0.0148889	0.0457952	0.0455025	0.085784	0.0270979
1245	ALYREF	150k-160k	45	0.0186446	0.0213724	0.0256677	0.0224677	0.0277859	0.0697581	0.0452686	0.0355164
1246	ALYREF	150k-160k	46	0.0298546	0.0436626	0.0433545	0.0323041	0.0563669	0.0893921	0.0862367	0.0601264
1247	ALYREF	150k-160k	47	0.0425679	0.044493	0.0486625	0.0435917	0.0736746	0.140974	0.109625	0.0534562
1248	ALYREF	150k-160k	48	0.0561934	0.0404283	0.0355822	0.047408	0.041211	0.0916873	0.0914426	0.0606778
1249	ALYREF	150k-160k	49	0.0326904	0.0501311	0.0256487	0.0235965	0.0329782	0.0940136	0.0946868	0.0533755
1250	ALYREF	150k-160k	50	0.0235718	0.0500437	0.0224829	0.0347766	0.0574896	0.0912221	0.10027	0.0501345
1251	ALYREF	150k-160k	51	0.0453922	0.0453234	0.039203	0.0572444	0.0458888	0.0998759	0.0769566	0.0514255
1252	ALYREF	150k-160k	52	0.0317621	0.0475524	0.0518093	0.044828	0.0650208	0.102947	0.115133	0.0637305
1253	ALYREF	150k-160k	53	0.025415	0.0454108	0.0548614	0.0187052	0.0330717	0.0846774	0.0765039	0.0516138
1254	ALYREF	150k-160k	54	0.0433736	0.0309878	0.025099	0.0323041	0.0400884	0.0762097	0.0713735	0.0459656
1255	ALYREF	150k-160k	55	0.0344111	0.0309003	0.022464	0.0174152	0.0256341	0.0845844	0.087142	0.0331092
1256	ALYREF	150k-160k	56	0.0420833	0.0406031	0.044454	0.0212315	0.0621674	0.0697581	0.090009	0.0690021
1257	ALYREF	150k-160k	57	0.0492801	0.0468094	0.0444351	0.0411192	0.0308264	0.108344	0.0970257	0.0805675
1258	ALYREF	150k-160k	58	0.0763237	0.0936189	0.0747852	0.0423555	0.0650208	0.121619	0.146519	0.0917563
1259	ALYREF	150k-160k	59	0.0583506	0.0666958	0.044454	0.0548256	0.0697921	0.101613	0.107211	0.0849112
1260	ALYREF	150k-160k	60	0.0430305	0.0619755	0.0397148	0.0323579	0.0401819	0.105459	0.0955922	0.0593868
1261	ALYREF	150k-160k	61	0.0344973	0.0367133	0.0240374	0.0387004	0.0307328	0.0614764	0.0788428	0.0445804
1262	ALYREF	150k-160k	62	0.098144	0.0874126	0.0746904	0.0760033	0.0760135	0.16098	0.150141	0.10979
1263	ALYREF	150k-160k	63	0.0301774	0.0326486	0.0230137	0.0223602	0.0249324	0.0566687	0.0746177	0.0573561
1264	ALYREF	150k-160k	64	0.0348912	0.0390297	0.0366059	0.0335941	0.0308264	0.085639	0.0806535	0.0547606
1265	ALYREF	150k-160k	65	0.0416339	0.0732517	0.0507667	0.0710583	0.0649273	0.0784119	0.0872175	0.0703066
1266	ALYREF	150k-160k	66	0.0524865	0.0652098	0.0538756	0.0397217	0.0458888	0.110949	0.115586	0.0537386
1267	ALYREF	150k-160k	67	0.0247932	0.0557692	0.0412503	0.0399904	0.0540281	0.111259	0.0787673	0.0517079
1268	ALYREF	150k-160k	68	0.0524166	0.0499563	0.033478	0.0622969	0.0406965	0.119324	0.110983	0.0715035
1269	ALYREF	150k-160k	69	0.0380381	0.0556818	0.0507667	0.0373567	0.0371414	0.0818859	0.134297	0.0631791
1270	ALYREF	150k-160k	70	0.0621888	0.0763986	0.0664441	0.0572981	0.0621674	0.0968983	0.144105	0.0727138
1271	ALYREF	150k-160k	71	0.0368235	0.0468969	0.0366248	0.0398829	0.0360187	0.0640819	0.127356	0.0538327
1272	ALYREF	150k-160k	72	0.0408213	0.0501311	0.0256108	0.0173614	0.0429418	0.0519541	0.0844259	0.0522593
1273	ALYREF	150k-160k	73	0.0321155	0.0484703	0.041838	0.0248328	0.0372349	0.0812035	0.0974029	0.0572485
1274	ALYREF	150k-160k	74	0.0286799	0.0358829	0.0172319	0.0248865	0.028394	0.0545596	0.038252	0.0431011
1275	ALYREF	150k-160k	75	0.0487808	0.0611451	0.0512406	0.0473005	0.0447661	0.0968052	0.117472	0.0533755
1276	ALYREF	150k-160k	76	0.0228216	0.0206294	0.019355	0.0261765	0.0232017	0.0656328	0.0578683	0.037184
1277	ALYREF	150k-160k	77	0.0288199	0.0612325	0.0476009	0.0248865	0.0482277	0.0741936	0.100723	0.0529048
1278	ALYREF	150k-160k	78	0.058825	0.0705857	0.0486246	0.049773	0.0517827	0.115385	0.118377	0.0571678
1279	ALYREF	150k-160k	79	0.0295307	0.0277535	0.027753	0.0124164	0.0238098	0.0460918	0.0592264	0.0383002
1280	ALYREF	150k-160k	80	0.0488613	0.0460664	0.0298003	0.0522456	0.0672661	0.0724566	0.118377	0.0687332
1281	ALYREF	150k-160k	81	0.037273	0.0698427	0.0455346	0.0448817	0.0464969	0.0725496	0.0816344	0.0480097
1282	ALYREF	150k-160k	82	0.0320438	0.0388549	0.0318666	0.0311753	0.037843	0.0651365	0.0964975	0.059844
1283	ALYREF	150k-160k	83	0.0508636	0.0483829	0.0512406	0.0561693	0.0481341	0.0760236	0.10872	0.0554061
1284	ALYREF	150k-160k	84	0.0752207	0.109615	0.0847186	0.104867	0.0854626	0.128753	0.137088	0.0825982
1285	ALYREF	150k-160k	85	0.032864	0.0348776	0.050198	0.043538	0.0574896	0.0685174	0.0988364	0.0379236
1286	ALYREF	150k-160k	86	0.0553733	0.0580857	0.0664251	0.0672957	0.0411175	0.0753412	0.0891037	0.0441232
1287	ALYREF	150k-160k	87	0.0935744	0.109703	0.108206	0.0984711	0.104408	0.107847	0.194881	0.117012
1288	ALYREF	150k-160k	88	0.0802614	0.0548514	0.0888702	0.0784221	0.0866788	0.0902605	0.10955	0.104895
1289	ALYREF	150k-160k	89	0.0448242	0.0594843	0.0303311	0.048483	0.0255405	0.073232	0.103061	0.0529989
1290	ALYREF	150k-160k	90	0.0431562	0.0570804	0.0324164	0.0323041	0.0378431	0.078536	0.103967	0.0509683
1291	ALYREF	150k-160k	91	0.0269518	0.0531032	0.036113	0.0298316	0.0528119	0.0948821	0.0835205	0.0713287
1292	ALYREF	150k-160k	92	0.0333457	0.051792	0.0344827	0.0360667	0.0435499	0.0415633	0.0601318	0.0674287
1293	ALYREF	150k-160k	93	0.0395032	0.0420892	0.0297624	0.0423555	0.0399948	0.0622519	0.0638287	0.0369016
1294	ALYREF	150k-160k	94	0.0991569	0.0641171	0.0548993	0.0473543	0.0406029	0.0313586	0.0811817	0.0638246
1295	ALYREF	150k-160k	95	0.0156104	0.0462413	0.0449659	0.0137064	0.0406965	0.0564826	0.0704681	0.0452259
1296	ALYREF	150k-160k	96	0.0367038	0.0460664	0.0381603	0.0248865	0.0451871	0.0704405	0.0872175	0.048561
1297	ALYREF	150k-160k	97	0.0268175	0.0309878	0.0276771	0.0161252	0.0226871	0.0514888	0.0796727	0.0303389
1298	ALYREF	150k-160k	98	0.0705838	0.054764	0.0580083	0.0548256	0.0720374	0.0922767	0.0955922	0.0616998
1299	ALYREF	150k-160k	99	0.0516882	0.0638112	0.0622167	0.0447742	0.0457952	0.0753412	0.0909899	0.0493948
1300	ALYREF	150k-160k	100	0.0525258	0.052535	0.0455156	0.0397754	0.0535135	0.0641749	0.119358	0.064107
1301	ALYREF	150k-160k	101	0.0849578	0.0873252	0.0935905	0.0783684	0.0877079	0.100744	0.147877	0.099341
1302	ALYREF	150k-160k	102	0.114669	0.145498	0.101988	0.0995461	0.141221	0.123635	0.145463	0.123857
1303	ALYREF	150k-160k	103	0.0737364	0.100087	0.0982918	0.063372	0.0568815	0.0802419	0.109173	0.105164
1304	ALYREF	150k-160k	104	0.0848751	0.0954545	0.0789557	0.0796046	0.0877079	0.0903536	0.115661	0.0740855
1305	ALYREF	150k-160k	105	0.0614472	0.0834353	0.0663683	0.0597169	0.0638981	0.0755273	0.11385	0.0682625
1306	ALYREF	150k-160k	106	0.0786841	0.101748	0.0684914	0.0560081	0.0593139	0.0784119	0.0941587	0.0605836
1307	ALYREF	150k-160k	107	0.0934066	0.0714161	0.0774202	0.0660057	0.0864917	0.0717742	0.0912917	0.0705756
1308	ALYREF	150k-160k	108	0.0747782	0.0994318	0.0606243	0.087291	0.0720374	0.0783189	0.100798	0.064376
1309	ALYREF	150k-160k	109	0.138358	0.153934	0.130765	0.0857859	0.117318	0.0959988	0.120867	0.0932356
1310	ALYREF	150k-160k	110	0.129104	0.12146	0.0690222	0.0795509	0.10408	0.0719603	0.120792	0.104613
1311	ALYREF	150k-160k	111	0.0827321	0.0864948	0.0810409	0.0597169	0.0696986	0.0689826	0.126299	0.0805675
1312	ALYREF	150k-160k	112	0.0995264	0.0818619	0.0810409	0.103524	0.0685759	0.0756204	0.108645	0.0840909
1313	ALYREF	150k-160k	113	0.057593	0.080201	0.0534017	0.0473543	0.0639917	0.0680211	0.0923479	0.0543841
1314	ALYREF	150k-160k	114	0.0614739	0.110708	0.0507098	0.071112	0.0733472	0.0811104	0.0816344	0.0674287
1315	ALYREF	150k-160k	115	0.0503368	0.0659528	0.0580651	0.0737458	0.059922	0.0794665	0.0787673	0.0492066
1316	ALYREF	150k-160k	116	0.0668798	0.101836	0.0685294	0.0846572	0.069184	0.0775434	0.109097	0.0554061
1317	ALYREF	150k-160k	117	0.0488057	0.078715	0.0711265	0.0547181	0.059922	0.0521402	0.103967	0.0386633
1318	ALYREF	150k-160k	118	0.115564	0.0995192	0.0946899	0.0897635	0.0929938	0.064268	0.0891037	0.0842657
1319	ALYREF	150k-160k	119	0.096209	0.138199	0.107751	0.0783684	0.0864917	0.0942928	0.125847	0.0821409
1320	ALYREF	150k-160k	120	0.0488745	0.0891608	0.0559799	0.0322504	0.0638981	0.0652295	0.117925	0.074099
1321	ALYREF	150k-160k	121	0.104255	0.0967657	0.0747472	0.0808409	0.121996	0.0719603	0.138597	0.0887036
1322	ALYREF	150k-160k	122	0.0656902	0.0698427	0.0805101	0.0733158	0.0848545	0.0863834	0.0903863	0.0865788
1323	ALYREF	150k-160k	123	0.0707661	0.0850087	0.0768135	0.0733695	0.0556653	0.0493486	0.0964975	0.0617805
1324	ALYREF	150k-160k	124	0.0979019	0.0888986	0.0601314	0.113521	0.0808784	0.0829405	0.108192	0.0856509
1325	ALYREF	150k-160k	125	0.0449571	0.0374563	0.0402646	0.0373567	0.044158	0.0474256	0.0732597	0.0365385
1326	ALYREF	150k-160k	126	0.0826564	0.12146	0.0815717	0.0684783	0.0922921	0.0682072	0.118	0.0988838
1327	ALYREF	150k-160k	127	0.0711299	0.066215	0.0538188	0.0547719	0.0737682	0.058871	0.0909144	0.0576251
1328	ALYREF	150k-160k	128	0.0886957	0.110184	0.0945952	0.0734233	0.121294	0.0991936	0.139427	0.0938004
1329	ALYREF	150k-160k	129	0.0950705	0.0947115	0.0679607	0.0810022	0.0819075	0.0955335	0.125469	0.0951856
1330	ALYREF	150k-160k	130	0.126096	0.138287	0.114519	0.109544	0.0965489	0.0825372	0.10872	0.0937063
1331	ALYREF	150k-160k	131	0.121815	0.124038	0.100453	0.0869685	0.0842464	0.116998	0.0811817	0.0741931
1332	ALYREF	150k-160k	132	0.0937091	0.0770542	0.0826144	0.073477	0.0843399	0.0448201	0.0826152	0.0548548
1333	ALYREF	150k-160k	133	0.0932302	0.100262	0.0794675	0.0559544	0.0848545	0.0663772	0.0964975	0.0653981
1334	ALYREF	150k-160k	134	0.121008	0.116914	0.0930217	0.0934723	0.0830302	0.0853288	0.0592264	0.0867671
1335	ALYREF	150k-160k	135	0.0982582	0.103147	0.0763586	0.0932573	0.0927131	0.0954405	0.10027	0.0874126
1336	ALYREF	150k-160k	136	0.0681087	0.097771	0.0899697	0.0772396	0.0732536	0.0531017	0.102609	0.0575309
1337	ALYREF	150k-160k	137	0.089272	0.0643794	0.0821025	0.0860547	0.0789605	0.0701303	0.104042	0.0784427
1338	ALYREF	150k-160k	138	0.134365	0.106381	0.095126	0.0759496	0.108056	0.080335	0.0671484	0.0727004
1339	ALYREF	150k-160k	139	0.115918	0.099257	0.0742923	0.0684245	0.102349	0.0758995	0.0960449	0.0594809
1340	ALYREF	150k-160k	140	0.0809912	0.0826923	0.0758467	0.0496118	0.060343	0.0456886	0.0750704	0.0469876
1341	ALYREF	150k-160k	141	0.126883	0.116171	0.0972491	0.0770784	0.0798961	0.0824442	0.112945	0.0867671
1342	ALYREF	150k-160k	142	0.0880855	0.118969	0.0774012	0.0770784	0.0870998	0.0955335	0.102156	0.0606778
1343	ALYREF	150k-160k	143	0.0733931	0.101093	0.064302	0.072187	0.102349	0.0608871	0.100194	0.0729828
1344	ALYREF	150k-160k	144	0.135124	0.150699	0.113476	0.145503	0.11671	0.0930211	0.109625	0.103039
1345	ALYREF	150k-160k	145	0.12567	0.119406	0.0946141	0.0958373	0.0851819	0.0740695	0.102156	0.0687332
1346	ALYREF	150k-160k	146	0.0824697	0.097771	0.0888512	0.0610606	0.107027	0.0736973	0.0853313	0.0486552
1347	ALYREF	150k-160k	147	0.117415	0.113942	0.0957326	0.0972348	0.10277	0.0909119	0.106306	0.0760355
1348	ALYREF	150k-160k	148	0.121024	0.117657	0.11922	0.123304	0.124849	0.092835	0.0914426	0.0871302
1349	ALYREF	150k-160k	149	0.130226	0.137369	0.118178	0.11938	0.105811	0.130552	0.145463	0.0911108
1350	ALYREF	150k-160k	150	0.16342	0.172509	0.162632	0.168024	0.217141	0.210515	0.132486	0.185839
1351	ALYREF	150k-160k	151	0.163234	0.243182	0.180849	0.209305	0.213773	0.221464	0.247167	0.184992
1352	ALYREF	150k-160k	152	0.292805	0.298735	0.260729	0.256567	0.313959	0.342268	0.31184	0.289294
1353	ALYREF	150k-160k	153	0.180366	0.250224	0.213484	0.227398	0.276697	0.286818	0.225806	0.213554
1354	ALYREF	150k-160k	154	0.25001	0.244458	0.236826	0.232332	0.275565	0.245736	0.321064	0.282134
1355	ALYREF	150k-160k	155	0.218865	0.250559	0.2125	0.235213	0.280665	0.27861	0.277647	0.247144
1356	ALYREF	150k-160k	156	0.244785	0.245707	0.302154	0.2206	0.275135	0.2681	0.209387	0.223206
1357	ALYREF	150k-160k	157	0.41948	0.553636	0.474496	0.433649	0.633041	0.544758	0.407236	0.459371
1358	ALYREF	150k-160k	158	0.426951	0.527743	0.479964	0.518719	0.597707	0.663849	0.63043	0.577188
1359	ALYREF	150k-160k	159	1	1	1	1	1	1	1	1
1360	ALYREF	150k-160k	160	0.0377025	0.248182	0.163636	0.181118	0.216	0.352258	0.359372	0.234685
1361	ALYREF	160k-170k	1	0.407164	0.480808	0.351389	0.545	0.429091	0.675379	0.854167	0.347276
1362	ALYREF	160k-170k	2	0.104013	0.228788	0.154861	0.2275	0.215	0.318182	0.487879	0.163622
1363	ALYREF	160k-170k	3	0.0658605	0.102525	0.0715278	0.155	0.130606	0.168182	0.270076	0.0794872
1364	ALYREF	160k-170k	4	0.0621868	0.064899	0.0618056	0.095	0.0763636	0.120455	0.207197	0.0838141
1365	ALYREF	160k-170k	5	0.00783601	0.044697	0.0291667	0.0625	0.0718182	0.121591	0.0905303	0.0347756
1366	ALYREF	160k-170k	6	0.0231586	0.0247475	0.0416667	0.0975	0.0481818	0.10303	0.129167	0.0471154
1367	ALYREF	160k-170k	7	0.0254619	0.0328283	0.0361111	0.0775	0.0618182	0.107197	0.140909	0.0373397
1368	ALYREF	160k-170k	8	0.0914275	0.163636	0.0659722	0.095	0.115758	0.138636	0.293561	0.0934295
1369	ALYREF	160k-170k	9	0.0238129	0.0318182	0.01875	0.0375	0.0687879	0.0700758	0.134091	0.0322115
1370	ALYREF	160k-170k	10	0.0127018	0.0219697	0.0222222	0.0525	0.0698485	0.107955	0.179545	0.036859
1371	ALYREF	160k-170k	11	0.022912	0.0393939	0.0340278	0.1075	0.0663636	0.0897727	0.0939394	0.0350962
1372	ALYREF	160k-170k	12	0.00766131	0.0282828	0.0319444	0.045	0.0462121	0.0825758	0.118182	0.0280449
1373	ALYREF	160k-170k	13	0.00375471	0.0138889	0.0173611	0.0525	0.0471212	0.0689394	0.0988637	0.0160256
1374	ALYREF	160k-170k	14	0.00105288	0	0.0194444	0.05	0.0630303	0.0867424	0.160985	0.0277244
1375	ALYREF	160k-170k	15	0.0126208	0.00732323	0.0326389	0.05	0.0495455	0.0746212	0.0719697	0.0285256
1376	ALYREF	160k-170k	16	0.0110175	0.0166667	0.025	0.05	0.0554546	0.0791667	0.0753788	0.0267628
1377	ALYREF	160k-170k	17	0.0108428	0.0383838	0.05	0.065	0.0742424	0.114015	0.17197	0.0463141
1378	ALYREF	160k-170k	18	0.0141407	0.0111111	0.01875	0.0625	0.0428788	0.120833	0.104924	0.0402244
1379	ALYREF	160k-170k	19	0.0132751	0.0265152	0.0194444	0.04	0.0531819	0.1125	0.161364	0.0322115
1380	ALYREF	160k-170k	20	0.0222222	0.0265152	0.0243056	0.025	0.0381818	0.0772727	0.10303	0.0352564
1381	ALYREF	160k-170k	21	0.0323159	0.069697	0.0229167	0.0325	0.0518182	0.101515	0.18447	0.0567308
1382	ALYREF	160k-170k	22	0.0451707	0.0558081	0.0201389	0.0625	0.0875758	0.100758	0.1375	0.0615385
1383	ALYREF	160k-170k	23	0.127569	0.137626	0.0993055	0.19	0.149394	0.336742	0.436364	0.167949
1384	ALYREF	160k-170k	24	0.00814092	0.0247475	0.0173611	0.045	0.0437879	0.0852273	0.111364	0.0427885
1385	ALYREF	160k-170k	25	0.0332751	0.0515152	0.0347222	0.05	0.0989394	0.13447	0.187879	0.0633013
1386	ALYREF	160k-170k	26	0.0205378	0.0156566	0.0180556	0.0425	0.0316667	0.101136	0.160985	0.0456731
1387	ALYREF	160k-170k	27	0.00829281	0.0477273	0.0180556	0.0225	0.0327273	0.05	0.116288	0.025
1388	ALYREF	160k-170k	28	0.00561379	0.0156566	0.0152778	0.0175	0.0437879	0.0708333	0.0780303	0.0262821
1389	ALYREF	160k-170k	29	0.0176385	0.0633838	0.0173611	0.0075	0.055	0.0943182	0.123106	0.0363782
1390	ALYREF	160k-170k	30	0.0171463	0.0694444	0.0222222	0.03	0.0856061	0.126136	0.107955	0.0512821
1391	ALYREF	160k-170k	31	0.0526562	0.0623737	0.0270833	0.045	0.0856061	0.102652	0.172727	0.0490385
1392	ALYREF	160k-170k	32	0.0539203	0.0944444	0.0416667	0.045	0.0754545	0.125758	0.153409	0.0520833
1393	ALYREF	160k-170k	33	0.0519311	0.0934343	0.0597222	0.0675	0.104545	0.126515	0.173485	0.0564103
1394	ALYREF	160k-170k	34	0.0360934	0.0505051	0.0291667	0.0625	0.0404545	0.117803	0.15	0.0355769
1395	ALYREF	160k-170k	35	0.0197088	0.0661616	0.0333333	0.05	0.059697	0.109091	0.164394	0.0557692
1396	ALYREF	160k-170k	36	0.0474512	0.0888889	0.0409722	0.0675	0.0675758	0.121212	0.109091	0.0427885
1397	ALYREF	160k-170k	37	0.0353238	0.0502525	0.0472222	0.0375	0.0719697	0.0909091	0.132576	0.0474359
1398	ALYREF	160k-170k	38	0.0379434	0.0378788	0.0402778	0.045	0.0406061	0.11553	0.166667	0.0625
1399	ALYREF	160k-170k	39	0.0280827	0.0515152	0.0402778	0.08	0.0630303	0.112879	0.128409	0.0504808
1400	ALYREF	160k-170k	40	0.0166084	0.0411616	0.0173611	0.02	0.0383334	0.0784091	0.148485	0.036859
1401	ALYREF	160k-170k	41	0.0312996	0.0666667	0.0326389	0.04	0.0812121	0.127652	0.219697	0.0641026
1402	ALYREF	160k-170k	42	0.0231941	0.0527778	0.0486111	0.0425	0.0474242	0.0981061	0.189394	0.0652244
1403	ALYREF	160k-170k	43	0.00210575	0.0393939	0.0104167	0.0175	0.0124242	0.0556818	0.0871212	0.0245192
1404	ALYREF	160k-170k	44	0.0486331	0.0376263	0.025	0.055	0.0259091	0.0943182	0.109091	0.0559295
1405	ALYREF	160k-170k	45	0.077594	0.124747	0.0493056	0.065	0.0583333	0.137879	0.147349	0.0623398
1406	ALYREF	160k-170k	46	0.0654517	0.0972222	0.0916667	0.08	0.0718182	0.135985	0.222348	0.075641
1407	ALYREF	160k-170k	47	0.0668677	0.0964646	0.0826389	0.07	0.0518182	0.143939	0.14697	0.0769231
1408	ALYREF	160k-170k	48	0.101406	0.17702	0.0770833	0.145	0.114545	0.183333	0.232955	0.132692
1409	ALYREF	160k-170k	49	0.115746	0.197727	0.1	0.1575	0.154849	0.192045	0.245455	0.130609
1410	ALYREF	160k-170k	50	0.0758377	0.151768	0.0694444	0.0975	0.079697	0.157576	0.218182	0.0636218
1411	ALYREF	160k-170k	51	0.103464	0.108081	0.0861111	0.13	0.0775758	0.117424	0.178788	0.0748398
1412	ALYREF	160k-170k	52	0.0690191	0.155808	0.0993056	0.1	0.0990909	0.14697	0.142424	0.0863782
1413	ALYREF	160k-170k	53	0.0953124	0.119192	0.0659722	0.0875	0.0807576	0.179924	0.223864	0.0758013
1414	ALYREF	160k-170k	54	0.104761	0.165404	0.0861111	0.095	0.0660606	0.123106	0.17803	0.0804487
1415	ALYREF	160k-170k	55	0.0668562	0.0861111	0.0416667	0.08	0.0448485	0.102652	0.208712	0.05625
1416	ALYREF	160k-170k	56	0.0972902	0.171717	0.0916667	0.165	0.11	0.230682	0.229545	0.0971154
1417	ALYREF	160k-170k	57	0.0911831	0.146212	0.0756944	0.1	0.065	0.154545	0.181061	0.0850962
1418	ALYREF	160k-170k	58	0.0989381	0.0888889	0.0722222	0.065	0.075	0.115909	0.200379	0.0607372
1419	ALYREF	160k-170k	59	0.0860387	0.0939394	0.117361	0.07	0.079697	0.131818	0.25	0.08125
1420	ALYREF	160k-170k	60	0.101017	0.139646	0.0805555	0.0775	0.0828788	0.190152	0.142424	0.0991987
1421	ALYREF	160k-170k	61	0.0947848	0.125	0.0951389	0.1	0.0715152	0.143182	0.198485	0.0732372
1422	ALYREF	160k-170k	62	0.100121	0.141162	0.0833333	0.1275	0.0819697	0.125	0.201894	0.079968
1423	ALYREF	160k-170k	63	0.0822143	0.109848	0.0541667	0.075	0.0774243	0.132197	0.246591	0.0838141
1424	ALYREF	160k-170k	64	0.0633482	0.136616	0.0583333	0.07	0.0772727	0.159848	0.260227	0.0573718
1425	ALYREF	160k-170k	65	0.0870812	0.122475	0.0784722	0.0625	0.0874243	0.103409	0.173485	0.0762821
1426	ALYREF	160k-170k	66	0.047755	0.0477273	0.0541667	0.035	0.0415152	0.104545	0.134091	0.0453526
1427	ALYREF	160k-170k	67	0.0230056	0.0411616	0.0270833	0.02	0.0236364	0.0651515	0.0856061	0.0435897
1428	ALYREF	160k-170k	68	0.00660843	0.0356061	0.0194444	0.0225	0.0178788	0.0659091	0.104924	0.0322115
1429	ALYREF	160k-170k	69	0.0453809	0.0777778	0.0430556	0.0475	0.0248485	0.0950758	0.144318	0.0541667
1430	ALYREF	160k-170k	70	0.0800149	0.159596	0.0736111	0.0825	0.0581818	0.136364	0.181818	0.088141
1431	ALYREF	160k-170k	71	0.0254757	0.0358586	0.0333333	0.02	0.0224242	0.0666667	0.0905303	0.0482372
1432	ALYREF	160k-170k	72	0.0717929	0.108333	0.0708333	0.0925	0.0912121	0.100379	0.206061	0.0738782
1433	ALYREF	160k-170k	73	0.0633459	0.0954545	0.0701389	0.0525	0.055	0.125379	0.166667	0.0546474
1434	ALYREF	160k-170k	74	0.109477	0.179545	0.0861111	0.1525	0.0863636	0.181061	0.275	0.0884616
1435	ALYREF	160k-170k	75	0.0350669	0.111616	0.0451389	0.0725	0.0559091	0.0931818	0.117424	0.0407051
1436	ALYREF	160k-170k	76	0.106165	0.143182	0.0888889	0.0925	0.0839394	0.157955	0.206061	0.100321
1437	ALYREF	160k-170k	77	0.0645758	0.127273	0.0736111	0.07	0.0606061	0.117424	0.204545	0.0690705
1438	ALYREF	160k-170k	78	0.0605162	0.0861111	0.0631944	0.085	0.0528788	0.117045	0.170076	0.0883013
1439	ALYREF	160k-170k	79	0.0726585	0.101768	0.0493056	0.04	0.0606061	0.094697	0.0753788	0.0745192
1440	ALYREF	160k-170k	80	0.0149241	0.030303	0.0118056	0.015	0.0101515	0.0541667	0.102273	0.0262821
1441	ALYREF	160k-170k	81	0.043637	0.0659091	0.0305556	0.0425	0.0415152	0.0704546	0.0988637	0.0275641
1442	ALYREF	160k-170k	82	0.023942	0.0237374	0.0215278	0.0225	0.0324242	0.0621212	0.171212	0.0338141
1443	ALYREF	160k-170k	83	0.0314286	0.0330808	0.0319444	0.04	0.0280303	0.0818182	0.120076	0.0389423
1444	ALYREF	160k-170k	84	0.0436166	0.0661616	0.0527778	0.0525	0.068788	0.100758	0.094697	0.0472756
1445	ALYREF	160k-170k	85	0.0187142	0.0484848	0.0131944	0.025	0.0168182	0.0568182	0.117424	0.0262821
1446	ALYREF	160k-170k	86	0.0429257	0.0219697	0.0173611	0.0075	0.024697	0.0371212	0.104924	0.0423077
1447	ALYREF	160k-170k	87	0.0219173	0.0431818	0.0305556	0.025	0.0201515	0.0367424	0.0973485	0.0314102
1448	ALYREF	160k-170k	88	0.0179662	0.0431818	0.0208333	0.03	0.0225758	0.0526515	0.145076	0.0288462
1449	ALYREF	160k-170k	89	0.0308782	0.0320707	0.0236111	0.0475	0.0359091	0.0848485	0.127273	0.0458333
1450	ALYREF	160k-170k	90	0.0222816	0.0383838	0.0229167	0.035	0.034697	0.0200758	0.168561	0.0405449
1451	ALYREF	160k-170k	91	0.0310517	0.0383838	0.0229167	0.0425	0.0178788	0.042803	0.140152	0.0445513
1452	ALYREF	160k-170k	92	0.0195569	0.0358586	0.025	0.04	0.0280303	0.0515152	0.0670454	0.0349359
1453	ALYREF	160k-170k	93	0.0268186	0.0292929	0.00972222	0.015	0.00893939	0.0469697	0.0746212	0.031891
1454	ALYREF	160k-170k	94	0.0529611	0.0704545	0.03125	0.0425	0.0313636	0.0825758	0.102273	0.0402244
1455	ALYREF	160k-170k	95	0.027989	0.0540404	0.0243056	0.0425	0.0269697	0.0390152	0.113258	0.0283654
1456	ALYREF	160k-170k	96	0.021649	0.0823232	0.04375	0.0425	0.0292424	0.101894	0.135985	0.0477564
1457	ALYREF	160k-170k	97	0.0527955	0.0916667	0.0527778	0.0675	0.0516667	0.0515152	0.153409	0.0655449
1458	ALYREF	160k-170k	98	0.0513704	0.0989899	0.0597222	0.0425	0.0504545	0.0787879	0.132576	0.0575321
1459	ALYREF	160k-170k	99	0.0438712	0.0464646	0.0263889	0.0525	0.0501515	0.0405303	0.141667	0.0613782
1460	ALYREF	160k-170k	100	0.0411465	0.0603535	0.0347222	0.0425	0.0392424	0.0568182	0.181439	0.0503205
1461	ALYREF	160k-170k	101	0.0474638	0.0568182	0.0527778	0.0475	0.0436364	0.0731061	0.134849	0.0578526
1462	ALYREF	160k-170k	102	0.0661642	0.123737	0.0756944	0.0675	0.0562121	0.0818182	0.156061	0.0628205
1463	ALYREF	160k-170k	103	0.0258959	0.0356061	0.0458333	0.0225	0.0290909	0.0458333	0.0651515	0.0373397
1464	ALYREF	160k-170k	104	0.0557668	0.0815657	0.0444444	0.0325	0.0492424	0.0541667	0.11553	0.0652244
1465	ALYREF	160k-170k	105	0.035438	0.0449495	0.0347222	0.045	0.0413636	0.0530303	0.0973485	0.0469551
1466	ALYREF	160k-170k	106	0.0451468	0.10101	0.0479167	0.045	0.0281818	0.0545455	0.15947	0.0461539
1467	ALYREF	160k-170k	107	0.0131586	0.0285354	0.0208333	0.0575	0.0480303	0.0511364	0.0518939	0.03125
1468	ALYREF	160k-170k	108	0.0641305	0.111869	0.0569444	0.0725	0.0462121	0.0662879	0.156818	0.0474359
1469	ALYREF	160k-170k	109	0.0478143	0.0532828	0.0548611	0.0775	0.0571212	0.0670455	0.0780303	0.0629808
1470	ALYREF	160k-170k	110	0.087441	0.0972222	0.0708333	0.07	0.0606061	0.0723485	0.144318	0.0708333
1471	ALYREF	160k-170k	111	0.071931	0.0901515	0.0541667	0.055	0.0527273	0.0920455	0.136742	0.0528846
1472	ALYREF	160k-170k	112	0.055052	0.0709596	0.0451389	0.04	0.0519697	0.0458333	0.147727	0.0652244
1473	ALYREF	160k-170k	113	0.0452872	0.0613636	0.04375	0.025	0.0383333	0.0261364	0.114015	0.0466346
1474	ALYREF	160k-170k	114	0.02103	0.0320707	0.0319444	0.035	0.0369697	0.0518939	0.067803	0.030609
1475	ALYREF	160k-170k	115	0.0670298	0.1	0.0645833	0.055	0.0684848	0.0556818	0.0939394	0.0717949
1476	ALYREF	160k-170k	116	0.0532751	0.0825758	0.0534722	0.0675	0.0325758	0.0227273	0.105682	0.0620192
1477	ALYREF	160k-170k	117	0.0303277	0.0411616	0.0347222	0.0325	0.0292424	0.0344697	0.0401515	0.0495192
1478	ALYREF	160k-170k	118	0.0845038	0.0926768	0.075	0.0775	0.0830303	0.0734849	0.178788	0.0721154
1479	ALYREF	160k-170k	119	0.0307845	0.0861111	0.0451389	0.06	0.0630303	0.0454546	0.12803	0.0423077
1480	ALYREF	160k-170k	120	0.0556138	0.0265152	0.0368056	0.0625	0.0381818	0.05	0.175379	0.0418269
1481	ALYREF	160k-170k	121	0.0337319	0.0777778	0.0444444	0.0625	0.0457576	0.0693182	0.125758	0.0583333
1482	ALYREF	160k-170k	122	0.0265148	0.104293	0.0381944	0.0575	0.0493939	0.05	0.10303	0.0483974
1483	ALYREF	160k-170k	123	0.0549949	0.059596	0.0298611	0.065	0.0425758	0.0518939	0.162879	0.0338141
1484	ALYREF	160k-170k	124	0.0600594	0.0833333	0.05625	0.0625	0.0718182	0.0829546	0.154924	0.0453526
1485	ALYREF	160k-170k	125	0.0390408	0.0613636	0.0333333	0.0575	0.0368182	0.0208333	0.110606	0.043109
1486	ALYREF	160k-170k	126	0.0490191	0.0588384	0.0479167	0.065	0.0404545	0.0840909	0.143182	0.0554487
1487	ALYREF	160k-170k	127	0.0484093	0.0909091	0.03125	0.0675	0.0472727	0.0848485	0.122349	0.0527244
1488	ALYREF	160k-170k	128	0.0729257	0.0878788	0.0486111	0.075	0.065	0.055303	0.161364	0.0584936
1489	ALYREF	160k-170k	129	0.011649	0.0550505	0.00972222	0.03	0.0190909	0.025	0.0613637	0.0410256
1490	ALYREF	160k-170k	130	0.0647859	0.114646	0.0569444	0.06	0.0481818	0.0772727	0.109849	0.0740385
1491	ALYREF	160k-170k	131	0.0373107	0.0512626	0.0263889	0.05	0.0280303	0.0253788	0.0871213	0.0270833
1492	ALYREF	160k-170k	132	0.0167021	0.0396465	0.0194444	0.0225	0.0257576	0.0147727	0.0503788	0.025641
1493	ALYREF	160k-170k	133	0.0527384	0.108838	0.0513889	0.0875	0.0339394	0.0727273	0.105682	0.0336538
1494	ALYREF	160k-170k	134	0.0224917	0.0477273	0.0229167	0.0275	0.0313636	0.0265152	0.124242	0.0262821
1495	ALYREF	160k-170k	135	0.0497305	0.0494949	0.0284722	0.07	0.0863637	0.0469697	0.122348	0.0389423
1496	ALYREF	160k-170k	136	0.0573347	0.104293	0.0555556	0.0475	0.0639394	0.0549243	0.0856061	0.0533654
1497	ALYREF	160k-170k	137	0.0629713	0.111111	0.0680556	0.0925	0.0616667	0.0462121	0.122348	0.0427885
1498	ALYREF	160k-170k	138	0.0285623	0.0623737	0.0326389	0.0475	0.0383333	0.0268939	0.055303	0.0458333
1499	ALYREF	160k-170k	139	0.0726345	0.0871212	0.0388889	0.0675	0.0527273	0.0537879	0.0704546	0.0665064
1500	ALYREF	160k-170k	140	0.0307617	0.0457071	0.0180556	0.0375	0.0371212	0.0382576	0.0712121	0.0355769
1501	ALYREF	160k-170k	141	0.0605733	0.0977273	0.0631944	0.065	0.103182	0.0568182	0.15947	0.055609
1502	ALYREF	160k-170k	142	0.0375094	0.0505051	0.0513889	0.045	0.0315152	0.0382576	0.0621212	0.050641
1503	ALYREF	160k-170k	143	0.0352416	0.0386364	0.0354167	0.0425	0.0418182	0.0253788	0.0931818	0.0301282
1504	ALYREF	160k-170k	144	0.0491001	0.0616162	0.0423611	0.0575	0.0751515	0.0579546	0.111742	0.0527244
1505	ALYREF	160k-170k	145	0.0380599	0.0459596	0.0333333	0.0525	0.0383334	0.0348485	0.0814394	0.0453526
1506	ALYREF	160k-170k	146	0.0231814	0.0532828	0.0145833	0.0225	0.0325758	0.0378788	0.1	0.0360577
1507	ALYREF	160k-170k	147	0.0593468	0.0550505	0.04375	0.06	0.045	0.055303	0.082197	0.0442308
1508	ALYREF	160k-170k	148	0.0915348	0.143182	0.0777778	0.105	0.0922727	0.0825758	0.135606	0.0620192
1509	ALYREF	160k-170k	149	0.0708199	0.0979798	0.0791667	0.095	0.0472727	0.0780303	0.129167	0.042468
1510	ALYREF	160k-170k	150	0.049324	0.059596	0.0340278	0.065	0.0406061	0.0560606	0.0981061	0.0442308
1511	ALYREF	160k-170k	151	0.0233916	0.0494949	0.03125	0.0475	0.0507576	0.0583334	0.142045	0.051282
1512	ALYREF	160k-170k	152	0.0503175	0.0881313	0.0652778	0.0625	0.0772727	0.0458333	0.0560606	0.0458333
1513	ALYREF	160k-170k	153	0.0686469	0.0962121	0.0798611	0.1125	0.0763636	0.0765152	0.165152	0.0689103
1514	ALYREF	160k-170k	154	0.0343634	0.0421717	0.0243056	0.0375	0.0415152	0.0628788	0.0636364	0.0363782
1515	ALYREF	160k-170k	155	0.0563173	0.137626	0.0479167	0.0775	0.0537879	0.0628788	0.055303	0.0461539
1516	ALYREF	160k-170k	156	0.0331941	0.0575757	0.0659722	0.0925	0.0627273	0.109849	0.100758	0.0432692
1517	ALYREF	160k-170k	157	0.0395204	0.0522727	0.0479167	0.05	0.0606061	0.0367424	0.0897727	0.0391026
1518	ALYREF	160k-170k	158	0.0632067	0.0916667	0.0597222	0.0774999	0.0819697	0.10947	0.082197	0.0439103
1519	ALYREF	160k-170k	159	0.080539	0.142929	0.0756944	0.1125	0.0710607	0.10947	0.17197	0.0610577
1520	ALYREF	160k-170k	160	0.0744719	0.187626	0.125694	0.14	0.142576	0.163258	0.20947	0.101763
1521	ALYREF	160k-170k	161	0.153477	0.162374	0.139583	0.2025	0.187576	0.245833	0.327273	0.167468
1522	ALYREF	160k-170k	162	0.158204	0.283422	0.126634	0.25	0.146702	0.217469	0.412656	0.185709
1523	ALYREF	160k-170k	163	0.168883	0.284183	0.15752	0.252439	0.253437	0.318182	0.429601	0.15455
1524	ALYREF	160k-170k	164	0.209816	0.408314	0.226496	0.288462	0.458042	0.501748	0.517483	0.378452
1525	ALYREF	160k-170k	165	0.230634	0.467532	0.327381	0.45	0.397727	0.49026	0.470779	0.368132
1526	ALYREF	160k-170k	166	0.307117	0.443381	0.427632	0.363158	0.344498	0.226077	0.244019	0.226215
1527	ALYREF	160k-170k	167	0.0963802	0.0919192	0.155556	0.14	0.0854546	0.163636	0.218182	0.186538
1528	ALYREF	160k-170k	168	0.144267	0.155303	0.142361	0.3125	0.287121	0.435606	0.19697	0.184295
1529	ALYREF	160k-170k	169	0.341544	0.833333	0.777778	1	0.8	0.958333	0.80303	0.584936
1530	ALYREF	160k-170k	170	1	0.636364	1	0.45	0.909092	0.818182	0.375	1
1531	ALYREF	170k-180k	1	0.128824	0.204429	0.258593	0.234896	0.446728	0.56034	0.761375	0.556644
1532	ALYREF	170k-180k	2	0.0383619	0.0660288	0.117642	0.138193	0.249598	0.301766	0.336861	0.225925
1533	ALYREF	170k-180k	3	0.0455427	0.0685425	0.0883086	0.0696943	0.154937	0.312877	0.31194	0.164905
1534	ALYREF	170k-180k	4	0.00956464	0.0295739	0.038372	0.0495892	0.0980482	0.117219	0.0945274	0.0797843
1535	ALYREF	170k-180k	5	0.0131391	0.019716	0.0227671	0.0354112	0.0791619	0.115097	0.146947	0.0935664
1536	ALYREF	170k-180k	6	0.00649987	0.0144968	0.0162005	0.0123762	0.0901263	0.0911291	0.0816373	0.0710599
1537	ALYREF	170k-180k	7	0.00540626	0.0100125	0.0318054	0.0515425	0.0605052	0.0893398	0.108277	0.0781912
1538	ALYREF	170k-180k	8	0.0046764	0.0179372	0.0171386	0.0202566	0.0643513	0.101241	0.09109	0.0842857
1539	ALYREF	170k-180k	9	0.00548221	0.00746136	0.0299292	0.0176298	0.0719288	0.117386	0.0816373	0.0742462
1540	ALYREF	170k-180k	10	0.00380714	0.00865967	0.0269165	0.0176298	0.0338117	0.0855948	0.111714	0.0511834
1541	ALYREF	170k-180k	11	0.00924012	0.00432984	0.0186177	0.0184549	0.0833525	0.0935842	0.154681	0.0702254
1542	ALYREF	170k-180k	12	0.00580502	0.00657199	0.0192133	0.0143295	0.0300804	0.0714053	0.109996	0.0551283
1543	ALYREF	170k-180k	13	0.00461467	0.00865967	0.0167415	0.0285075	0.0531573	0.0714053	0.113433	0.0495902
1544	ALYREF	170k-180k	14	0.00517362	0.0198704	0.0203499	0.042315	0.071814	0.105152	0.122886	0.0790257
1545	ALYREF	170k-180k	15	0.00266601	0.00313152	0.0201513	0.0345861	0.0564294	0.0811839	0.0549978	0.0360863
1546	ALYREF	170k-180k	16	0.00386887	0.00657199	0.00903833	0.0270089	0.0865097	0.0976621	0.144369	0.0482752
1547	ALYREF	170k-180k	17	0.00472563	0.0109018	0.0141258	0.0237085	0.0752009	0.113308	0.114292	0.0569997
1548	ALYREF	170k-180k	18	0.00849947	0.0297284	0.022226	0.0202566	0.0645809	0.119175	0.140932	0.0790257
1549	ALYREF	170k-180k	19	0.00111612	0.00552815	0.00903833	0.0245336	0.0677382	0.105319	0.0764812	0.0538133
1550	ALYREF	170k-180k	20	0.00973734	0.013144	0.0257799	0.0243821	0.0944317	0.0953735	0.144369	0.075283
1551	ALYREF	170k-180k	21	0.00506266	0.00432984	0.00903833	0.0321109	0.0752009	0.0834726	0.128901	0.0490339
1552	ALYREF	170k-180k	22	0.00804976	0.0109018	0.0220275	0.0405133	0.067853	0.125042	0.137494	0.0527765
1553	ALYREF	170k-180k	23	0.003114	0.00865967	0.0150639	0.0159797	0.0677382	0.0891733	0.0996834	0.0464039
1554	ALYREF	170k-180k	24	0.00764271	0.0238913	0.0239037	0.0441166	0.0528128	0.0834726	0.100543	0.0546479
1555	ALYREF	170k-180k	25	0.00774289	0.013144	0.0131877	0.0304607	0.0529277	0.127664	0.100543	0.0585928
1556	ALYREF	170k-180k	26	0.0085945	0.0141878	0.0267179	0.00922746	0.0564294	0.0929184	0.144369	0.0909364
1557	ALYREF	170k-180k	27	0.0162105	0.0366093	0.0570442	0.0311343	0.0979334	0.160412	0.216554	0.123558
1558	ALYREF	170k-180k	28	0.00311229	0.00537368	0.00582703	0.0169563	0.0490815	0.115264	0.103121	0.0723749
1559	ALYREF	170k-180k	29	0.0054347	0.0143423	0.00883981	0.0184549	0.0714695	0.0929184	0.105699	0.0299918
1560	ALYREF	170k-180k	30	0.0073532	0.0162755	0.0363518	0.0186065	0.0530425	0.119342	0.105699	0.0594273
1561	ALYREF	170k-180k	31	0.0192295	0.0458495	0.0478074	0.052216	0.105741	0.151299	0.242334	0.121206
1562	ALYREF	170k-180k	32	0.00456544	0.0216492	0.016543	0.0135044	0.0491963	0.0673273	0.085934	0.0546479
1563	ALYREF	170k-180k	33	0.0140559	0.0183632	0.0122496	0.0118543	0.0683123	0.0935842	0.111714	0.0771544
1564	ALYREF	170k-180k	34	0.00347183	0.00432984	0.0167415	0.0125278	0.041504	0.0976621	0.231162	0.0567215
1565	ALYREF	170k-180k	35	0.00236992	0.0077703	0.0109145	0.0288105	0.0493111	0.0895062	0.0721845	0.087826
1566	ALYREF	170k-180k	36	0.00719301	0.0294195	0.0212879	0.038038	0.0378875	0.0969963	0.146088	0.0758394
1567	ALYREF	170k-180k	37	0.0147525	0.0162755	0.0278546	0.0337611	0.0565442	0.153255	0.104839	0.0710599
1568	ALYREF	170k-180k	38	0.0065491	0.019716	0.0135302	0.0210817	0.0790471	0.137276	0.121167	0.0610205
1569	ALYREF	170k-180k	39	0.0153697	0.0186721	0.0229656	0.028659	0.056659	0.0854283	0.176165	0.0501466
1570	ALYREF	170k-180k	40	0.0162722	0.0218036	0.0267179	0.0176298	0.0675086	0.0991185	0.0953867	0.0777107
1571	ALYREF	170k-180k	41	0.010841	0.00432984	0.016399	0.0268573	0.0264638	0.113308	0.0773406	0.0498684
1572	ALYREF	170k-180k	42	0.00551064	0.00657199	0.0143243	0.00165017	0.022388	0.0797275	0.111714	0.0538133
1573	ALYREF	170k-180k	43	0.00780291	0.0119457	0.0231641	0.0075773	0.067853	0.126998	0.152103	0.0665586
1574	ALYREF	170k-180k	44	0.00450199	0.0141878	0.0180767	0.0288106	0.041504	0.101407	0.0764812	0.0726531
1575	ALYREF	170k-180k	45	0.00771274	0.0250896	0.0205484	0.0243821	0.0600459	0.117719	0.0764812	0.0784694
1576	ALYREF	170k-180k	46	0.0101943	0.019716	0.0322024	0.0225803	0.0488519	0.153421	0.0867933	0.0906583
1577	ALYREF	170k-180k	47	0.0103864	0.0366093	0.0192133	0.0151546	0.0416188	0.107274	0.104839	0.0448107
1578	ALYREF	170k-180k	48	0.0145656	0.0309267	0.0306688	0.0253587	0.052698	0.141521	0.0764812	0.0755612
1579	ALYREF	170k-180k	49	0.0128798	0.01643	0.0239037	0.00660066	0.041504	0.131575	0.1564	0.0583146
1580	ALYREF	170k-180k	50	0.0093528	0.00432984	0.00602555	0.0049505	0.0411596	0.113641	0.127182	0.0691886
1581	ALYREF	170k-180k	51	0.013497	0.0138789	0.0248418	0.0194316	0.0602756	0.0992849	0.125464	0.0687081
1582	ALYREF	170k-180k	52	0.00611533	0.0155406	0.0127907	0.0143295	0.0381171	0.0996178	0.131479	0.0628159
1583	ALYREF	170k-180k	53	0.0079298	0.0240458	0.0109145	0.00840238	0.0265786	0.0932513	0.0850746	0.0514615
1584	ALYREF	170k-180k	54	0.0408664	0.0827677	0.0589204	0.0581431	0.117623	0.233149	0.365219	0.184579
1585	ALYREF	170k-180k	55	0.0174151	0.0228475	0.0250403	0.0303092	0.0451205	0.171855	0.159837	0.110054
1586	ALYREF	170k-180k	56	0.0131266	0.0439162	0.0158034	0.00660066	0.0839265	0.117386	0.083356	0.0599078
1587	ALYREF	170k-180k	57	0.0159778	0.0330144	0.0364958	0.00330033	0.0716992	0.0833061	0.0730439	0.0758394
1588	ALYREF	170k-180k	58	0.0115008	0.0242003	0.0150639	0.0217553	0.06062	0.105152	0.160697	0.0800625
1589	ALYREF	170k-180k	59	0.0160503	0.022693	0.0348182	0.014178	0.0571183	0.157	0.11687	0.0914928
1590	ALYREF	170k-180k	60	0.0102838	0.0403213	0.0176796	0.0176298	0.0416188	0.107274	0.123745	0.0851202
1591	ALYREF	170k-180k	61	0.0111763	0.0167389	0.0365503	0.0261837	0.026349	0.101074	0.105699	0.0710599
1592	ALYREF	170k-180k	62	0.00616456	0.01643	0.0244447	0.0125278	0.0301952	0.111685	0.189914	0.0514615
1593	ALYREF	170k-180k	63	0.0126946	0.023002	0.0255813	0.0194316	0.101894	0.139398	0.158978	0.0989022
1594	ALYREF	170k-180k	64	0.0076285	0.0221126	0.0129892	0.0168048	0.0528128	0.0896727	0.0730439	0.0554065
1595	ALYREF	170k-180k	65	0.0123541	0.0240458	0.0109145	0.0294841	0.0524684	0.0635823	0.159837	0.0675954
1596	ALYREF	170k-180k	66	0.0068577	0.013144	0.0127907	0.0177814	0.0338117	0.0797276	0.0850746	0.0652436
1597	ALYREF	170k-180k	67	0.0189701	0.0253986	0.0389676	0.0362363	0.0341561	0.105485	0.0773405	0.0569996
1598	ALYREF	170k-180k	68	0.0140801	0.0183632	0.0135302	0.0294841	0.03031	0.0694495	0.113433	0.0723749
1599	ALYREF	170k-180k	69	0.0126294	0.013144	0.0199528	0.0202566	0.026349	0.0735274	0.0842153	0.0347713
1600	ALYREF	170k-180k	70	0.011756	0.0141878	0.016002	0.0194316	0.0376579	0.0875505	0.153822	0.0572778
1601	ALYREF	170k-180k	71	0.0106083	0.0231564	0.0195558	0.0202566	0.0642365	0.0795611	0.0739032	0.0713381
1602	ALYREF	170k-180k	72	0.0181466	0.0463129	0.0480059	0.0210817	0.0530425	0.121297	0.181321	0.0774325
1603	ALYREF	170k-180k	73	0.00729318	0.0238913	0.0243007	0.0245336	0.0300804	0.0816833	0.128901	0.0527765
1604	ALYREF	170k-180k	74	0.0204833	0.0473567	0.0651445	0.0591198	0.0680827	0.141354	0.145228	0.114277
1605	ALYREF	170k-180k	75	0.0126911	0.0273318	0.0169401	0.014178	0.0490815	0.0934177	0.10398	0.0718944
1606	ALYREF	170k-180k	76	0.0310774	0.0468933	0.0397071	0.0318078	0.105741	0.151466	0.194211	0.153752
1607	ALYREF	170k-180k	77	0.00961387	0.023002	0.0265194	0.0168048	0.0760046	0.0912955	0.0584351	0.0681518
1608	ALYREF	170k-180k	78	0.0394465	0.0666093	0.0566472	0.0495892	0.109816	0.173145	0.140072	0.106868
1609	ALYREF	170k-180k	79	0.0189192	0.0569057	0.0570442	0.047114	0.136051	0.131243	0.190773	0.152437
1610	ALYREF	170k-180k	80	0.0328707	0.0494444	0.0668221	0.062942	0.109931	0.178347	0.215694	0.163589
1611	ALYREF	170k-180k	81	0.0435591	0.055553	0.0509642	0.0282044	0.0948909	0.191413	0.196789	0.145787
1612	ALYREF	170k-180k	82	0.0206594	0.0282212	0.0453901	0.0367583	0.10178	0.123253	0.149525	0.132839
1613	ALYREF	170k-180k	83	0.0174185	0.0143423	0.027656	0.0135044	0.0486222	0.0820162	0.0644505	0.0967527
1614	ALYREF	170k-180k	84	0.0388785	0.0712106	0.0701774	0.048461	0.147934	0.148511	0.212257	0.188245
1615	ALYREF	170k-180k	85	0.0161699	0.0349476	0.0299292	0.0319594	0.0646958	0.121131	0.100543	0.0787475
1616	ALYREF	170k-180k	86	0.017949	0.0451145	0.0336816	0.0354112	0.0945466	0.113641	0.211398	0.118779
1617	ALYREF	170k-180k	87	0.0181893	0.019407	0.0352152	0.0201051	0.0528128	0.10174	0.109136	0.0885846
1618	ALYREF	170k-180k	88	0.0124318	0.0231564	0.0289912	0.0219068	0.0378875	0.101574	0.128042	0.0957159
1619	ALYREF	170k-180k	89	1	1	1	1	0.895523	0.700612	0.674582	0.299337
1620	ALYREF	170k-180k	90	0.0162372	0.0264424	0.0506761	0.0270089	0.0338117	0.119675	0.148666	0.118501
1621	ALYREF	170k-180k	91	0.0197358	0.0330144	0.0389676	0.0243821	0.0716992	0.0397806	0.0824966	0.0851202
1622	ALYREF	170k-180k	92	0.0246767	0.0280667	0.0295322	0.0327844	0.0867394	0.095207	0.161556	0.105553
1623	ALYREF	170k-180k	93	0.00803726	0.00657199	0.0210894	0.0228834	0.0340413	0.0736939	0.101402	0.057556
1624	ALYREF	170k-180k	94	0.0198644	0.0468933	0.0579823	0.0285075	0.0793915	0.110853	0.114292	0.127503
1625	ALYREF	170k-180k	95	0.0286582	0.0474737	0.0472118	0.0276824	0.0681975	0.0973292	0.200226	0.0920491
1626	ALYREF	170k-180k	96	0.0102578	0.0143423	0.0169401	0.0270089	0.0378875	0.0536372	0.145228	0.0583146
1627	ALYREF	170k-180k	97	0.0105591	0.0143423	0.0220275	0.0159797	0.052698	0.0935842	0.045545	0.077913
1628	ALYREF	170k-180k	98	0.0114866	0.0250896	0.0312644	0.0337611	0.0416188	0.0793947	0.161556	0.0755612
1629	ALYREF	170k-180k	99	0.00961559	0.0155406	0.011113	0.0075773	0.015155	0.0495592	0.0635911	0.0509052
1630	ALYREF	170k-180k	100	0.0419025	0.0537742	0.0575853	0.0360847	0.128473	0.13661	0.134057	0.135469
1631	ALYREF	170k-180k	101	0.0169036	0.0434528	0.0425214	0.0387116	0.0833525	0.0614601	0.123745	0.0556847
1632	ALYREF	170k-180k	102	0.040143	0.0606177	0.0754634	0.0741228	0.154822	0.172812	0.166712	0.15618
1633	ALYREF	170k-180k	103	0.0159053	0.0363004	0.0336816	0.023557	0.109587	0.107607	0.102261	0.0843615
1634	ALYREF	170k-180k	104	0.0393814	0.0642126	0.0672191	0.0604668	0.109357	0.180469	0.194211	0.130765
1635	ALYREF	170k-180k	105	0.0261108	0.0206053	0.0478619	0.014178	0.0489667	0.0474371	0.135776	0.0761176
1636	ALYREF	170k-180k	106	0.0182926	0.0339038	0.0431169	0.0304607	0.0227325	0.0533043	0.0971053	0.102367
1637	ALYREF	170k-180k	107	0.0304744	0.042409	0.0575853	0.0546912	0.120781	0.111019	0.11687	0.108739
1638	ALYREF	170k-180k	108	0.0376847	0.0858618	0.126338	0.0790733	0.212055	0.280253	0.288738	0.241578
1639	ALYREF	170k-180k	109	0.0409589	0.0885674	0.0626182	0.0461373	0.124627	0.178513	0.136635	0.182151
1640	ALYREF	170k-180k	110	0.0315309	0.0506427	0.0530934	0.0402102	0.0907003	0.0831397	0.150384	0.123002
1641	ALYREF	170k-180k	111	0.012712	0.0273318	0.0242462	0.0100525	0.0643513	0.0676602	0.10398	0.0965504
1642	ALYREF	170k-180k	112	0.027401	0.0382336	0.0669661	0.0402102	0.12101	0.0870512	0.146088	0.0912146
1643	ALYREF	170k-180k	113	0.0220422	0.0294195	0.0468693	0.0326329	0.0791619	0.0712388	0.0953867	0.0748025
1644	ALYREF	170k-180k	114	0.0123083	0.0242003	0.032942	0.0245336	0.0341561	0.103696	0.0739032	0.0620573
1645	ALYREF	170k-180k	115	0.0226403	0.0407847	0.0327435	0.032936	0.0564294	0.0895062	0.163275	0.0957159
1646	ALYREF	170k-180k	116	0.0290993	0.0558619	0.070773	0.0471139	0.10597	0.183257	0.13062	0.144472
1647	ALYREF	170k-180k	117	0.0278132	0.0373442	0.0233081	0.0242305	0.0827784	0.0694495	0.150384	0.0890651
1648	ALYREF	170k-180k	118	0.0252689	0.0465844	0.0346197	0.042837	0.105626	0.0955399	0.0721845	0.0851202
1649	ALYREF	170k-180k	119	0.0283212	0.0386596	0.0421244	0.03856	0.102124	0.102864	0.14351	0.115314
1650	ALYREF	170k-180k	120	0.0238566	0.0534653	0.0380295	0.0219068	0.0793915	0.0854283	0.0996834	0.118779
1651	ALYREF	170k-180k	121	0.0499223	0.109482	0.10781	0.0606857	0.230597	0.177681	0.210538	0.20577
1652	ALYREF	170k-180k	122	0.0266111	0.0455405	0.05966	0.0446387	0.0907003	0.0815168	0.14351	0.112128
1653	ALYREF	170k-180k	123	0.0461159	0.103373	0.097888	0.0687176	0.110046	0.150134	0.18218	0.143991
1654	ALYREF	170k-180k	124	0.0116593	0.013144	0.0354137	0.028659	0.03031	0.0394477	0.0730439	0.0800625
1655	ALYREF	170k-180k	125	0.0207617	0.0298454	0.0587219	0.0411868	0.0983927	0.113474	0.128042	0.128894
1656	ALYREF	170k-180k	126	0.0340437	0.0766217	0.100305	0.0502627	0.159357	0.168568	0.177024	0.185135
1657	ALYREF	170k-180k	127	0.0174134	0.0315072	0.0291897	0.0372129	0.0716992	0.0652051	0.128042	0.0504247
1658	ALYREF	170k-180k	128	0.0131107	0.019716	0.0259784	0.0219068	0.0638921	0.0555929	0.0996834	0.0678736
1659	ALYREF	170k-180k	129	0.0174569	0.0304633	0.0491425	0.0296356	0.0983927	0.0414034	0.165853	0.0867133
1660	ALYREF	170k-180k	130	0.0126769	0.0206053	0.0139273	0.0184549	0.0339265	0.0554265	0.0988241	0.0479971
1661	ALYREF	170k-180k	131	0.0350354	0.0661458	0.0502246	0.0836533	0.121929	0.126832	0.144369	0.0938446
1662	ALYREF	170k-180k	132	0.0564161	0.0807971	0.0771956	0.0410353	0.147474	0.10303	0.09109	0.135191
1663	ALYREF	170k-180k	133	0.0577959	0.0963377	0.125345	0.0833502	0.245637	0.188458	0.259521	0.194062
1664	ALYREF	170k-180k	134	0.0251299	0.0407847	0.0338801	0.0462889	0.0795063	0.0435256	0.140932	0.0723749
1665	ALYREF	170k-180k	135	0.0243854	0.042409	0.0344212	0.0436621	0.0754306	0.081184	0.133198	0.129096
1666	ALYREF	170k-180k	136	0.0195589	0.0570602	0.0536344	0.0597933	0.114122	0.118842	0.177024	0.116705
1667	ALYREF	170k-180k	137	0.0158877	0.0477827	0.0518127	0.0125278	0.0832376	0.0534707	0.140072	0.0495902
1668	ALYREF	170k-180k	138	0.0270282	0.0642126	0.0561061	0.0411868	0.101894	0.134655	0.216554	0.113999
1669	ALYREF	170k-180k	139	0.0116485	0.0342127	0.0255813	0.0363879	0.0644661	0.0850954	0.12976	0.0771544
1670	ALYREF	170k-180k	140	0.0359979	0.0261335	0.0408437	0.0369098	0.0944317	0.0554265	0.126323	0.106868
1671	ALYREF	170k-180k	141	0.029272	0.0524214	0.0530389	0.0403617	0.0946613	0.0872176	0.0953867	0.111926
1672	ALYREF	170k-180k	142	0.0185929	0.0448056	0.0253828	0.0360848	0.0490815	0.0953735	0.14265	0.103125
1673	ALYREF	170k-180k	143	0.0385398	0.0670352	0.0871175	0.0384085	0.155741	0.181135	0.145228	0.144193
1674	ALYREF	170k-180k	144	0.0206883	0.0383881	0.0428639	0.0684987	0.0834673	0.0614601	0.197648	0.083527
1675	ALYREF	170k-180k	145	0.0302189	0.0449601	0.0528948	0.0683472	0.0911596	0.133032	0.168431	0.141842
1676	ALYREF	170k-180k	146	0.0223543	0.0404758	0.0519023	0.0487641	0.0908151	0.0870512	0.164134	0.117186
1677	ALYREF	170k-180k	147	0.0723224	0.119766	0.098573	0.0705194	0.196441	0.17818	0.22085	0.0849178
1678	ALYREF	170k-180k	148	0.0185856	0.045269	0.0434595	0.0309827	0.0831228	0.0937506	0.11773	0.0620573
1679	ALYREF	170k-180k	149	0.0132726	0.0237369	0.0293337	0.0276824	0.0642365	0.0815168	0.0824966	0.056241
1680	ALYREF	170k-180k	150	0.0201802	0.0415196	0.0530934	0.0642218	0.117049	0.0909627	0.0945274	0.10444
1681	ALYREF	170k-180k	151	0.0233102	0.051958	0.049485	0.0387116	0.0797359	0.0575486	0.124604	0.0572778
1682	ALYREF	170k-180k	152	0.0255917	0.0388141	0.0484029	0.0520644	0.0795063	0.118676	0.080778	0.090456
1683	ALYREF	170k-180k	153	0.0341338	0.0498704	0.0455342	0.0519129	0.109931	0.120798	0.146088	0.114834
1684	ALYREF	170k-180k	154	0.0310187	0.0501793	0.0675617	0.0579916	0.112974	0.136777	0.045545	0.102367
1685	ALYREF	170k-180k	155	0.0216986	0.0304633	0.0438565	0.0225803	0.0641217	0.0355362	0.0816373	0.0514615
1686	ALYREF	170k-180k	156	0.0292421	0.0546636	0.0595159	0.0637672	0.120896	0.133032	0.121167	0.0869915
1687	ALYREF	170k-180k	157	0.0209663	0.0400124	0.0466708	0.0540177	0.0797359	0.0673273	0.0532791	0.0946791
1688	ALYREF	170k-180k	158	0.0268407	0.0534653	0.0295322	0.0581431	0.0489667	0.121464	0.0971054	0.0742462
1689	ALYREF	170k-180k	159	0.0428358	0.0513776	0.0803524	0.0469624	0.117049	0.0792282	0.184758	0.122243
1690	ALYREF	170k-180k	160	0.0592526	0.0797532	0.110282	0.106907	0.192939	0.190248	0.132338	0.176057
1691	ALYREF	170k-180k	161	0.016983	0.0318161	0.0350167	0.0607699	0.0716992	0.0754832	0.0549978	0.0517397
1692	ALYREF	170k-180k	162	0.0339393	0.045695	0.0790172	0.0411868	0.109931	0.100408	0.134057	0.100774
1693	ALYREF	170k-180k	163	0.0459941	0.0690059	0.0632138	0.103607	0.147589	0.174102	0.105699	0.117186
1694	ALYREF	170k-180k	164	0.0290726	0.0455405	0.076997	0.0395366	0.0904707	0.110686	0.122026	0.120372
1695	ALYREF	170k-180k	165	0.032437	0.0557074	0.054771	0.0563414	0.132204	0.0912955	0.119448	0.0869915
1696	ALYREF	170k-180k	166	0.0315587	0.058839	0.0695819	0.0622685	0.094202	0.102864	0.192492	0.110813
1697	ALYREF	170k-180k	167	0.0328565	0.0446511	0.065884	0.0800499	0.132549	0.148678	0.136635	0.120372
1698	ALYREF	170k-180k	168	0.0359739	0.0688514	0.0958133	0.0571665	0.147704	0.142145	0.201085	0.178965
1699	ALYREF	170k-180k	169	0.0380394	0.0736072	0.082174	0.0509363	0.143628	0.178014	0.191633	0.166017
1700	ALYREF	170k-180k	170	0.0397693	0.0713651	0.0782777	0.0589682	0.215327	0.122754	0.108277	0.13471
1701	ALYREF	170k-180k	171	0.0403258	0.0754234	0.114828	0.100003	0.203329	0.209971	0.240615	0.206529
1702	ALYREF	170k-180k	172	0.0411392	0.0731716	0.0927496	0.10485	0.189784	0.238763	0.232102	0.205118
1703	ALYREF	170k-180k	173	0.0481309	0.0946089	0.114997	0.109789	0.257625	0.282269	0.234343	0.26458
1704	ALYREF	170k-180k	174	0.051137	0.108839	0.153359	0.112633	0.248038	0.339961	0.249103	0.194327
1705	ALYREF	170k-180k	175	0.0815926	0.152879	0.179761	0.147056	0.269946	0.289819	0.358844	0.425508
1706	ALYREF	170k-180k	176	0.224521	0.438755	0.389492	0.421433	0.866194	1	1	1
1707	ALYREF	170k-180k	177	0.0922286	0.177567	0.204676	0.202361	0.42151	0.774332	0.816723	0.468508
1708	ALYREF	170k-180k	178	0.14637	0.228068	0.281948	0.136509	0.454251	0.65708	0.612121	0.48163
1709	ALYREF	170k-180k	179	0.0978597	0.236352	0.278986	0.24975	0.552644	0.407566	0.392235	0.449522
1710	ALYREF	170k-180k	180	0.130251	0.145049	0.132354	0.0552806	0.382692	0.434226	0	0.4617
1711	ALYREF	180k-190k	1	0.477392	0.671201	0.517483	0.559231	0.409699	0.392017	0.630893	0.508974
1712	ALYREF	180k-190k	2	0.228712	0.256535	0.272727	0.233077	0.243311	0.241497	0.282878	0.241026
1713	ALYREF	180k-190k	3	0.0772587	0.0701063	0.127622	0.125769	0.12068	0.126015	0.140509	0.146154
1714	ALYREF	180k-190k	4	0.162493	0.170591	0.187937	0.151154	0.18311	0.169259	0.304901	0.285897
1715	ALYREF	180k-190k	5	0.0544653	0.149625	0.15778	0.226923	0.100334	0.0845461	0.0967742	0.121795
1716	ALYREF	180k-190k	6	0.446223	0.333005	0.438811	0.709231	0.32553	0.226916	0.325682	0.257692
1717	ALYREF	180k-190k	7	0.137356	0.071404	0.126311	0.128846	0.134894	0.146417	0.185484	0.242308
1718	ALYREF	180k-190k	8	0.159334	0.120998	0.114073	0.186154	0.171683	0.126015	0.190757	0.220513
1719	ALYREF	180k-190k	9	0.0640132	0.0517355	0.0760489	0.177308	0.164158	0.230963	0.19572	0.0923077
1720	ALYREF	180k-190k	10	0.0366729	0.0743902	0.083042	0.188846	0.166667	0.2186	0.21495	0.0717949
1721	ALYREF	180k-190k	11	0.0267908	0.0423233	0.0131119	0.0569231	0.0590858	0.103118	0.0977047	0.0474359
1722	ALYREF	180k-190k	12	0.0182004	0.0495935	0.0620629	0.0788462	0.0688405	0.111324	0.165012	0.0769231
1723	ALYREF	180k-190k	13	0.0240389	0.0102564	0.0629371	0.0946155	0.0755295	0.0949688	0.130893	0.111538
1724	ALYREF	180k-190k	14	0.03633	0.0320669	0.0332168	0.0561539	0.0392976	0.0681358	0.0970844	0.0628205
1725	ALYREF	180k-190k	15	0.0149046	0.0371951	0.0441434	0.0565385	0.0680044	0.0786694	0.112283	0.0897436
1726	ALYREF	180k-190k	16	0.0185402	0.0371951	0.0568182	0.0600001	0.0618729	0.0763409	0.0635856	0.0384615
1727	ALYREF	180k-190k	17	0.0209497	0.0269387	0.0463287	0.0888463	0.0780379	0.0701871	0.175248	0.0384615
1728	ALYREF	180k-190k	18	0.191487	0.214603	0.177448	0.141539	0.120123	0.146639	0.203474	0.253846
1729	ALYREF	180k-190k	19	0.00577035	0.0196685	0.0297203	0.0407693	0.0557413	0.0970201	0.126241	0.0576923
1730	ALYREF	180k-190k	20	0	0.025641	0.027535	0.0376923	0.0523969	0.0329868	0.0868486	0.0423077
1731	ALYREF	180k-190k	21	0.0175858	0.0196685	0.034528	0.0569231	0.048495	0.0494525	0.0682382	0.0666667
1732	ALYREF	180k-190k	22	0.188874	0.250954	0.137238	0.141539	0.137681	0.177741	0.189516	0.216667
1733	ALYREF	180k-190k	23	0.0907983	0.115025	0.055507	0.126154	0.0554626	0.098905	0.102978	0.0448718
1734	ALYREF	180k-190k	24	0.0302198	0.0371951	0.0083042	0.0346154	0.0688405	0.101289	0.117246	0.103846
1735	ALYREF	180k-190k	25	0.116749	0.108599	0.120192	0.0876924	0.0925307	0.181954	0.227667	0.189744
1736	ALYREF	180k-190k	26	0.122049	0.0880863	0.104895	0.0692308	0.072185	0.115759	0.102978	0.160256
1737	ALYREF	180k-190k	27	0.0732152	0.0756879	0.0852273	0.0438462	0.0986622	0.0990159	0.155707	0.0884615
1738	ALYREF	180k-190k	28	0.149118	0.172733	0.125437	0.12	0.120959	0.0948579	0.218983	0.138461
1739	ALYREF	180k-190k	29	0.119501	0.121842	0.114948	0.0657693	0.116778	0.0990714	0.213399	0.196154
1740	ALYREF	180k-190k	30	0.0868717	0.0816604	0.0712413	0.0626924	0.126812	0.138489	0.136787	0.191026
1741	ALYREF	180k-190k	31	0.100547	0.0932145	0.0992133	0.0657693	0.0395763	0.0989605	0.188586	0.139744
1742	ALYREF	180k-190k	32	0.165243	0.206942	0.166521	0.101154	0.14437	0.163105	0.228598	0.233333
1743	ALYREF	180k-190k	33	0.0333797	0.0444653	0.0402098	0.0315385	0.0621516	0.0990714	0.121278	0.0538462
1744	ALYREF	180k-190k	34	0.131039	0.226157	0.156031	0.115769	0.095039	0.146639	0.200372	0.241026
1745	ALYREF	180k-190k	35	0.00893027	0.0175266	0.0166084	0.00615385	0.0629877	0.0641441	0.0927419	0.0897436
1746	ALYREF	180k-190k	36	0.0239707	0.101329	0.0472028	0.0123077	0.0624303	0.0846015	0.150434	0.126923
1747	ALYREF	180k-190k	37	0.0309025	0.0765322	0.0332168	0.0442308	0.0685618	0.0804435	0.05366	0.0884615
1748	ALYREF	180k-190k	38	0.0492388	0.0641338	0.0511364	0.0819231	0.0914158	0.0723493	0.174628	0.107692
1749	ALYREF	180k-190k	39	0.0395637	0.0444653	0.0515734	0.0476924	0.03233	0.0765073	0.0781638	0.0653846
1750	ALYREF	180k-190k	40	0.0525349	0.0786742	0.0493881	0.025	0.039855	0.0641441	0.0871588	0.074359
1751	ALYREF	180k-190k	41	0.0185402	0.0247967	0.0410839	0.0346154	0.0328874	0.0806653	0.136476	0.0948718
1752	ALYREF	180k-190k	42	0.00893027	0.0320669	0.0118007	0.00923077	0.0164437	0.0493971	0.0493176	0.0653846
1753	ALYREF	180k-190k	43	0.0646929	0.100031	0.0948427	0.0626924	0.110647	0.078614	0.156017	0.175641
1754	ALYREF	180k-190k	44	0.103849	0.158193	0.108829	0.0411539	0.0816611	0.123687	0.131203	0.128205
1755	ALYREF	180k-190k	45	0.0210205	0.0525797	0.0476399	0.00923077	0.0426422	0.0807207	0.0828164	0.0846154
1756	ALYREF	180k-190k	46	0.0885955	0.0803627	0.0611888	0.05	0.0529543	0.0785031	0.116005	0.0641025
1757	ALYREF	180k-190k	47	0.0306985	0.0196685	0.0354021	0	0.0295429	0.0763964	0.0443548	0.0423077
1758	ALYREF	180k-190k	48	0.0962069	0.105159	0.103584	0.0788462	0.0780379	0.103174	0.116625	0.160256
1759	ALYREF	180k-190k	49	0.119634	0.104315	0.0961538	0.0788462	0.0783166	0.123909	0.194169	0.147436
1760	ALYREF	180k-190k	50	0.0550829	0.0393371	0.0319056	0.0465385	0.0264771	0.0536105	0.10701	0.0948718
1761	ALYREF	180k-190k	51	0.0149046	0.0269387	0.0423951	0.0188462	0.0164437	0.039307	0.112283	0.0448718
1762	ALYREF	180k-190k	52	0.0334479	0.0495935	0.0236014	0.0123077	0.0356745	0.0660291	0.150744	0.0346154
1763	ALYREF	180k-190k	53	0.0280174	0.0342089	0.0187937	0.0153846	0.0292642	0.0620374	0.116315	0.0512821
1764	ALYREF	180k-190k	54	0.0405151	0.0320669	0.013986	0.0126923	0.03233	0.0496188	0.121278	0.0692308
1765	ALYREF	180k-190k	55	0.0284249	0.0641338	0.0340909	0.025	0.0295429	0.0806653	0.0825062	0.0551282
1766	ALYREF	180k-190k	56	0.0270599	0.0560194	0.0249126	0.0280769	0.0164437	0.0848787	0.155087	0.0807692
1767	ALYREF	180k-190k	57	0.115588	0.109443	0.0603147	0.120385	0.0811037	0.146694	0.218672	0.239743
1768	ALYREF	180k-190k	58	0.0740962	0.0444653	0.041521	0.0315385	0.0850055	0.128011	0.156017	0.141026
1769	ALYREF	180k-190k	59	0.17383	0.215056	0.204983	0.098077	0.120959	0.169369	0.267059	0.29359
1770	ALYREF	180k-190k	60	0.0274054	0.0196685	0.0284091	0.025	0.0164437	0.0723493	0.0921216	0.0589744
1771	ALYREF	180k-190k	61	0.0579681	0.0590056	0.0826049	0.0442308	0.0582497	0.0431878	0.102047	0.0794872
1772	ALYREF	180k-190k	62	0.0337196	0.0226548	0.0319056	0.0126923	0.0259197	0.0702425	0.0967742	0.0910256
1773	ALYREF	180k-190k	63	0.112909	0.162023	0.186189	0.0626924	0.137124	0.121746	0.194479	0.180769
1774	ALYREF	180k-190k	64	0.156446	0.210772	0.161276	0.133077	0.136845	0.119751	0.204094	0.105128
1775	ALYREF	180k-190k	65	0.0817348	0.0196685	0.048514	0.0784616	0.0618729	0.103174	0.151055	0.0846154
1776	ALYREF	180k-190k	66	0.039493	0.0867886	0.0458916	0.0346154	0.0585284	0.0536105	0.0728908	0.0730769
1777	ALYREF	180k-190k	67	0.0278134	0.0423233	0.0581294	0.0534615	0.0420847	0.0930284	0.05366	0.074359
1778	ALYREF	180k-190k	68	0.130158	0.0940588	0.0625	0.0503847	0.0426421	0.0973527	0.131203	0.112821
1779	ALYREF	180k-190k	69	0.123202	0.0859443	0.0874126	0.0753847	0.0487737	0.123631	0.155707	0.105128
1780	ALYREF	180k-190k	70	0.0306304	0.0196685	0.0380245	0.0219231	0.0231327	0.0370894	0.121588	0.0602564
1781	ALYREF	180k-190k	71	0.126653	0.0867886	0.0983392	0.05	0.0908584	0.0556064	0.150744	0.203846
1782	ALYREF	180k-190k	72	0.0596021	0.0756879	0.0664335	0.0503847	0.0551839	0.0742897	0.218672	0.107692
1783	ALYREF	180k-190k	73	0.175897	0.200516	0.16215	0.166923	0.107302	0.127956	0.137097	0.176923
1784	ALYREF	180k-190k	74	0.0891424	0.162477	0.048514	0.0753847	0.0551839	0.0639778	0.0586228	0.0935897
1785	ALYREF	180k-190k	75	0.0798722	0.105613	0.0625	0.05	0.0326087	0.0370894	0.10732	0.141026
1786	ALYREF	180k-190k	76	0.209252	0.171435	0.107955	0.127308	0.0490524	0.115593	0.102357	0.176923
1787	ALYREF	180k-190k	77	0.0949839	0.0838024	0.0791084	0.0665385	0.0228539	0.0701871	0.164392	0.111538
1788	ALYREF	180k-190k	78	0.0299507	0.0701063	0.0734266	0.0407693	0.048495	0.0618711	0.135856	0.0628205
1789	ALYREF	180k-190k	79	0.192306	0.249265	0.11757	0.0526923	0.111483	0.103174	0.2866	0.188462
1790	ALYREF	180k-190k	80	0.292097	0.33904	0.233392	0.116154	0.160535	0.155066	0.358561	0.14359
1791	ALYREF	180k-190k	81	0.0340594	0.0175266	0.0152972	0.0126923	0.00641026	0.026833	0.0828164	0.0653846
1792	ALYREF	180k-190k	82	0.159828	0.300547	0.204982	0.143462	0.103958	0.125849	0.224876	0.211538
1793	ALYREF	180k-190k	83	0.0149046	0.0218105	0.0214161	0.00923077	0.0292642	0.051781	0.0828164	0.0346154
1794	ALYREF	180k-190k	84	0.124456	0.0897748	0.113636	0.085	0.0719063	0.0578794	0.161601	0.114103
1795	ALYREF	180k-190k	85	0.0537149	0.0701063	0.0659965	0.0461538	0.0395764	0.06614	0.155707	0.0666665
1796	ALYREF	180k-190k	86	0.0982084	0.0983427	0.090472	0.0850001	0.0590858	0.0350936	0.131824	0.101282
1797	ALYREF	180k-190k	87	0.0060451	0	0.0166084	0.0123077	0.0164437	0.0247263	0.0440447	0.0615385
1798	ALYREF	180k-190k	88	0.0951848	0.0547217	0.100087	0.05	0.100334	0.105392	0.131514	0.121795
1799	ALYREF	180k-190k	89	0.0401045	0.0880863	0.0498252	0.0315385	0.0353958	0.0434096	0.0784739	0.0705128
1800	ALYREF	180k-190k	90	0.0515832	0.0423233	0.0354021	0.00923077	0.03233	0.0310464	0.0632754	0.0538462
1801	ALYREF	180k-190k	91	0.0463566	0.0444653	0.0472028	0.025	0.0328874	0.0349827	0.0924317	0.0538462
1802	ALYREF	180k-190k	92	0.0666236	0.0641338	0.048514	0.0215385	0.0228539	0.0475676	0.058933	0.0769231
1803	ALYREF	180k-190k	93	0.116409	0.108146	0.105769	0.0784616	0.0783166	0.0535551	0.0880893	0.0910256
1804	ALYREF	180k-190k	94	0.0546042	0.069262	0.0493881	0.0123077	0.0195095	0.0392516	0.141129	0.0641025
1805	ALYREF	180k-190k	95	0.108936	0.0923702	0.034528	0.0215385	0.0457079	0.04535	0.179591	0.0730769
1806	ALYREF	180k-190k	96	0.092574	0.143652	0.0603147	0.0407693	0.0429208	0.0828274	0.0924318	0.0705128
1807	ALYREF	180k-190k	97	0.0915461	0.0795184	0.0952797	0.0534616	0.0691193	0.0785031	0.111663	0.107692
1808	ALYREF	180k-190k	98	0.255495	0.394215	0.243881	0.204616	0.180602	0.177519	0.305211	0.283333
1809	ALYREF	180k-190k	99	0.206164	0.13424	0.14292	0.145	0.140189	0.126126	0.194789	0.20641
1810	ALYREF	180k-190k	100	0.171217	0.159037	0.178322	0.125769	0.149944	0.138434	0.208747	0.174359
1811	ALYREF	180k-190k	101	0.0646247	0.101329	0.0550699	0.0373077	0.0264772	0.078614	0.145782	0.0820513
1812	ALYREF	180k-190k	102	0.0996605	0.175719	0.0926574	0.063077	0.0749721	0.0701871	0.10732	0.0769231
1813	ALYREF	180k-190k	103	0.244498	0.174031	0.177885	0.160385	0.140468	0.103229	0.222705	0.160256
1814	ALYREF	180k-190k	104	0.0775309	0.131254	0.108829	0.0884616	0.0916945	0.0638669	0.164702	0.165385
1815	ALYREF	180k-190k	105	0.0807589	0.128268	0.0708042	0.0376923	0.0554626	0.0661954	0.145471	0.101282
1816	ALYREF	180k-190k	106	0.0730086	0.0619919	0.034528	0.0534616	0.0680044	0.0537768	0.121898	0.0628205
1817	ALYREF	180k-190k	107	0.064146	0.105159	0.0839161	0.100769	0.0652174	0.0620929	0.0486973	0.0833333
1818	ALYREF	180k-190k	108	0.0724621	0.0940588	0.0651224	0.0876924	0.0855629	0.0640887	0.122208	0.135897
1819	ALYREF	180k-190k	109	0.256381	0.225766	0.171329	0.135	0.184504	0.125849	0.203784	0.192308
1820	ALYREF	180k-190k	110	0.115248	0.133396	0.107955	0.112692	0.162765	0.109439	0.175248	0.133333
1821	ALYREF	180k-190k	111	0.146694	0.0838024	0.0659965	0.0719231	0.139632	0.0824394	0.185484	0.188461
1822	ALYREF	180k-190k	112	0.213385	0.29373	0.159528	0.157308	0.160256	0.109439	0.244107	0.247436
1823	ALYREF	180k-190k	113	0.100204	0.108599	0.108392	0.0503847	0.0551839	0.0681913	0.10732	0.0961538
1824	ALYREF	180k-190k	114	0.0881879	0.0662758	0.0472028	0.0603847	0.0490524	0.0330423	0.154777	0.114103
1825	ALYREF	180k-190k	115	0.0827574	0.165463	0.159528	0.0503847	0.0908584	0.0515592	0.14206	0.0923077
1826	ALYREF	180k-190k	116	0.0938932	0.0816604	0.0939685	0.110769	0.05602	0.0577131	0.0629653	0.0782051
1827	ALYREF	180k-190k	117	0.161607	0.17228	0.128934	0.104616	0.0844481	0.0847124	0.184553	0.15
1828	ALYREF	180k-190k	118	0.138724	0.0495935	0.102273	0.0784616	0.0680044	0.080499	0.140198	0.0948718
1829	ALYREF	180k-190k	119	0.088253	0.160335	0.138549	0.0746154	0.126254	0.0576577	0.165633	0.0782051
1830	ALYREF	180k-190k	120	0.0725949	0.0846467	0.0996504	0.0784616	0.0880713	0.0516701	0.0772333	0.0858974
1831	ALYREF	180k-190k	121	0.110302	0.103471	0.0887238	0.0692308	0.103958	0.0391407	0.116315	0.0987179
1832	ALYREF	180k-190k	122	0.18214	0.274515	0.144231	0.100385	0.12068	0.119917	0.175558	0.171795
1833	ALYREF	180k-190k	123	0.0405832	0.0269387	0.0432692	0.0246154	0.00975474	0.0248371	0.0682382	0.0384615
1834	ALYREF	180k-190k	124	0.229179	0.17955	0.163462	0.145	0.10786	0.105225	0.204404	0.171795
1835	ALYREF	180k-190k	125	0.188463	0.13424	0.183129	0.0907693	0.149387	0.123576	0.0921216	0.116667
1836	ALYREF	180k-190k	126	0.0245176	0.0598499	0.0533217	0.05	0.0549052	0.0392516	0.101737	0.0692308
1837	ALYREF	180k-190k	127	0.119365	0.110741	0.138986	0.0915386	0.0939242	0.0618711	0.111663	0.0794872
1838	ALYREF	180k-190k	128	0.07864	0.13768	0.108829	0.0534616	0.0749721	0.0640887	0.126861	0.0897436
1839	ALYREF	180k-190k	129	0.0642792	0.0598499	0.0297203	0.0153846	0.0261984	0.0227304	0.073201	0.0397436
1840	ALYREF	180k-190k	130	0.089414	0.0906191	0.0769231	0.0565385	0.0490524	0.0806653	0.136166	0.0730769
1841	ALYREF	180k-190k	131	0.157968	0.234725	0.215909	0.0907693	0.0983835	0.0929175	0.281328	0.148718
1842	ALYREF	180k-190k	132	0.0456001	0.0466073	0.083479	0.0407693	0.0551839	0.0372003	0.0685484	0.0846154
1843	ALYREF	180k-190k	133	0.158719	0.071404	0.159528	0.103846	0.0944816	0.0536105	0.0825062	0.0974359
1844	ALYREF	180k-190k	134	0.0884627	0.102173	0.0852273	0.0603847	0.0777592	0.0515593	0.0828164	0.0717948
1845	ALYREF	180k-190k	135	0.188583	0.140666	0.106643	0.110769	0.100613	0.0391407	0.111973	0.130769
1846	ALYREF	180k-190k	136	0.052331	0.0517355	0.0804196	0.05	0.0487737	0.0392516	0.0676179	0.0717949
1847	ALYREF	180k-190k	137	0.0787763	0.0808162	0.0520105	0.0507693	0.0454292	0.0308801	0.0973946	0.0692308
1848	ALYREF	180k-190k	138	0.158376	0.157348	0.107517	0.075	0.141304	0.0783368	0.189206	0.139744
1849	ALYREF	180k-190k	139	0.0922315	0.069262	0.0782343	0.0657693	0.0359532	0.0432432	0.102357	0.0846154
1850	ALYREF	180k-190k	140	0.191478	0.174031	0.151224	0.106538	0.110925	0.0905336	0.194789	0.126923
1851	ALYREF	180k-190k	141	0.191957	0.31723	0.229458	0.174615	0.21126	0.142426	0.247208	0.203846
1852	ALYREF	180k-190k	142	0.0850988	0.143652	0.0944056	0.0311539	0.0487737	0.0659182	0.10701	0.103846
1853	ALYREF	180k-190k	143	0.0726657	0.113727	0.097465	0.0561539	0.0685618	0.0247263	0.111042	0.0923077
1854	ALYREF	180k-190k	144	0.238381	0.175719	0.217657	0.125	0.12068	0.108995	0.189206	0.152564
1855	ALYREF	180k-190k	145	0.124243	0.153064	0.178759	0.0907693	0.101728	0.0783922	0.0970844	0.0923077
1856	ALYREF	180k-190k	146	0.189001	0.244981	0.240822	0.131923	0.143534	0.113375	0.147022	0.129487
1857	ALYREF	180k-190k	147	0.120472	0.143199	0.107955	0.0784616	0.0362319	0.0638669	0.141439	0.111538
1858	ALYREF	180k-190k	148	0.0956605	0.101329	0.0568182	0.0469231	0.0459866	0.0516147	0.0970844	0.0628205
1859	ALYREF	180k-190k	149	0.0801413	0.0816604	0.0721154	0.0469231	0.0328874	0.0516147	0.0629653	0.074359
1860	ALYREF	180k-190k	150	0.092781	0.0816604	0.0638112	0.0376923	0.0716276	0.0474567	0.0434243	0.0897436
1861	ALYREF	180k-190k	151	0.177602	0.150922	0.115822	0.0753847	0.0423635	0.0617602	0.058933	0.0551282
1862	ALYREF	180k-190k	152	0.162558	0.151767	0.0799825	0.107308	0.0429208	0.0515593	0.141749	0.116667
1863	ALYREF	180k-190k	153	0.061598	0.0423233	0.0782343	0.0819232	0.080825	0.0454054	0.0973946	0.0653846
1864	ALYREF	180k-190k	154	0.0951848	0.103471	0.101836	0.0850001	0.0975474	0.0700762	0.140509	0.10641
1865	ALYREF	180k-190k	155	0.133658	0.216354	0.199301	0.169231	0.1466	0.0867082	0.117556	0.165385
1866	ALYREF	180k-190k	156	0.0219041	0.0684178	0.020979	0.038077	0.0326087	0.0206237	0.0486973	0.0333333
1867	ALYREF	180k-190k	157	0.0576933	0.141964	0.0948427	0.00923077	0.0618729	0.04535	0.0772333	0.0884615
1868	ALYREF	180k-190k	158	0.136679	0.069262	0.0852273	0.075	0.0880714	0.0784477	0.1067	0.0846154
1869	ALYREF	180k-190k	159	0.0856426	0.0619919	0.111451	0.113462	0.0824972	0.0556618	0.111973	0.0897436
1870	ALYREF	180k-190k	160	0.169293	0.114572	0.109703	0.113077	0.142977	0.0452391	0.0781638	0.0782051
1871	ALYREF	180k-190k	161	0.125203	0.161179	0.159528	0.0934616	0.113434	0.080499	0.130273	0.114103
1872	ALYREF	180k-190k	162	0.114209	0.13041	0.141608	0.0884616	0.142698	0.0640333	0.0632754	0.0538462
1873	ALYREF	180k-190k	163	0.0639394	0.118011	0.0957168	0.075	0.0916945	0.041192	0.101737	0.0589743
1874	ALYREF	180k-190k	164	0.051716	0.0773765	0.0895979	0.0315385	0.0554626	0.049508	0.0393921	0.0730769
1875	ALYREF	180k-190k	165	0.0514443	0.0786742	0.0576923	0.0438462	0.0518395	0.0350381	0.0679281	0.0807692
1876	ALYREF	180k-190k	166	0.113317	0.137226	0.126748	0.100769	0.0972687	0.068025	0.0828164	0.0794872
1877	ALYREF	180k-190k	167	0.201576	0.205644	0.213724	0.142308	0.154961	0.105225	0.16067	0.144872
1878	ALYREF	180k-190k	168	0.283931	0.247123	0.274913	0.121539	0.173077	0.138378	0.169355	0.120513
1879	ALYREF	180k-190k	169	0.133086	0.128268	0.100524	0.0719231	0.0755295	0.0783922	0.067928	0.0948718
1880	ALYREF	180k-190k	170	0.0943658	0.165463	0.11014	0.0503847	0.0685618	0.0492862	0.0725807	0.0807692
1881	ALYREF	180k-190k	171	0.085028	0.099187	0.108829	0.0973077	0.0755296	0.0349827	0.0437345	0.0653846
1882	ALYREF	180k-190k	172	0.247921	0.265494	0.155594	0.0788462	0.146042	0.0616493	0.0387717	0.161538
1883	ALYREF	180k-190k	173	0.123767	0.158193	0.0777972	0.129615	0.0916945	0.0618157	0.0778536	0.138462
1884	ALYREF	180k-190k	174	0.136815	0.200516	0.128934	0.0688462	0.0978261	0.0867637	0.0490074	0.0807692
1885	ALYREF	180k-190k	175	0.0763668	0.115869	0.120629	0.104231	0.0905797	0.057824	0.0490074	0.0846154
1886	ALYREF	180k-190k	176	0.213522	0.231739	0.16215	0.135	0.172798	0.100956	0.131824	0.160256
1887	ALYREF	180k-190k	177	0.103982	0.140666	0.0882867	0.0723078	0.05602	0.0681358	0.101117	0.102564
1888	ALYREF	180k-190k	178	0.223137	0.28263	0.192745	0.171154	0.162765	0.175024	0.204715	0.185897
1889	ALYREF	180k-190k	179	0.18055	0.252251	0.265297	0.124615	0.195652	0.169203	0.247518	0.215385
1890	ALYREF	180k-190k	180	0.110293	0.118011	0.119318	0.195385	0.133779	0.123798	0.127171	0.192308
1891	ALYREF	180k-190k	181	0.284126	0.409146	0.314685	0.242693	0.277034	0.198198	0.4116	0.374359
1892	ALYREF	180k-190k	182	0.249435	0.304842	0.260101	0.177778	0.18905	0.24812	0.383871	0.383704
1893	ALYREF	180k-190k	183	0.485136	0.345732	0.315341	0.2765	0.213043	0.29009	0.279436	0.268333
1894	ALYREF	180k-190k	184	0.66456	0.749462	0.664223	0.511613	0.608228	0.463586	0.546826	0.610753
1895	ALYREF	180k-190k	185	0.536432	0.472425	0.605114	0.490834	0.497585	0.339339	0.46371	0.544444
1896	ALYREF	180k-190k	186	0.282706	0.197732	0.229665	0.318948	0.143402	0.186022	0.0806452	0.108772
1897	ALYREF	180k-190k	187	0.318261	0.287709	0.481283	0.297647	0.350383	0.278113	0.178368	0.4
1898	ALYREF	180k-190k	188	1	0.972561	0.984375	0.906251	1	1	0.75	0.958333
1899	ALYREF	180k-190k	189	0.694774	0.796305	0.747934	0.727273	0.636363	0.634758	0.392962	0.460606
1900	ALYREF	180k-190k	190	0.527395	0.518699	0.378788	0.216667	0.425121	0.285886	0.586022	0.588889
1901	ALYREF	190k-200k	1	0.602894	0.350765	0.261676	0.31165	0.348214	0.812906	0.843073	0.341072
1902	ALYREF	190k-200k	2	0.208767	0.193878	0.146154	0.196429	0.203869	0.464266	0.552489	0.176786
1903	ALYREF	190k-200k	3	0.0436924	0.0350765	0.0552198	0.085034	0.119048	0.323102	0.326299	0.06875
1904	ALYREF	190k-200k	4	0.026128	0.0459184	0.0339286	0.0748299	0.093006	0.184667	0.125	0.0508929
1905	ALYREF	190k-200k	5	0.0587741	0.0395408	0.0351648	0.0561224	0.0580357	0.162299	0.211039	0.0616072
1906	ALYREF	190k-200k	6	0.0142185	0.0325255	0.0347527	0.0437925	0.0543155	0.119501	0.159091	0.0428571
1907	ALYREF	190k-200k	7	0.0371411	0.0146684	0.0181319	0.045068	0.0565476	0.177358	0.138528	0.03125
1908	ALYREF	190k-200k	8	0.026128	0.0229592	0.0398352	0.045068	0.0572917	0.108669	0.0919913	0.0464286
1909	ALYREF	190k-200k	9	0.0227929	0.0223214	0.0479396	0.0365646	0.0647322	0.218659	0.174784	0.0714286
1910	ALYREF	190k-200k	10	0.0485232	0.0452806	0.0442308	0.0642007	0.0751488	0.126106	0.206169	0.0482143
1911	ALYREF	190k-200k	11	0.0526205	0.0127551	0.0326923	0.022534	0.0491071	0.117828	0.135281	0.0383929
1912	ALYREF	190k-200k	12	0.0318838	0.00956633	0.031456	0.0357143	0.0372024	0.140812	0.167208	0.0392857
1913	ALYREF	190k-200k	13	0.0454628	0.03125	0.0413462	0.0442177	0.0691964	0.153669	0.159091	0.0607143
1914	ALYREF	190k-200k	14	0.015866	0.00956633	0.0157967	0.0284864	0.0438988	0.162652	0.14881	0.0401786
1915	ALYREF	190k-200k	15	0.0495533	0.0172194	0.0203297	0.0314626	0.0558036	0.15772	0.161255	0.0285714
1916	ALYREF	190k-200k	16	0.0459794	0.0210459	0.0135989	0.0497449	0.0565476	0.121703	0.159632	0.0366072
1917	ALYREF	190k-200k	17	0.0549983	0.0503827	0.0401099	0.0799319	0.0654762	0.158249	0.137987	0.0482143
1918	ALYREF	190k-200k	18	0.0447074	0.03125	0.0208791	0.0161565	0.0647321	0.166703	0.171537	0.0375
1919	ALYREF	190k-200k	19	0.00668107	0.0172194	0.0104396	0.0340136	0.0520833	0.12998	0.14881	0.0366072
1920	ALYREF	190k-200k	20	0.0121842	0.00701531	0.0144231	0.0280612	0.0282738	0.121526	0.117424	0.0392857
1921	ALYREF	190k-200k	21	0.0392043	0.0357143	0.043956	0.039966	0.046131	0.167583	0.261905	0.0473214
1922	ALYREF	190k-200k	22	0.0425325	0.0172194	0.0157967	0.0293367	0.0409226	0.101888	0.15855	0.0321429
1923	ALYREF	190k-200k	23	0.0298317	0.0255102	0.0130495	0.0391156	0.061756	0.156047	0.171537	0.04375
1924	ALYREF	190k-200k	24	0.04418	0.0318878	0.0127747	0.0433673	0.0424107	0.127955	0.160714	0.0178571
1925	ALYREF	190k-200k	25	0.015866	0.0127551	0.0167582	0.0433673	0.0431548	0.112896	0.135281	0.0303572
1926	ALYREF	190k-200k	26	0.0550456	0.0255102	0.0104396	0.0204082	0.030506	0.119149	0.135281	0.0401786
1927	ALYREF	190k-200k	27	0.0268792	0.0159439	0.0145604	0.0123299	0.0171131	0.110519	0.154762	0.0348214
1928	ALYREF	190k-200k	28	0.0349662	0.00637755	0.0163462	0.0306122	0.0357143	0.120998	0.144481	0.0482143
1929	ALYREF	190k-200k	29	0.00845151	0.00701531	0.00453297	0.0123299	0.014881	0.0392759	0.128247	0.0142857
1930	ALYREF	190k-200k	30	0.0514825	0.0299745	0.0203297	0.0365646	0.0528274	0.160098	0.150433	0.03125
1931	ALYREF	190k-200k	31	0.0995361	0.0395408	0.0486264	0.10034	0.09375	0.212055	0.290584	0.103571
1932	ALYREF	190k-200k	32	0.0677422	0.0522959	0.0429945	0.0667517	0.0758929	0.19955	0.246753	0.0464286
1933	ALYREF	190k-200k	33	0.0203899	0.03125	0.0175824	0.0335884	0.0238095	0.143014	0.189935	0.0366072
1934	ALYREF	190k-200k	34	0.0312624	0.0325255	0.0163462	0.0361395	0.0550595	0.138434	0.160714	0.0303572
1935	ALYREF	190k-200k	35	0.0144712	0.0127551	0.0081044	0.0208333	0.0267857	0.0756458	0.0871212	0.0303572
1936	ALYREF	190k-200k	36	0.0293222	0.0197704	0.00549451	0.0191327	0.0252976	0.0954599	0.117424	0.0160714
1937	ALYREF	190k-200k	37	0.121415	0.0586735	0.0574176	0.0386905	0.0877977	0.216458	0.255411	0.0946429
1938	ALYREF	190k-200k	38	0.0129465	0.0172194	0.0081044	0.00637755	0.0245536	0.151468	0.169913	0.0303572
1939	ALYREF	190k-200k	39	0.0608014	0.0293367	0.040522	0.042517	0.0706845	0.140812	0.1921	0.0526786
1940	ALYREF	190k-200k	40	0.0564404	0.0121173	0.0177198	0.0352891	0.0267857	0.172779	0.130952	0.0473215
1941	ALYREF	190k-200k	41	0.041994	0.0306122	0.0375	0.0391156	0.0625	0.102065	0.204545	0.0482143
1942	ALYREF	190k-200k	42	0.0167801	0.0140306	0.0145604	0.00255102	0.0215774	0.105939	0.145563	0.0455357
1943	ALYREF	190k-200k	43	0.0208706	0.00510204	0.0126374	0.00255102	0.00744048	0.0844521	0.0600649	0.0366072
1944	ALYREF	190k-200k	44	0.0249789	0.0395408	0.0186813	0.0085034	0.0230655	0.0974853	0.109848	0.0642858
1945	ALYREF	190k-200k	45	0.0722302	0.0293367	0.0218407	0.0102041	0.0372024	0.156047	0.147186	0.0571429
1946	ALYREF	190k-200k	46	0.048892	0.0223214	0.0236264	0.00510204	0.016369	0.138434	0.15368	0.0160714
1947	ALYREF	190k-200k	47	0.0477898	0.026148	0.0298077	0.0170068	0.0186012	0.115098	0.14881	0.0651786
1948	ALYREF	190k-200k	48	0.0265036	0.0229592	0.0135989	0.0276361	0.0200893	0.136057	0.156926	0.0410715
1949	ALYREF	190k-200k	49	0.0297266	0.0344388	0.0208791	0.0187075	0.0327381	0.108141	0.175866	0.0544643
1950	ALYREF	190k-200k	50	0.0450872	0.0452806	0.0262363	0.0420918	0.0416667	0.0912329	0.175866	0.0232143
1951	ALYREF	190k-200k	51	0.046489	0.0389031	0.0208791	0.0382653	0.0238095	0.102241	0.165043	0.0705357
1952	ALYREF	190k-200k	52	0.0421747	0.0191327	0.014011	0.00977891	0.0208333	0.108141	0.180195	0.0321429
1953	ALYREF	190k-200k	53	0.0693828	0.0554847	0.0248626	0.0420918	0.0215774	0.0693933	0.121753	0.0544643
1954	ALYREF	190k-200k	54	0.0586512	0.0440051	0.0171703	0.0157313	0.0238095	0.0996869	0.132576	0.05
1955	ALYREF	190k-200k	55	0.0928262	0.0274235	0.0348901	0.0352891	0.0260417	0.159393	0.194264	0.0455357
1956	ALYREF	190k-200k	56	0.0343626	0.0159439	0.0199176	0.014881	0.0215774	0.142838	0.130952	0.0330357
1957	ALYREF	190k-200k	57	0.0580118	0.0280612	0.0281593	0.0335884	0.0297619	0.143366	0.220779	0.0642857
1958	ALYREF	190k-200k	58	0.027165	0.0172194	0.0131868	0.0136054	0.00744048	0.0776712	0.108766	0.0276786
1959	ALYREF	190k-200k	59	0.0463592	0.0121173	0.0181319	0.0208333	0.0260417	0.108317	0.146104	0.0482143
1960	ALYREF	190k-200k	60	0.0627128	0.0229592	0.0293956	0.00637755	0.015625	0.155519	0.228896	0.0473215
1961	ALYREF	190k-200k	61	0.0399597	0.0350765	0.0217033	0.014881	0.0215774	0.136233	0.158009	0.0375
1962	ALYREF	190k-200k	62	0.0407221	0.0357143	0.0104396	0.0208333	0.0230655	0.0958121	0.0719697	0.04375
1963	ALYREF	190k-200k	63	0.0526604	0.0561224	0.0336538	0.0314626	0.046875	0.0974853	0.121753	0.0830357
1964	ALYREF	190k-200k	64	0.036227	0.0401786	0.0256868	0.0284864	0.0208333	0.0976614	0.15368	0.0241072
1965	ALYREF	190k-200k	65	0.0742753	0.065051	0.023489	0.0429422	0.046875	0.151996	0.169913	0.0446429
1966	ALYREF	190k-200k	66	0.0204839	0.0223214	0.0365385	0.019983	0.0223214	0.112368	0.124459	0.0491072
1967	ALYREF	190k-200k	67	0.0385649	0.0688775	0.0315934	0.0242347	0.0290179	0.127955	0.094697	0.03125
1968	ALYREF	190k-200k	68	0.0160178	0.0146684	0.00947802	0.0085034	0.0238095	0.0995108	0.150433	0.01875
1969	ALYREF	190k-200k	69	0.0299905	0.0165816	0.0273352	0.00892857	0.0267857	0.103914	0.108766	0.0553572
1970	ALYREF	190k-200k	70	0.0377736	0.0376276	0.0240385	0.0136054	0.0230655	0.0932583	0.154762	0.0473214
1971	ALYREF	190k-200k	71	0.0455749	0.0159439	0.0259615	0.0136054	0.0260417	0.0908806	0.155303	0.0267857
1972	ALYREF	190k-200k	72	0.0665862	0.0191327	0.0225275	0.0255102	0.0282738	0.0951076	0.130952	0.0357143
1973	ALYREF	190k-200k	73	0.0489497	0.0656888	0.028022	0.0340136	0.0401786	0.0888552	0.201299	0.0464286
1974	ALYREF	190k-200k	74	0.0322994	0.0210459	0.0199176	0.0255102	0.00967264	0.105763	0.142857	0.0160714
1975	ALYREF	190k-200k	75	0.0410799	0.0306122	0.0278846	0.0238095	0.0208333	0.0866536	0.114177	0.0446429
1976	ALYREF	190k-200k	76	0.0046179	0.00892857	0.00865385	0.00382653	0.014881	0.120822	0.130952	0.0357143
1977	ALYREF	190k-200k	77	0.0348322	0.0165816	0.0166209	0.00382653	0.0119048	0.0976614	0.176407	0.0375
1978	ALYREF	190k-200k	78	0.00230895	0.0140306	0.00728022	0.0123299	0.0193452	0.0539824	0.0844156	0.01875
1979	ALYREF	190k-200k	79	0.0620083	0.0440051	0.0311813	0.0221088	0.0372024	0.10409	0.149351	0.0446429
1980	ALYREF	190k-200k	80	0.0127947	0.0191327	0.00906593	0.0170068	0.0133929	0.0863014	0.0838745	0.025
1981	ALYREF	190k-200k	81	0.0697626	0.0395408	0.0302198	0.0403912	0.0364584	0.10999	0.130952	0.0419643
1982	ALYREF	190k-200k	82	0.0445667	0.0172194	0.0271978	0.0170068	0.03125	0.0844521	0.0827922	0.0151786
1983	ALYREF	190k-200k	83	0.0550634	0.0153061	0.0298077	0.0157313	0.00967262	0.0497554	0.111472	0.0383929
1984	ALYREF	190k-200k	84	0.0476269	0.0433673	0.0293956	0.0314626	0.0141369	0.0648141	0.106602	0.0321429
1985	ALYREF	190k-200k	85	0.0334304	0.0344388	0.0144231	0.00722789	0.0282738	0.0863014	0.0600649	0.0321429
1986	ALYREF	190k-200k	86	0.0619032	0.0350765	0.0182692	0.0255102	0.0297619	0.11862	0.132035	0.0330357
1987	ALYREF	190k-200k	87	0.10552	0.0631378	0.0307692	0.0187075	0.0453869	0.0949315	0.159632	0.0508929
1988	ALYREF	190k-200k	88	0.0309986	0.0369898	0.0126374	0.037415	0.0364583	0.0692172	0.0930736	0.0589286
1989	ALYREF	190k-200k	89	0.0448703	0.0376276	0.0177198	0.0221088	0.0282738	0.0974853	0.120671	0.0366072
1990	ALYREF	190k-200k	90	0.0262509	0.0299745	0.0131868	0.0182823	0.0193452	0.0436791	0.159091	0.0267857
1991	ALYREF	190k-200k	91	0.0122851	0.0102041	0.00906593	0.0157313	0.0245536	0.0605871	0.0768398	0.01875
1992	ALYREF	190k-200k	92	0.0140956	0.0274235	0.0181319	0.0459184	0.03125	0.0475538	0.0660173	0.0321429
1993	ALYREF	190k-200k	93	0.0285667	0.033801	0.0256868	0.0267857	0.0223214	0.120646	0.150433	0.0339286
1994	ALYREF	190k-200k	94	0.0515945	0.0389031	0.0173077	0.00637755	0.0349702	0.0925538	0.108225	0.0375
1995	ALYREF	190k-200k	95	0.0629875	0.0280612	0.020467	0.0204082	0.015625	0.0967808	0.161255	0.0348214
1996	ALYREF	190k-200k	96	0.0290764	0.0133929	0.0208791	0.025085	0.0245536	0.0473777	0.0692641	0.0330357
1997	ALYREF	190k-200k	97	0.0650218	0.0153061	0.0304945	0.0267857	0.0238095	0.0888552	0.112554	0.03125
1998	ALYREF	190k-200k	98	0.0276815	0.0357143	0.0212912	0.017432	0.03125	0.0413014	0.0838745	0.0357143
1999	ALYREF	190k-200k	99	0.0831316	0.0561224	0.0248626	0.0280612	0.0260417	0.0648141	0.0963203	0.0526786
[truncated: 17,793 more rows]

## Sheet: Figure 2b
	Protein	sizeRange	binNumber	t00	t05	t10	t15	t20	t40	t60	DMSO
1	ALYREF	<10k	1	1	1	1	1	1	0.847622	0.862364	0.541911
2	ALYREF	<10k	2	0.100756	0.13019	0.178831	0.210284	0.284155	0.328082	0.336456	0.261879
3	ALYREF	<10k	3	0.131689	0.162934	0.202464	0.243376	0.321673	0.429896	0.434273	0.36261
4	ALYREF	<10k	4	0.132685	0.162119	0.205346	0.231071	0.346926	0.466921	0.515376	0.442517
5	ALYREF	<10k	5	0.192262	0.209543	0.249489	0.271488	0.380182	0.50304	0.527305	0.493974
6	ALYREF	<10k	6	0.134853	0.18723	0.229473	0.257655	0.377048	0.516305	0.536276	0.476227
7	ALYREF	<10k	7	0.100318	0.134509	0.170187	0.213242	0.338124	0.493069	0.521878	0.49941
8	ALYREF	<10k	8	0.095764	0.120504	0.156518	0.198928	0.342773	0.521835	0.583928	0.529863
9	ALYREF	<10k	9	0.317468	0.37574	0.483523	0.484169	0.689808	1	0.921762	0.788782
10	ALYREF	<10k	10	0.156842	0.225966	0.267955	0.316464	0.597009	0.888186	0.99451	1
11	ALYREF	10k-20k	1	1	0.990399	1	0.950246	0.797776	0.471362	0.49288	0.43708
12	ALYREF	10k-20k	2	0.615522	0.662111	0.692243	0.652828	0.527676	0.30735	0.322529	0.289867
13	ALYREF	10k-20k	3	0.210289	0.287748	0.326135	0.343746	0.295506	0.197305	0.224715	0.209145
14	ALYREF	10k-20k	4	0.168673	0.233306	0.275039	0.269542	0.235203	0.167682	0.190142	0.192678
15	ALYREF	10k-20k	5	0.199922	0.242324	0.294786	0.303108	0.2577	0.184567	0.193404	0.195127
16	ALYREF	10k-20k	6	0.20718	0.242836	0.290075	0.295863	0.256293	0.172431	0.201041	0.210034
17	ALYREF	10k-20k	7	0.212443	0.261613	0.294532	0.290619	0.262531	0.189639	0.210584	0.211943
18	ALYREF	10k-20k	8	0.303115	0.331518	0.369355	0.360529	0.31746	0.229203	0.26021	0.254629
19	ALYREF	10k-20k	9	0.32493	0.354526	0.381156	0.401444	0.336096	0.251156	0.295229	0.247566
20	ALYREF	10k-20k	10	0.323285	0.34655	0.38745	0.373656	0.340213	0.26249	0.293531	0.276156
21	ALYREF	10k-20k	11	0.4085	0.445708	0.475675	0.481723	0.450296	0.410503	0.442811	0.402625
22	ALYREF	10k-20k	12	0.456338	0.488738	0.497034	0.516877	0.49354	0.443325	0.471046	0.45517
23	ALYREF	10k-20k	13	0.429064	0.45823	0.494342	0.458302	0.502286	0.502837	0.495927	0.421185
24	ALYREF	10k-20k	14	0.433317	0.442534	0.480023	0.515494	0.450127	0.472343	0.481564	0.433369
25	ALYREF	10k-20k	15	0.498765	0.517069	0.552109	0.564343	0.562222	0.581898	0.599963	0.50773
26	ALYREF	10k-20k	16	0.481558	0.529986	0.546301	0.477866	0.518772	0.525103	0.542803	0.481228
27	ALYREF	10k-20k	17	0.482951	0.518781	0.522293	0.538172	0.503273	0.611035	0.597583	0.543169
28	ALYREF	10k-20k	18	0.676278	0.678164	0.720061	0.771424	0.691569	0.742811	0.808587	0.739376
29	ALYREF	10k-20k	19	0.869264	0.947582	0.86838	0.920937	0.990177	1	1	0.99816
30	ALYREF	10k-20k	20	0.737375	0.863366	0.7726	0.899572	0.835484	0.884551	0.910356	0.926949
31	ALYREF	20k-30k	1	0.700706	0.75807	0.794876	0.738278	0.703294	0.325804	0.296781	0.297628
32	ALYREF	20k-30k	2	0.194568	0.256285	0.340034	0.364567	0.327825	0.165279	0.15698	0.164521
33	ALYREF	20k-30k	3	0.103369	0.13664	0.187147	0.191892	0.211098	0.102601	0.105031	0.117285
34	ALYREF	20k-30k	4	0.0914295	0.123181	0.176411	0.165822	0.165584	0.103016	0.101704	0.104285
35	ALYREF	20k-30k	5	0.105815	0.1422	0.175837	0.181203	0.194045	0.100348	0.103168	0.112547
36	ALYREF	20k-30k	6	0.100339	0.125969	0.15876	0.171443	0.179468	0.0944502	0.0941111	0.107514
37	ALYREF	20k-30k	7	0.0899133	0.101418	0.154727	0.163331	0.171628	0.0918475	0.0913612	0.11291
38	ALYREF	20k-30k	8	0.121027	0.130329	0.175249	0.172762	0.184422	0.103511	0.109648	0.123728
39	ALYREF	20k-30k	9	0.0900383	0.117845	0.171718	0.16893	0.183517	0.103833	0.105838	0.12318
40	ALYREF	20k-30k	10	0.103561	0.127107	0.153828	0.178129	0.165374	0.101601	0.107087	0.119696
41	ALYREF	20k-30k	11	0.121913	0.127224	0.163202	0.178214	0.194478	0.103187	0.115595	0.130262
42	ALYREF	20k-30k	12	0.138332	0.143172	0.175407	0.207754	0.204856	0.11949	0.119835	0.13018
43	ALYREF	20k-30k	13	0.122603	0.120563	0.157234	0.171155	0.185078	0.111877	0.103337	0.116046
44	ALYREF	20k-30k	14	0.111357	0.125416	0.177763	0.172024	0.192447	0.107603	0.101651	0.131923
45	ALYREF	20k-30k	15	0.126695	0.132935	0.156892	0.155134	0.171207	0.108032	0.106276	0.12717
46	ALYREF	20k-30k	16	0.158716	0.1538	0.178111	0.196148	0.194069	0.113138	0.119597	0.127411
47	ALYREF	20k-30k	17	0.135094	0.137772	0.172655	0.189907	0.167405	0.125449	0.12261	0.126095
48	ALYREF	20k-30k	18	0.170357	0.167133	0.190044	0.198216	0.210653	0.146545	0.164908	0.150281
49	ALYREF	20k-30k	19	0.157642	0.174937	0.194686	0.203257	0.213823	0.148616	0.149353	0.161361
50	ALYREF	20k-30k	20	0.194152	0.195133	0.230261	0.241151	0.241763	0.186874	0.187895	0.191791
51	ALYREF	20k-30k	21	0.230759	0.259027	0.279534	0.296653	0.318994	0.271199	0.269119	0.273219
52	ALYREF	20k-30k	22	0.249641	0.2633	0.271766	0.299754	0.311687	0.267539	0.288261	0.26983
53	ALYREF	20k-30k	23	0.263502	0.297323	0.308615	0.311743	0.377945	0.31404	0.303787	0.30822
54	ALYREF	20k-30k	24	0.249859	0.272207	0.288718	0.281656	0.33104	0.275063	0.267333	0.281063
55	ALYREF	20k-30k	25	0.295879	0.295887	0.309267	0.308842	0.327632	0.298034	0.312742	0.327644
56	ALYREF	20k-30k	26	0.298155	0.325067	0.360496	0.295934	0.363272	0.332085	0.335323	0.35493
57	ALYREF	20k-30k	27	0.309206	0.346047	0.352727	0.337613	0.402629	0.33351	0.355594	0.376889
58	ALYREF	20k-30k	28	0.475437	0.501718	0.557252	0.522516	0.537532	0.542297	0.558175	0.552943
59	ALYREF	20k-30k	29	0.544542	0.56548	0.634814	0.586994	0.630148	0.780295	0.735615	0.652515
60	ALYREF	20k-30k	30	1	1	1	1	1	1	1	1
61	ALYREF	30k-40k	1	0.819904	0.737345	0.802952	0.957229	0.824363	0.448708	0.353669	0.428057
62	ALYREF	30k-40k	2	0.389435	0.398607	0.452143	0.608486	0.459537	0.237229	0.18498	0.201177
63	ALYREF	30k-40k	3	0.169701	0.178355	0.251605	0.312541	0.253359	0.152822	0.124013	0.148096
64	ALYREF	30k-40k	4	0.151715	0.181787	0.235057	0.353053	0.284346	0.194526	0.152148	0.160806
65	ALYREF	30k-40k	5	0.141186	0.157445	0.191218	0.297035	0.243627	0.134459	0.119199	0.15225
66	ALYREF	30k-40k	6	0.187397	0.157815	0.200346	0.28428	0.222827	0.13186	0.113517	0.153192
67	ALYREF	30k-40k	7	0.150646	0.161233	0.198789	0.287513	0.240498	0.155458	0.128067	0.163108
68	ALYREF	30k-40k	8	0.170999	0.184334	0.211481	0.304136	0.265717	0.165044	0.124957	0.155809
69	ALYREF	30k-40k	9	0.141855	0.138372	0.193739	0.252917	0.220939	0.135139	0.108612	0.132701
70	ALYREF	30k-40k	10	0.173658	0.166977	0.198111	0.256764	0.236462	0.144284	0.12061	0.169609
71	ALYREF	30k-40k	11	0.218531	0.187154	0.231639	0.29051	0.276667	0.171447	0.138304	0.179776
72	ALYREF	30k-40k	12	0.165992	0.134435	0.193504	0.304102	0.241968	0.155693	0.138974	0.172227
73	ALYREF	30k-40k	13	0.163559	0.139105	0.169416	0.257602	0.226194	0.149702	0.119924	0.156779
74	ALYREF	30k-40k	14	0.1554	0.146431	0.189403	0.225121	0.216521	0.130762	0.120229	0.149405
75	ALYREF	30k-40k	15	0.169486	0.164393	0.190231	0.267723	0.237392	0.159005	0.11961	0.155689
76	ALYREF	30k-40k	16	0.18241	0.173663	0.201304	0.291734	0.248163	0.147351	0.140617	0.163152
77	ALYREF	30k-40k	17	0.218125	0.168145	0.210008	0.282508	0.227065	0.14016	0.113193	0.169413
78	ALYREF	30k-40k	18	0.224222	0.194401	0.205741	0.300882	0.250122	0.152882	0.129685	0.159872
79	ALYREF	30k-40k	19	0.170464	0.159125	0.180757	0.244233	0.217894	0.145754	0.121086	0.158954
80	ALYREF	30k-40k	20	0.210315	0.175727	0.206935	0.256485	0.250801	0.154222	0.120513	0.155742
81	ALYREF	30k-40k	21	0.198534	0.17609	0.182666	0.258861	0.233405	0.139183	0.114918	0.141072
82	ALYREF	30k-40k	22	0.200408	0.184541	0.171091	0.284839	0.225896	0.151298	0.128645	0.160626
83	ALYREF	30k-40k	23	0.182115	0.150319	0.160058	0.22573	0.208342	0.130731	0.10638	0.151987
84	ALYREF	30k-40k	24	0.198158	0.170231	0.174676	0.235543	0.220318	0.157088	0.133312	0.175152
85	ALYREF	30k-40k	25	0.188294	0.185224	0.162805	0.241839	0.210434	0.136739	0.118855	0.162498
86	ALYREF	30k-40k	26	0.220187	0.195276	0.211317	0.277179	0.251244	0.151099	0.144006	0.16976
87	ALYREF	30k-40k	27	0.2338	0.199199	0.176225	0.262523	0.228234	0.153496	0.137786	0.182802
88	ALYREF	30k-40k	28	0.236771	0.227798	0.209502	0.278258	0.253405	0.170363	0.143067	0.18921
89	ALYREF	30k-40k	29	0.237378	0.245504	0.25098	0.302319	0.269691	0.190365	0.17107	0.209457
90	ALYREF	30k-40k	30	0.33168	0.29079	0.283811	0.346471	0.338233	0.26306	0.231921	0.276423
91	ALYREF	40k-50k	1	0.829968	0.817251	0.8348	1	0.926531	0.540562	0.367432	0.444013
92	ALYREF	40k-50k	2	0.29739	0.357432	0.454427	0.581671	0.515847	0.274063	0.172903	0.203829
93	ALYREF	40k-50k	3	0.117547	0.170794	0.22278	0.269111	0.283141	0.176758	0.104514	0.128361
94	ALYREF	40k-50k	4	0.128074	0.152117	0.181652	0.242726	0.233677	0.13945	0.0973037	0.131715
95	ALYREF	40k-50k	5	0.119987	0.13391	0.183241	0.235673	0.24832	0.148975	0.10302	0.117791
96	ALYREF	40k-50k	6	0.151604	0.166594	0.200167	0.273701	0.281516	0.156305	0.111883	0.153415
97	ALYREF	40k-50k	7	0.14543	0.164982	0.19158	0.296104	0.261968	0.184484	0.132801	0.179166
98	ALYREF	40k-50k	8	0.134344	0.169699	0.184732	0.263015	0.220276	0.157321	0.123916	0.159118
99	ALYREF	40k-50k	9	0.152019	0.161496	0.198668	0.259344	0.261788	0.18556	0.117696	0.172097
100	ALYREF	40k-50k	10	0.145013	0.17801	0.193629	0.287405	0.26355	0.172122	0.112832	0.162472
101	ALYREF	40k-50k	11	0.161649	0.154435	0.207466	0.281735	0.28443	0.172009	0.110956	0.150893
102	ALYREF	40k-50k	12	0.143786	0.129402	0.194552	0.257472	0.256703	0.163464	0.138614	0.157277
103	ALYREF	40k-50k	13	0.142275	0.131212	0.176032	0.212567	0.231507	0.161563	0.124117	0.145324
104	ALYREF	40k-50k	14	0.140867	0.155947	0.179423	0.23297	0.228818	0.160573	0.107633	0.144875
105	ALYREF	40k-50k	15	0.176545	0.170242	0.179954	0.279559	0.290283	0.181997	0.119813	0.170954
106	ALYREF	40k-50k	16	0.134096	0.116383	0.161641	0.212567	0.21221	0.147391	0.106426	0.141613
107	ALYREF	40k-50k	17	0.158502	0.155159	0.177532	0.246686	0.229293	0.185766	0.114488	0.150855
108	ALYREF	40k-50k	18	0.120393	0.136391	0.141014	0.239117	0.245043	0.148966	0.113489	0.146169
109	ALYREF	40k-50k	19	0.150697	0.145137	0.144981	0.211121	0.233767	0.177171	0.124433	0.137625
110	ALYREF	40k-50k	20	0.125109	0.104486	0.156238	0.19791	0.206537	0.173041	0.127663	0.141655
111	ALYREF	40k-50k	21	0.154594	0.157024	0.146314	0.215634	0.223372	0.160144	0.109875	0.172551
112	ALYREF	40k-50k	22	0.1785	0.144322	0.173524	0.223115	0.246579	0.18328	0.11594	0.159942
113	ALYREF	40k-50k	23	0.166527	0.166041	0.168954	0.241293	0.253856	0.182386	0.117761	0.159446
114	ALYREF	40k-50k	24	0.176249	0.181487	0.145292	0.228181	0.251484	0.175262	0.124433	0.156937
115	ALYREF	40k-50k	25	0.171488	0.176489	0.157125	0.189234	0.236343	0.179855	0.121746	0.152646
116	ALYREF	40k-50k	26	0.175668	0.177557	0.178009	0.189876	0.252206	0.189426	0.136799	0.16227
117	ALYREF	40k-50k	27	0.208354	0.196859	0.187722	0.227262	0.263324	0.190671	0.133178	0.17735
118	ALYREF	40k-50k	28	0.165926	0.148894	0.145661	0.218048	0.210854	0.163131	0.128795	0.161169
119	ALYREF	40k-50k	29	0.221309	0.222291	0.18448	0.207262	0.252432	0.179847	0.12624	0.157084
120	ALYREF	40k-50k	30	0.329626	0.302785	0.265152	0.293324	0.293266	0.195885	0.14396	0.187185
121	ALYREF	50k-60k	1	0.430185	0.428015	0.393352	0.383887	0.440447	0.329469	0.268629	0.320871
122	ALYREF	50k-60k	2	0.137609	0.173324	0.228959	0.223387	0.286451	0.188482	0.159744	0.151506
123	ALYREF	50k-60k	3	0.0948169	0.127955	0.146624	0.138533	0.179663	0.134814	0.113744	0.118696
124	ALYREF	50k-60k	4	0.0632152	0.0828541	0.0932484	0.104943	0.133534	0.101422	0.0991172	0.108762
125	ALYREF	50k-60k	5	0.0832189	0.0923972	0.116351	0.10354	0.141369	0.115879	0.099567	0.120981
126	ALYREF	50k-60k	6	0.0630715	0.0703285	0.085029	0.0812531	0.131648	0.0785764	0.0867557	0.0981912
127	ALYREF	50k-60k	7	0.0738043	0.0655342	0.0845721	0.106342	0.119882	0.097331	0.0891091	0.102058
128	ALYREF	50k-60k	8	0.0509475	0.0561674	0.0809679	0.096195	0.121064	0.094067	0.0801131	0.0858518
129	ALYREF	50k-60k	9	0.0682995	0.0553404	0.0797484	0.0844705	0.114552	0.0957091	0.070603	0.100166
130	ALYREF	50k-60k	10	0.0684371	0.0679541	0.0983522	0.0868148	0.130678	0.115478	0.0982016	0.10548
131	ALYREF	50k-60k	11	0.0702813	0.0570642	0.0755647	0.0802369	0.114632	0.091551	0.0899364	0.0946071
132	ALYREF	50k-60k	12	0.0622072	0.0610742	0.0776661	0.0700867	0.114929	0.0874061	0.094081	0.0895513
133	ALYREF	50k-60k	13	0.0598038	0.0573561	0.0749884	0.0935702	0.102837	0.103791	0.0865951	0.10582
134	ALYREF	50k-60k	14	0.0597479	0.071648	0.0727167	0.0747067	0.108356	0.0929593	0.0715588	0.0840597
135	ALYREF	50k-60k	15	0.0640166	0.0583411	0.0796163	0.074638	0.108897	0.0834018	0.0789002	0.0997053
136	ALYREF	50k-60k	16	0.0659322	0.0610955	0.0733184	0.0877623	0.10534	0.0944872	0.0859685	0.0997586
137	ALYREF	50k-60k	17	0.068641	0.0722317	0.0760216	0.0796072	0.102648	0.102283	0.0899123	0.120924
138	ALYREF	50k-60k	18	0.0574681	0.0592379	0.06824	0.0662768	0.0991484	0.0818397	0.0754062	0.0938451
139	ALYREF	50k-60k	19	0.0830082	0.0735967	0.0823004	0.076387	0.0961037	0.0960423	0.0946674	0.106697
140	ALYREF	50k-60k	20	0.0900941	0.0879585	0.0770548	0.0726429	0.109784	0.0992597	0.0964987	0.101397
141	ALYREF	50k-60k	21	0.0652053	0.060223	0.0734824	0.0678855	0.102219	0.0960556	0.0893019	0.101708
142	ALYREF	50k-60k	22	0.0877774	0.0776523	0.0796195	0.0894425	0.108977	0.097404	0.0848521	0.111239
143	ALYREF	50k-60k	23	0.0590671	0.0541517	0.061775	0.0741857	0.104425	0.0899228	0.0758319	0.103271
144	ALYREF	50k-60k	24	0.0601928	0.0759954	0.072723	0.0740798	0.0955946	0.100568	0.0881453	0.115634
145	ALYREF	50k-60k	25	0.0543491	0.0418511	0.0626697	0.0545179	0.086089	0.0714814	0.0603539	0.0664111
146	ALYREF	50k-60k	26	0.0544546	0.056213	0.0620711	0.0593812	0.0921465	0.0933392	0.0882416	0.0882718
147	ALYREF	50k-60k	27	0.0845782	0.0828966	0.0727135	0.101691	0.114766	0.113162	0.114258	0.119707
148	ALYREF	50k-60k	28	0.0899515	0.108863	0.0826028	0.0923479	0.11264	0.104379	0.0865709	0.110693
149	ALYREF	50k-60k	29	0.0811207	0.0994535	0.0847138	0.0781015	0.111561	0.0920916	0.101808	0.100707
150	ALYREF	50k-60k	30	0.077384	0.0644792	0.0659555	0.0681317	0.0909074	0.086425	0.0843782	0.0974243
151	ALYREF	60k-70k	1	0.543398	0.467657	0.482469	0.556873	0.439983	0.369744	0.276055	0.25631
152	ALYREF	60k-70k	2	0.0825319	0.0803577	0.129162	0.184339	0.150411	0.134812	0.111101	0.0827887
153	ALYREF	60k-70k	3	0.039749	0.052151	0.0702829	0.11131	0.0976861	0.0952957	0.0824455	0.0586991
154	ALYREF	60k-70k	4	0.0508315	0.0604346	0.0821442	0.104404	0.0943992	0.108604	0.0848087	0.0737595
155	ALYREF	60k-70k	5	0.0448987	0.0456924	0.0767019	0.107402	0.0841434	0.0863809	0.0671865	0.0593395
156	ALYREF	60k-70k	6	0.0340342	0.0474145	0.0499579	0.0806853	0.0723375	0.073669	0.0499399	0.0509537
157	ALYREF	60k-70k	7	0.032815	0.0322426	0.0483913	0.0746887	0.0658984	0.0738547	0.0521623	0.0433212
158	ALYREF	60k-70k	8	0.0348706	0.0444208	0.0502123	0.0932672	0.080266	0.0763105	0.0774531	0.0581284
159	ALYREF	60k-70k	9	0.0231158	0.023485	0.0443833	0.063713	0.0631759	0.0638031	0.0443998	0.0405815
160	ALYREF	60k-70k	10	0.0395705	0.031695	0.0560615	0.0794538	0.0795235	0.0871835	0.0639782	0.0667758
161	ALYREF	60k-70k	11	0.0331156	0.039543	0.0508735	0.0789184	0.0825933	0.0756476	0.0632583	0.0621034
162	ALYREF	60k-70k	12	0.0564762	0.0514857	0.0839448	0.0986213	0.0885505	0.0908783	0.0736657	0.0681725
163	ALYREF	60k-70k	13	0.0477942	0.0416124	0.0522976	0.0812742	0.0775436	0.0815289	0.0642912	0.0597298
164	ALYREF	60k-70k	14	0.041105	0.0369054	0.0580554	0.0873243	0.0806481	0.0925706	0.0663414	0.0585778
165	ALYREF	60k-70k	15	0.0511955	0.0443472	0.0611479	0.094927	0.0822156	0.0899904	0.0617872	0.070083
166	ALYREF	60k-70k	16	0.0368222	0.033476	0.0414943	0.0735644	0.0751121	0.0866484	0.0788929	0.0525414
167	ALYREF	60k-70k	17	0.041347	0.0415094	0.0520535	0.0931066	0.0848077	0.10297	0.0847148	0.0655457
168	ALYREF	60k-70k	18	0.0687624	0.0518625	0.0653187	0.103065	0.0867877	0.111307	0.0930564	0.0727689
169	ALYREF	60k-70k	19	0.0675548	0.0619418	0.0773631	0.105314	0.0977382	0.123932	0.100099	0.0799035
170	ALYREF	60k-70k	20	0.0767607	0.0555068	0.0660714	0.111203	0.0757069	0.0874085	0.083854	0.0527566
171	ALYREF	60k-70k	21	0.0267454	0.0252218	0.0382289	0.0570204	0.0621903	0.0701599	0.0582972	0.0471992
172	ALYREF	60k-70k	22	0.0521472	0.0548474	0.0526333	0.0622674	0.0728195	0.0817368	0.0677499	0.0659308
173	ALYREF	60k-70k	23	0.0477636	0.0540202	0.0546984	0.0806317	0.0793629	0.0936017	0.0693149	0.0743946
174	ALYREF	60k-70k	24	0.0576245	0.0465491	0.0516771	0.0817561	0.0764494	0.0819618	0.0761228	0.058831
175	ALYREF	60k-70k	25	0.0629488	0.0643291	0.0598966	0.106278	0.0891888	0.0961598	0.0900985	0.0652524
176	ALYREF	60k-70k	26	0.0710749	0.0664427	0.0761831	0.0943916	0.085611	0.110562	0.10204	0.0724513
177	ALYREF	60k-70k	27	0.0362239	0.035619	0.0304264	0.0569669	0.0564676	0.0765576	0.0670457	0.0516911
178	ALYREF	60k-70k	28	0.0537204	0.0538201	0.0500088	0.0764556	0.0754117	0.0861917	0.076201	0.060809
179	ALYREF	60k-70k	29	0.0603802	0.0513885	0.0495205	0.07501	0.0723332	0.0930444	0.0754655	0.0606476
180	ALYREF	60k-70k	30	0.0779233	0.0561191	0.0604053	0.0943916	0.0800272	0.0980157	0.08448	0.0791312
181	ALYREF	70k-80k	1	0.828677	0.692197	0.827976	0.814085	0.79032	0.682421	0.358636	0.386042
182	ALYREF	70k-80k	2	0.264079	0.283601	0.455317	0.484749	0.511322	0.404845	0.230553	0.203576
183	ALYREF	70k-80k	3	0.158641	0.160332	0.221596	0.200431	0.322558	0.227312	0.111167	0.107608
184	ALYREF	70k-80k	4	0.10449	0.133751	0.176613	0.178732	0.197022	0.217476	0.112947	0.104184
185	ALYREF	70k-80k	5	0.0729	0.0680052	0.116664	0.143672	0.167897	0.143618	0.0679961	0.0585395
186	ALYREF	70k-80k	6	0.0894449	0.0642707	0.146745	0.164846	0.179141	0.158194	0.0849537	0.0813675
187	ALYREF	70k-80k	7	0.117483	0.134316	0.195695	0.21777	0.214903	0.174542	0.0807712	0.100434
188	ALYREF	70k-80k	8	0.102219	0.132872	0.160721	0.179518	0.242038	0.21557	0.11185	0.121195
189	ALYREF	70k-80k	9	0.0862006	0.107421	0.159509	0.174135	0.248416	0.257417	0.129118	0.143319
190	ALYREF	70k-80k	10	0.0824822	0.076698	0.127918	0.174231	0.198147	0.178486	0.0960931	0.108103
191	ALYREF	70k-80k	11	0.0749725	0.079899	0.135821	0.124355	0.157389	0.165089	0.0988676	0.0842224
192	ALYREF	70k-80k	12	0.130726	0.103624	0.15101	0.152866	0.197778	0.182006	0.104851	0.112107
193	ALYREF	70k-80k	13	0.0945327	0.0674717	0.13347	0.150865	0.166514	0.177844	0.0884736	0.0978549
194	ALYREF	70k-80k	14	0.122925	0.10943	0.117728	0.146363	0.167381	0.17272	0.0931943	0.101234
195	ALYREF	70k-80k	15	0.10856	0.0860185	0.119164	0.115352	0.175897	0.184605	0.114417	0.136692
196	ALYREF	70k-80k	16	0.0984101	0.0729949	0.119089	0.135264	0.177022	0.174718	0.0864859	0.0863396
197	ALYREF	70k-80k	17	0.109178	0.079648	0.106399	0.110517	0.134752	0.174976	0.0784522	0.0874546
198	ALYREF	70k-80k	18	0.0958101	0.102212	0.132034	0.166656	0.17363	0.159674	0.0893225	0.112242
199	ALYREF	70k-80k	19	0.18394	0.15939	0.173847	0.179423	0.190257	0.172202	0.0865272	0.105322
200	ALYREF	70k-80k	20	0.120802	0.103624	0.13564	0.157224	0.160265	0.210405	0.123962	0.113791
201	ALYREF	70k-80k	21	0.123513	0.0960922	0.111654	0.12264	0.180395	0.202122	0.117275	0.139631
202	ALYREF	70k-80k	22	0.103874	0.0787379	0.100922	0.145149	0.161002	0.19328	0.0762989	0.0972637
203	ALYREF	70k-80k	23	0.108682	0.0703275	0.0949224	0.104896	0.124743	0.165348	0.0991367	0.0872349
204	ALYREF	70k-80k	24	0.105409	0.0824724	0.0795523	0.106753	0.14502	0.155637	0.0949336	0.0894367
205	ALYREF	70k-80k	25	0.130115	0.130832	0.136969	0.141528	0.160136	0.207019	0.11715	0.104933
206	ALYREF	70k-80k	26	0.152502	0.123614	0.120227	0.128666	0.159767	0.166301	0.0916829	0.108481
207	ALYREF	70k-80k	27	0.142517	0.122422	0.133066	0.0986314	0.161002	0.187939	0.109841	0.12677
208	ALYREF	70k-80k	28	0.121526	0.113823	0.114898	0.148126	0.131637	0.229971	0.127586	0.127581
209	ALYREF	70k-80k	29	0.157928	0.133123	0.137778	0.133263	0.164874	0.19649	0.117399	0.116961
210	ALYREF	70k-80k	30	0.219485	0.147904	0.150755	0.164608	0.204285	0.201387	0.121975	0.130205
211	ALYREF	80k-90k	1	1	0.933222	1	0.907164	0.833303	0.794168	0.504117	0.493891
212	ALYREF	80k-90k	2	0.318273	0.393767	0.449949	0.551206	0.474787	0.569979	0.317548	0.270877
213	ALYREF	80k-90k	3	0.0982893	0.137655	0.202012	0.248885	0.211416	0.26634	0.151171	0.124177
214	ALYREF	80k-90k	4	0.0560574	0.0832623	0.151842	0.178893	0.167498	0.218637	0.0893597	0.0930925
215	ALYREF	80k-90k	5	0.0531263	0.0870911	0.134088	0.171966	0.140217	0.184399	0.117846	0.0964801
216	ALYREF	80k-90k	6	0.0550329	0.0957154	0.135477	0.124762	0.157337	0.190687	0.103874	0.0855617
217	ALYREF	80k-90k	7	0.0590576	0.101378	0.172277	0.166319	0.166621	0.208641	0.118883	0.128686
218	ALYREF	80k-90k	8	0.0766317	0.0982561	0.130132	0.175037	0.132078	0.207168	0.101307	0.107582
219	ALYREF	80k-90k	9	0.0717952	0.077304	0.116979	0.168787	0.14894	0.19513	0.109651	0.0964573
220	ALYREF	80k-90k	10	0.0564996	0.0694314	0.109227	0.136605	0.134878	0.154603	0.0809174	0.0763601
221	ALYREF	80k-90k	11	0.0499106	0.0405262	0.101084	0.142124	0.165576	0.172391	0.104171	0.0822656
222	ALYREF	80k-90k	12	0.0645818	0.0903834	0.147985	0.170303	0.16063	0.214224	0.0995299	0.103049
223	ALYREF	80k-90k	13	0.0829099	0.0776798	0.126022	0.173173	0.170983	0.224265	0.127078	0.109047
224	ALYREF	80k-90k	14	0.0859889	0.0901329	0.140037	0.172569	0.175704	0.219418	0.118241	0.113144
225	ALYREF	80k-90k	15	0.0581658	0.0693061	0.119582	0.110545	0.134293	0.204707	0.107577	0.110946
226	ALYREF	80k-90k	16	0.103202	0.106334	0.12379	0.177156	0.171174	0.252426	0.149295	0.107147
227	ALYREF	80k-90k	17	0.0895712	0.0622654	0.111928	0.16526	0.120748	0.214809	0.109947	0.0951525
228	ALYREF	80k-90k	18	0.0827588	0.0764721	0.100712	0.127303	0.143634	0.154573	0.118192	0.0805947
229	ALYREF	80k-90k	19	0.0714744	0.0746381	0.108463	0.14545	0.150637	0.203552	0.100122	0.0995474
230	ALYREF	80k-90k	20	0.102411	0.0905891	0.113788	0.121053	0.158056	0.196573	0.107775	0.107948
231	ALYREF	80k-90k	21	0.0538976	0.094588	0.0932341	0.149909	0.128335	0.1927	0.100073	0.0899795
232	ALYREF	80k-90k	22	0.114647	0.109707	0.120991	0.136879	0.123255	0.240822	0.140556	0.111015
233	ALYREF	80k-90k	23	0.273872	0.211381	0.217298	0.325676	0.227467	0.296569	0.176843	0.146998
234	ALYREF	80k-90k	24	0.126804	0.143613	0.126532	0.180355	0.164632	0.261251	0.172647	0.124795
235	ALYREF	80k-90k	25	0.0871665	0.108875	0.10175	0.140863	0.16027	0.200279	0.140556	0.110969
236	ALYREF	80k-90k	26	0.104647	0.0823855	0.100536	0.114803	0.115735	0.215454	0.14184	0.120514
237	ALYREF	80k-90k	27	0.0985885	0.123162	0.10539	0.127303	0.13934	0.227059	0.135471	0.122986
238	ALYREF	80k-90k	28	0.111911	0.0884241	0.108308	0.116338	0.147152	0.213039	0.13088	0.119805
239	ALYREF	80k-90k	29	0.0854349	0.0895066	0.112124	0.155227	0.146174	0.16586	0.110046	0.126511
240	ALYREF	80k-90k	30	0.127019	0.111997	0.127824	0.166996	0.139891	0.253883	0.157688	0.131982
241	ALYREF	90k-100k	1	0.312572	0.332186	0.467675	0.740235	0.845222	1	0.46607	0.562156
242	ALYREF	90k-100k	2	0.0869332	0.122412	0.187253	0.401612	0.461368	0.576757	0.239483	0.227365
243	ALYREF	90k-100k	3	0.0406266	0.051129	0.104352	0.195771	0.243945	0.331384	0.108499	0.138243
244	ALYREF	90k-100k	4	0.0465951	0.0587935	0.127626	0.145109	0.222593	0.277557	0.108877	0.157611
245	ALYREF	90k-100k	5	0.0205022	0.0262651	0.0509587	0.153582	0.18507	0.181767	0.0892747	0.0755442
246	ALYREF	90k-100k	6	0.0215477	0.0383346	0.0565887	0.152853	0.166297	0.219104	0.103351	0.0941807
247	ALYREF	90k-100k	7	0.0114706	0.0246993	0.0479139	0.125699	0.150765	0.149515	0.0845984	0.0782066
248	ALYREF	90k-100k	8	0.0310607	0.0272582	0.0807251	0.126116	0.201265	0.235882	0.0994303	0.124997
249	ALYREF	90k-100k	9	0.017239	0.0251319	0.0584128	0.1124	0.151428	0.179242	0.0957931	0.0725491
250	ALYREF	90k-100k	10	0.0182071	0.0326563	0.0442657	0.107747	0.138486	0.159904	0.0637676	0.0808689
251	ALYREF	90k-100k	11	0.0336804	0.0397724	0.0557772	0.105698	0.177949	0.178124	0.0713725	0.0938479
252	ALYREF	90k-100k	12	0.0378094	0.0471444	0.0693141	0.136498	0.188288	0.223222	0.106374	0.139907
253	ALYREF	90k-100k	13	0.0296481	0.0311027	0.0625708	0.187021	0.161778	0.257389	0.0834175	0.127593
254	ALYREF	90k-100k	14	0.0178862	0.0225852	0.0348868	0.13622	0.16373	0.225205	0.0725062	0.118208
255	ALYREF	90k-100k	15	0.0358365	0.0319556	0.0755477	0.102191	0.18636	0.207816	0.0932897	0.099572
256	ALYREF	90k-100k	16	0.0231789	0.0252842	0.0552172	0.0849684	0.166948	0.23956	0.114734	0.114681
257	ALYREF	90k-100k	17	0.0352074	0.0499958	0.0600358	0.140595	0.167586	0.221849	0.105287	0.124997
258	ALYREF	90k-100k	18	0.0185786	0.0276908	0.0435548	0.0985453	0.155958	0.179564	0.0783161	0.0748787
259	ALYREF	90k-100k	19	0.0268719	0.0495632	0.0484236	0.0937187	0.174057	0.227188	0.118797	0.113816
260	ALYREF	90k-100k	20	0.0442726	0.0634909	0.0647538	0.167888	0.185697	0.253491	0.0898887	0.12979
261	ALYREF	90k-100k	21	0.0236705	0.0397724	0.0482727	0.0878852	0.164369	0.238119	0.0735453	0.0991726
262	ALYREF	90k-100k	22	0.018415	0.0154813	0.0369121	0.116358	0.111278	0.159142	0.0658932	0.0670913
263	ALYREF	90k-100k	23	0.0318941	0.0264053	0.0434039	0.153304	0.119075	0.201105	0.080914	0.0931823
264	ALYREF	90k-100k	24	0.022681	0.0255645	0.0301185	0.0810099	0.115821	0.201427	0.0694831	0.106893
265	ALYREF	90k-100k	25	0.0496245	0.0620652	0.0644453	0.164832	0.198012	0.256593	0.140903	0.15202
266	ALYREF	90k-100k	26	0.0464859	0.0597987	0.0409695	0.0957674	0.167574	0.244475	0.153987	0.144033
267	ALYREF	90k-100k	27	0.0563511	0.0663056	0.0642441	0.142332	0.221328	0.269727	0.151484	0.145697
268	ALYREF	90k-100k	28	0.0435015	0.0454507	0.0364594	0.104969	0.119062	0.237543	0.0987218	0.127726
269	ALYREF	90k-100k	29	0.0238577	0.0413382	0.03656	0.0804196	0.144957	0.222426	0.110578	0.120871
270	ALYREF	90k-100k	30	0.0475181	0.0550892	0.0779386	0.137818	0.162429	0.304827	0.18025	0.159741
271	ALYREF	100k-110k	1	0.71815	0.828726	0.889555	0.874097	0.872507	0.969152	0.498623	0.548497
272	ALYREF	100k-110k	2	0.286805	0.401437	0.5472	0.585803	0.605059	0.685781	0.326422	0.335648
273	ALYREF	100k-110k	3	0.0844173	0.138828	0.159871	0.19477	0.276646	0.309175	0.140281	0.160476
274	ALYREF	100k-110k	4	0.0815323	0.110559	0.177302	0.187796	0.23101	0.251142	0.110948	0.123904
275	ALYREF	100k-110k	5	0.0669803	0.088408	0.167815	0.172354	0.202413	0.214718	0.0969141	0.118339
276	ALYREF	100k-110k	6	0.0728588	0.0964002	0.155722	0.135741	0.143099	0.217054	0.0999293	0.0698312
277	ALYREF	100k-110k	7	0.0422027	0.0567844	0.125305	0.147073	0.200114	0.236434	0.108733	0.0983753
278	ALYREF	100k-110k	8	0.0558779	0.0813037	0.18509	0.197011	0.193569	0.269459	0.118932	0.111713
279	ALYREF	100k-110k	9	0.0590288	0.0910227	0.145257	0.179826	0.196399	0.239514	0.124702	0.117872
280	ALYREF	100k-110k	10	0.089376	0.0818957	0.14006	0.131009	0.231305	0.1964	0.0999479	0.115323
281	ALYREF	100k-110k	11	0.0813124	0.0774556	0.140882	0.159651	0.212083	0.239248	0.0837924	0.105214
282	ALYREF	100k-110k	12	0.0877395	0.119489	0.143332	0.186426	0.175115	0.240841	0.132575	0.123521
283	ALYREF	100k-110k	13	0.097037	0.10385	0.144224	0.165629	0.180008	0.259318	0.096821	0.100924
284	ALYREF	100k-110k	14	0.0551162	0.0500748	0.106387	0.156289	0.192862	0.220081	0.0874777	0.0838484
285	ALYREF	100k-110k	15	0.0745216	0.1001	0.12345	0.170735	0.16627	0.233089	0.0969141	0.123521
286	ALYREF	100k-110k	16	0.0925253	0.0951175	0.150822	0.120174	0.200055	0.24254	0.0828804	0.11596
287	ALYREF	100k-110k	17	0.0911791	0.106859	0.12716	0.126775	0.20206	0.268132	0.148898	0.124158
288	ALYREF	100k-110k	18	0.0488938	0.0815504	0.131536	0.12005	0.193628	0.177923	0.0962813	0.0921737
289	ALYREF	100k-110k	19	0.0565924	0.067194	0.116625	0.14122	0.185551	0.247903	0.127438	0.130275
290	ALYREF	100k-110k	20	0.0771377	0.068674	0.102974	0.119552	0.152709	0.211108	0.125707	0.144972
291	ALYREF	100k-110k	21	0.0608861	0.0763209	0.125008	0.136862	0.164325	0.226877	0.0767384	0.133078
292	ALYREF	100k-110k	22	0.0886832	0.104984	0.118919	0.164134	0.165504	0.277583	0.145604	0.118254
293	ALYREF	100k-110k	23	0.119081	0.134783	0.121369	0.157534	0.204123	0.285441	0.182363	0.194372
294	ALYREF	100k-110k	24	0.0686623	0.0560443	0.103781	0.155915	0.14021	0.23431	0.121948	0.110226
295	ALYREF	100k-110k	25	0.0608196	0.09122	0.0908814	0.144583	0.169926	0.206117	0.108919	0.128364
296	ALYREF	100k-110k	26	0.0822152	0.0688714	0.0766361	0.09066	0.153888	0.192206	0.0786741	0.10823
297	ALYREF	100k-110k	27	0.0762217	0.116183	0.127967	0.069863	0.195574	0.265265	0.131756	0.149517
298	ALYREF	100k-110k	28	0.173428	0.158957	0.188956	0.150187	0.194041	0.236593	0.110669	0.13962
299	ALYREF	100k-110k	29	0.0843725	0.0616192	0.102153	0.137609	0.141389	0.201338	0.101865	0.135882
300	ALYREF	100k-110k	30	0.111628	0.123978	0.143105	0.102117	0.206953	0.242752	0.115526	0.152363
301	ALYREF	110k-120k	1	0.778237	0.727482	0.91533	0.905653	0.762121	0.869697	0.774334	0.571096
302	ALYREF	110k-120k	2	0.192052	0.192477	0.341419	0.384352	0.436363	0.337252	0.201561	0.183217
303	ALYREF	110k-120k	3	0.0810019	0.114525	0.202968	0.20369	0.204545	0.216287	0.162075	0.117483
304	ALYREF	110k-120k	4	0.0758064	0.120794	0.154632	0.190005	0.185858	0.189087	0.156566	0.135664
305	ALYREF	110k-120k	5	0.0702765	0.0675026	0.108649	0.161176	0.152525	0.173991	0.132691	0.0885781
306	ALYREF	110k-120k	6	0.0978436	0.100313	0.146861	0.227615	0.2	0.231493	0.198117	0.135198
307	ALYREF	110k-120k	7	0.0866565	0.0735632	0.157055	0.198289	0.121717	0.204175	0.140037	0.0857809
308	ALYREF	110k-120k	8	0.0403745	0.0582027	0.0943194	0.145072	0.132323	0.169404	0.0977961	0.0843823
309	ALYREF	110k-120k	9	0.056761	0.0675026	0.123619	0.169958	0.111616	0.154298	0.0844812	0.0885781
310	ALYREF	110k-120k	10	0.0474529	0.0530826	0.110501	0.13238	0.135859	0.214794	0.128329	0.0731935
311	ALYREF	110k-120k	11	0.0389327	0.0671891	0.133743	0.154847	0.146465	0.208688	0.0952709	0.0848485
312	ALYREF	110k-120k	12	0.0735134	0.0576803	0.142656	0.138245	0.146465	0.186029	0.136364	0.102098
313	ALYREF	110k-120k	13	0.066042	0.0555904	0.0913254	0.146065	0.124242	0.139165	0.102847	0.0825175
314	ALYREF	110k-120k	14	0.0661011	0.0421108	0.115277	0.143117	0.105556	0.155809	0.131313	0.0876457
315	ALYREF	110k-120k	15	0.0434656	0.0367816	0.100878	0.137748	0.10505	0.189151	0.0920569	0.0806527
316	ALYREF	110k-120k	16	0.096453	0.0768025	0.128967	0.10259	0.141414	0.231484	0.120294	0.118881
317	ALYREF	110k-120k	17	0.0778864	0.111494	0.11642	0.120153	0.109596	0.172407	0.108356	0.0764569
318	ALYREF	110k-120k	18	0.0602996	0.0582027	0.0901139	0.0937765	0.15101	0.148183	0.128329	0.0923077
319	ALYREF	110k-120k	19	0.0428544	0.0358412	0.0710771	0.100603	0.109596	0.161851	0.0971074	0.0573427
320	ALYREF	110k-120k	20	0.0926193	0.0900732	0.133033	0.176817	0.174747	0.199661	0.144399	0.143124
321	ALYREF	110k-120k	21	0.0603637	0.054232	0.0829838	0.167506	0.0959595	0.184501	0.137052	0.0783217
322	ALYREF	110k-120k	22	0.0693353	0.0421108	0.0943888	0.136755	0.110101	0.133095	0.115473	0.0629371
323	ALYREF	110k-120k	23	0.641845	0.409718	0.376653	0.335671	0.29697	0.290305	0.20753	0.102564
324	ALYREF	110k-120k	24	0.430439	0.30721	0.319959	0.487007	0.312121	0.36902	0.239669	0.0909091
325	ALYREF	110k-120k	25	0.0586709	0.0464995	0.0925369	0.132348	0.103535	0.198178	0.139348	0.0909091
326	ALYREF	110k-120k	26	0.10984	0.085371	0.108649	0.167009	0.157071	0.301135	0.230487	0.0979021
327	ALYREF	110k-120k	27	0.089286	0.0872518	0.0704367	0.154814	0.130808	0.236025	0.204086	0.122145
328	ALYREF	110k-120k	28	0.030802	0.0369906	0.0483365	0.0864532	0.080303	0.170951	0.113636	0.116084
329	ALYREF	110k-120k	29	0.106062	0.0908046	0.0847663	0.0786331	0.134343	0.217806	0.152893	0.115618
330	ALYREF	110k-120k	30	0.0781363	0.0567398	0.0541857	0.107926	0.0919191	0.160368	0.118916	0.0946387
331	ALYREF	120k-130k	1	1	0.876635	0.874772	0.845945	0.749446	0.820017	0.940928	0.676536
332	ALYREF	120k-130k	2	0.300489	0.289504	0.423584	0.446203	0.373695	0.443427	0.460731	0.255507
333	ALYREF	120k-130k	3	0.0732938	0.162447	0.184188	0.259938	0.243605	0.255849	0.294749	0.191016
334	ALYREF	120k-130k	4	0.250538	0.268618	0.254175	0.318473	0.239626	0.281764	0.245445	0.136266
335	ALYREF	120k-130k	5	0.199834	0.145042	0.213136	0.273993	0.219138	0.347016	0.393407	0.174051
336	ALYREF	120k-130k	6	0.0968213	0.10211	0.150844	0.195037	0.153098	0.199277	0.217801	0.121426
337	ALYREF	120k-130k	7	0.0657814	0.0655591	0.10101	0.173292	0.124189	0.171846	0.156411	0.0957202
338	ALYREF	120k-130k	8	0.127935	0.0748418	0.111515	0.199423	0.144213	0.198734	0.18839	0.10267
339	ALYREF	120k-130k	9	0.107595	0.0713608	0.111637	0.198479	0.129162	0.223703	0.233307	0.11223
340	ALYREF	120k-130k	10	0.0869379	0.0649789	0.106995	0.162632	0.153695	0.172486	0.159674	0.139028
341	ALYREF	120k-130k	11	0.0741616	0.0684599	0.156951	0.207676	0.121007	0.191125	0.201651	0.104825
342	ALYREF	120k-130k	12	0.0677224	0.0672996	0.121652	0.130182	0.152037	0.125344	0.150528	0.10267
343	ALYREF	120k-130k	13	0.034418	0.0348101	0.0852543	0.129756	0.0987945	0.129949	0.119943	0.0676172
344	ALYREF	120k-130k	14	0.117584	0.0980485	0.120675	0.156831	0.135329	0.192628	0.191331	0.129529
345	ALYREF	120k-130k	15	0.116287	0.135759	0.141195	0.175651	0.179753	0.245236	0.283681	0.149225
346	ALYREF	120k-130k	16	0.0789199	0.0748418	0.093682	0.104051	0.139241	0.154806	0.153095	0.123247
347	ALYREF	120k-130k	17	0.143811	0.135179	0.20825	0.194047	0.14859	0.240618	0.255714	0.188102
348	ALYREF	120k-130k	18	0.143756	0.0696202	0.118599	0.131172	0.12704	0.177521	0.161171	0.125705
349	ALYREF	120k-130k	19	0.11605	0.0887658	0.121774	0.20329	0.131947	0.19317	0.264215	0.13226
350	ALYREF	120k-130k	20	0.13607	0.162447	0.149012	0.206686	0.172526	0.26012	0.315337	0.142124
351	ALYREF	120k-130k	21	0.151016	0.140401	0.147302	0.190697	0.169741	0.224023	0.25721	0.187192
352	ALYREF	120k-130k	22	0.0562754	0.0899262	0.101988	0.127304	0.108143	0.187815	0.247638	0.12006
353	ALYREF	120k-130k	23	0.323695	0.208281	0.210204	0.256496	0.226299	0.279942	0.386079	0.206281
354	ALYREF	120k-130k	24	0.166432	0.0870253	0.132523	0.183479	0.175907	0.25788	0.282984	0.158998
355	ALYREF	120k-130k	25	0.056455	0.0510549	0.0498334	0.0929658	0.0959433	0.190054	0.148658	0.0702272
356	ALYREF	120k-130k	26	0.143892	0.0951477	0.116156	0.17282	0.16258	0.208805	0.224109	0.171744
357	ALYREF	120k-130k	27	0.158673	0.0800633	0.0903842	0.115701	0.144213	0.214161	0.238441	0.139665
358	ALYREF	120k-130k	28	0.140636	0.111392	0.0955141	0.12438	0.12651	0.17677	0.283784	0.123368
359	ALYREF	120k-130k	29	0.100011	0.10211	0.0889185	0.135512	0.103171	0.205175	0.205288	0.116934
360	ALYREF	120k-130k	30	0.12198	0.139821	0.117622	0.139426	0.122664	0.176019	0.183204	0.147131
361	ALYREF	130k-140k	1	1	1	1	0.996	0.875596	1	0.68267	0.952923
362	ALYREF	130k-140k	2	0.332665	0.374471	0.408789	0.395775	0.421408	0.456167	0.297447	0.304558
363	ALYREF	130k-140k	3	0.0554929	0.101732	0.189609	0.206652	0.232128	0.221203	0.142803	0.218199
364	ALYREF	130k-140k	4	0.24138	0.337652	0.265197	0.380629	0.364402	0.353992	0.271141	0.23053
365	ALYREF	130k-140k	5	0.0967751	0.0976335	0.133815	0.151933	0.122584	0.200497	0.108802	0.152843
366	ALYREF	130k-140k	6	0.0663522	0.105896	0.0961709	0.137461	0.155374	0.252947	0.170004	0.213276
367	ALYREF	130k-140k	7	0.111287	0.105434	0.139312	0.183079	0.170278	0.239058	0.171764	0.173168
368	ALYREF	130k-140k	8	0.117953	0.113829	0.133214	0.226315	0.216479	0.269559	0.181845	0.159031
369	ALYREF	130k-140k	9	0.133827	0.121827	0.170858	0.151079	0.149786	0.296095	0.228133	0.234234
370	ALYREF	130k-140k	10	0.158216	0.130024	0.154098	0.145888	0.209402	0.238309	0.204005	0.160883
371	ALYREF	130k-140k	11	0.117281	0.0975013	0.149216	0.181124	0.191885	0.152634	0.141491	0.187983
372	ALYREF	130k-140k	12	0.121974	0.101732	0.153181	0.176607	0.181087	0.231126	0.163651	0.186764
373	ALYREF	130k-140k	13	0.0965321	0.0812401	0.115838	0.166225	0.183689	0.232113	0.163412	0.180034
374	ALYREF	130k-140k	14	0.0751441	0.0976996	0.0806268	0.0834157	0.176985	0.208429	0.130963	0.195977
375	ALYREF	130k-140k	15	0.0242718	0.0284902	0.0624921	0.11218	0.0801106	0.188344	0.119987	0.0665299
376	ALYREF	130k-140k	16	0.0445394	0.0651111	0.0733129	0.100944	0.144943	0.187229	0.10245	0.119601
377	ALYREF	130k-140k	17	0.082804	0.0935352	0.0963288	0.120607	0.124448	0.227526	0.182292	0.167658
378	ALYREF	130k-140k	18	0.17516	0.211264	0.150433	0.195595	0.290624	0.302784	0.170004	0.26445
379	ALYREF	130k-140k	19	0.139766	0.154416	0.125284	0.177034	0.225421	0.22802	0.170899	0.24661
380	ALYREF	130k-140k	20	0.109348	0.101467	0.102727	0.133798	0.175121	0.281823	0.171316	0.15718
381	ALYREF	130k-140k	21	0.132113	0.150317	0.144951	0.146989	0.159473	0.221824	0.176804	0.220638
382	ALYREF	130k-140k	22	0.115345	0.166645	0.11004	0.122562	0.179965	0.201978	0.149603	0.218741
383	ALYREF	130k-140k	23	0.0769951	0.089569	0.0954126	0.152607	0.138607	0.222063	0.115603	0.179356
384	ALYREF	130k-140k	24	0.104392	0.130354	0.148758	0.122135	0.152395	0.191689	0.171764	0.14792
385	ALYREF	130k-140k	25	0.0428637	0.0974352	0.0559364	0.124517	0.0726587	0.160073	0.103106	0.149185
386	ALYREF	130k-140k	26	0.071272	0.052816	0.065999	0.0925169	0.109173	0.157843	0.094546	0.133783
387	ALYREF	130k-140k	27	0.115046	0.0895029	0.0853501	0.114135	0.137117	0.210292	0.128547	0.198462
388	ALYREF	130k-140k	28	0.110935	0.129958	0.0667572	0.112607	0.122958	0.234964	0.196996	0.167704
389	ALYREF	130k-140k	29	0.0626652	0.0487176	0.0550202	0.127326	0.0775019	0.226156	0.124163	0.135635
390	ALYREF	130k-140k	30	0.166582	0.113895	0.0820011	0.0873259	0.142705	0.198012	0.12965	0.156638
391	ALYREF	140k-150k	1	0.923706	0.640789	0.831957	0.762174	0.70497	0.570427	0.612574	0.522217
392	ALYREF	140k-150k	2	0.374091	0.319378	0.343894	0.37639	0.268077	0.265854	0.264595	0.239384
393	ALYREF	140k-150k	3	0.140185	0.0926854	0.196785	0.220339	0.19669	0.190421	0.196262	0.159862
394	ALYREF	140k-150k	4	0.0511292	0.0609179	0.111172	0.162814	0.138093	0.174232	0.116786	0.0680439
395	ALYREF	140k-150k	5	0.157655	0.121253	0.166427	0.198918	0.151677	0.148448	0.178832	0.136088
396	ALYREF	140k-150k	6	0.114751	0.0830685	0.117981	0.170339	0.145282	0.134179	0.106518	0.140597
397	ALYREF	140k-150k	7	0.0731629	0.0595306	0.121221	0.133104	0.104406	0.126252	0.0995024	0.119692
398	ALYREF	140k-150k	8	0.108008	0.0705349	0.106822	0.12334	0.177507	0.118491	0.13725	0.12871
399	ALYREF	140k-150k	9	0.117856	0.0726475	0.181156	0.163576	0.137841	0.187417	0.171817	0.144286
400	ALYREF	140k-150k	10	0.0891356	0.100048	0.0991125	0.176734	0.119326	0.166222	0.188955	0.12666
401	ALYREF	140k-150k	11	0.0779508	0.0612805	0.092423	0.182391	0.1108	0.109813	0.117004	0.0713232
402	ALYREF	140k-150k	12	0.0898549	0.0314049	0.0916431	0.142892	0.145156	0.120995	0.130744	0.0914084
403	ALYREF	140k-150k	13	0.0310206	0.0173421	0.0808139	0.0947615	0.102274	0.108812	0.110208	0.0819806
404	ALYREF	140k-150k	14	0.0348544	0.0179254	0.0627253	0.0879981	0.0929534	0.0725133	0.0998665	0.0491884
405	ALYREF	140k-150k	15	0.0440454	0.047801	0.0563657	0.0853665	0.0458083	0.101218	0.103629	0.0885391
406	ALYREF	140k-150k	16	0.0844976	0.0239005	0.0820438	0.0958928	0.102816	0.106642	0.109698	0.0868995
407	ALYREF	140k-150k	17	0.0442741	0.0543595	0.0520161	0.100025	0.0800383	0.114403	0.109916	0.0750123
408	ALYREF	140k-150k	18	0.0894284	0.0520262	0.0696547	0.122971	0.114647	0.125584	0.133997	0.136498
409	ALYREF	140k-150k	19	0.104311	0.0705349	0.0704347	0.16697	0.114268	0.148782	0.182522	0.142646
410	ALYREF	140k-150k	20	0.0934114	0.0412426	0.0560358	0.10605	0.0788275	0.102553	0.123729	0.0844401
411	ALYREF	140k-150k	21	0.0489763	0.0526095	0.0427468	0.0793409	0.120121	0.111148	0.15497	0.105345
412	ALYREF	140k-150k	22	0.0580088	0.0472177	0.0625153	0.0838662	0.0993479	0.0846963	0.0790387	0.0684539
413	ALYREF	140k-150k	23	0.13577	0.097352	0.110392	0.176365	0.124384	0.147113	0.103046	0.110674
414	ALYREF	140k-150k	24	0.0934726	0.0759267	0.052796	0.102656	0.109211	0.111315	0.116495	0.0991966
415	ALYREF	140k-150k	25	0.067361	0.0445218	0.0741244	0.0609198	0.0757753	0.115404	0.127127	0.0791113
416	ALYREF	140k-150k	26	0.132298	0.10194	0.108172	0.151549	0.108669	0.153705	0.20335	0.156173
417	ALYREF	140k-150k	27	0.0278136	0.0227339	0.0196485	0.0853665	0.0779068	0.0948765	0.0651535	0.0573865
418	ALYREF	140k-150k	28	0.0783672	0.0553054	0.093323	0.066183	0.0844274	0.144526	0.124093	0.0877193
419	ALYREF	140k-150k	29	0.118253	0.0597513	0.0708846	0.111313	0.0878958	0.13735	0.137905	0.139367
420	ALYREF	140k-150k	30	0.0575093	0.0451051	0.0456566	0.066183	0.0649917	0.0892023	0.0998665	0.0791113
421	ALYREF	150k-160k	1	0.384316	0.518837	0.460161	0.428016	0.515582	0.565974	0.547297	0.298843
422	ALYREF	150k-160k	2	0.142106	0.201748	0.203408	0.30396	0.247874	0.356948	0.319521	0.15585
423	ALYREF	150k-160k	3	0.133015	0.126355	0.186271	0.171841	0.187859	0.27286	0.211329	0.123574
424	ALYREF	150k-160k	4	0.0443673	0.0908217	0.104055	0.119649	0.130463	0.18232	0.146746	0.0939753
425	ALYREF	150k-160k	5	0.0145201	0.034965	0.0319045	0.0548256	0.0799896	0.123263	0.0970257	0.051802
426	ALYREF	150k-160k	6	0.0333631	0.0302448	0.0580841	0.0510093	0.0783524	0.127016	0.103061	0.0424556
427	ALYREF	150k-160k	7	0.04935	0.0461538	0.0653825	0.0872372	0.111424	0.1625	0.1306	0.0705756
428	ALYREF	150k-160k	8	0.0270234	0.0294143	0.0564917	0.0847109	0.0876144	0.133251	0.130223	0.0488435
429	ALYREF	150k-160k	9	0.0397658	0.0381119	0.0570035	0.0622432	0.0999168	0.106017	0.0946868	0.0629909
430	ALYREF	150k-160k	10	0.0110204	0.0198864	0.0382172	0.0722946	0.060343	0.0708127	0.0834451	0.0428322
431	ALYREF	150k-160k	11	0.0105635	0.0151661	0.0439991	0.0448817	0.0748909	0.0906328	0.0689591	0.0316299
432	ALYREF	150k-160k	12	0.0319738	0.0143357	0.0266724	0.0448817	0.0847609	0.0970844	0.093706	0.0678053
433	ALYREF	150k-160k	13	0.0217898	0.0309878	0.0439801	0.0335404	0.0625884	0.0728288	0.0667712	0.0341313
434	ALYREF	150k-160k	14	0.0258893	0.0215472	0.0382172	0.0485905	0.069184	0.110546	0.0759758	0.0335799
435	ALYREF	150k-160k	15	0.014615	0.0135052	0.0256487	0.0524068	0.053841	0.113927	0.082087	0.039497
436	ALYREF	150k-160k	16	0.0204091	0.0358829	0.033459	0.0373567	0.0650208	0.0888958	0.103061	0.0616864
437	ALYREF	150k-160k	17	0.0108087	0.0207168	0.0225019	0.0374104	0.0758264	0.105459	0.0555295	0.0408822
438	ALYREF	150k-160k	18	0.0114085	0.0270105	0.0293074	0.0533743	0.0748909	0.111507	0.0881229	0.0334857
439	ALYREF	150k-160k	19	0.00983819	0.0206294	0.0423877	0.0324116	0.0556653	0.098139	0.0955922	0.0372781
440	ALYREF	150k-160k	20	0.0171472	0.00952797	0.019355	0.0561156	0.0799896	0.107289	0.062018	0.035893
441	ALYREF	150k-160k	21	0.016397	0.0207168	0.0403025	0.0435917	0.0307328	0.0960298	0.106834	0.0562399
442	ALYREF	150k-160k	22	0.015301	0.0191434	0.0151656	0.0399367	0.0464033	0.0850496	0.062018	0.0481979
443	ALYREF	150k-160k	23	0.0271577	0.0293269	0.0188053	0.0561156	0.0771362	0.112283	0.0755985	0.048561
444	ALYREF	150k-160k	24	0.0674985	0.0533654	0.0538567	0.0796584	0.0730665	0.133344	0.121772	0.0583647
445	ALYREF	150k-160k	25	0.0154264	0.0284965	0.0251369	0.0572981	0.0457952	0.0708127	0.110078	0.0468935
446	ALYREF	150k-160k	26	0.0303347	0.0413462	0.0266914	0.0436455	0.0644127	0.118734	0.113775	0.0468935
447	ALYREF	150k-160k	27	0.0170829	0.0135927	0.00889081	0.0336479	0.0521102	0.0706266	0.062018	0.0355164
448	ALYREF	150k-160k	28	0.0117457	0.0127622	0.0141419	0.0211777	0.0574896	0.101985	0.077862	0.0402367
449	ALYREF	150k-160k	29	0.0516502	0.0420892	0.0497051	0.0573519	0.0741892	0.149038	0.138975	0.0704814
450	ALYREF	150k-160k	30	0.0286476	0.0309878	0.0324353	0.045043	0.0655354	0.162221	0.149688	0.0638246
451	ALYREF	160k-170k	1	0.407164	0.480808	0.351389	0.545	0.429091	0.675379	0.854167	0.347276
452	ALYREF	160k-170k	2	0.104013	0.228788	0.154861	0.2275	0.215	0.318182	0.487879	0.163622
453	ALYREF	160k-170k	3	0.0658605	0.102525	0.0715278	0.155	0.130606	0.168182	0.270076	0.0794872
454	ALYREF	160k-170k	4	0.0621868	0.064899	0.0618056	0.095	0.0763636	0.120455	0.207197	0.0838141
455	ALYREF	160k-170k	5	0.00783601	0.044697	0.0291667	0.0625	0.0718182	0.121591	0.0905303	0.0347756
456	ALYREF	160k-170k	6	0.0231586	0.0247475	0.0416667	0.0975	0.0481818	0.10303	0.129167	0.0471154
457	ALYREF	160k-170k	7	0.0254619	0.0328283	0.0361111	0.0775	0.0618182	0.107197	0.140909	0.0373397
458	ALYREF	160k-170k	8	0.0914275	0.163636	0.0659722	0.095	0.115758	0.138636	0.293561	0.0934295
459	ALYREF	160k-170k	9	0.0238129	0.0318182	0.01875	0.0375	0.0687879	0.0700758	0.134091	0.0322115
460	ALYREF	160k-170k	10	0.0127018	0.0219697	0.0222222	0.0525	0.0698485	0.107955	0.179545	0.036859
461	ALYREF	160k-170k	11	0.022912	0.0393939	0.0340278	0.1075	0.0663636	0.0897727	0.0939394	0.0350962
462	ALYREF	160k-170k	12	0.00766131	0.0282828	0.0319444	0.045	0.0462121	0.0825758	0.118182	0.0280449
463	ALYREF	160k-170k	13	0.00375471	0.0138889	0.0173611	0.0525	0.0471212	0.0689394	0.0988637	0.0160256
464	ALYREF	160k-170k	14	0.00105288	0	0.0194444	0.05	0.0630303	0.0867424	0.160985	0.0277244
465	ALYREF	160k-170k	15	0.0126208	0.00732323	0.0326389	0.05	0.0495455	0.0746212	0.0719697	0.0285256
466	ALYREF	160k-170k	16	0.0110175	0.0166667	0.025	0.05	0.0554546	0.0791667	0.0753788	0.0267628
467	ALYREF	160k-170k	17	0.0108428	0.0383838	0.05	0.065	0.0742424	0.114015	0.17197	0.0463141
468	ALYREF	160k-170k	18	0.0141407	0.0111111	0.01875	0.0625	0.0428788	0.120833	0.104924	0.0402244
469	ALYREF	160k-170k	19	0.0132751	0.0265152	0.0194444	0.04	0.0531819	0.1125	0.161364	0.0322115
470	ALYREF	160k-170k	20	0.0222222	0.0265152	0.0243056	0.025	0.0381818	0.0772727	0.10303	0.0352564
471	ALYREF	160k-170k	21	0.0323159	0.069697	0.0229167	0.0325	0.0518182	0.101515	0.18447	0.0567308
472	ALYREF	160k-170k	22	0.0451707	0.0558081	0.0201389	0.0625	0.0875758	0.100758	0.1375	0.0615385
473	ALYREF	160k-170k	23	0.127569	0.137626	0.0993055	0.19	0.149394	0.336742	0.436364	0.167949
474	ALYREF	160k-170k	24	0.00814092	0.0247475	0.0173611	0.045	0.0437879	0.0852273	0.111364	0.0427885
475	ALYREF	160k-170k	25	0.0332751	0.0515152	0.0347222	0.05	0.0989394	0.13447	0.187879	0.0633013
476	ALYREF	160k-170k	26	0.0205378	0.0156566	0.0180556	0.0425	0.0316667	0.101136	0.160985	0.0456731
477	ALYREF	160k-170k	27	0.00829281	0.0477273	0.0180556	0.0225	0.0327273	0.05	0.116288	0.025
478	ALYREF	160k-170k	28	0.00561379	0.0156566	0.0152778	0.0175	0.0437879	0.0708333	0.0780303	0.0262821
479	ALYREF	160k-170k	29	0.0176385	0.0633838	0.0173611	0.0075	0.055	0.0943182	0.123106	0.0363782
480	ALYREF	160k-170k	30	0.0171463	0.0694444	0.0222222	0.03	0.0856061	0.126136	0.107955	0.0512821
481	ALYREF	170k-180k	1	0.128824	0.204429	0.258593	0.234896	0.446728	0.56034	0.761375	0.556644
482	ALYREF	170k-180k	2	0.0383619	0.0660288	0.117642	0.138193	0.249598	0.301766	0.336861	0.225925
483	ALYREF	170k-180k	3	0.0455427	0.0685425	0.0883086	0.0696943	0.154937	0.312877	0.31194	0.164905
484	ALYREF	170k-180k	4	0.00956464	0.0295739	0.038372	0.0495892	0.0980482	0.117219	0.0945274	0.0797843
485	ALYREF	170k-180k	5	0.0131391	0.019716	0.0227671	0.0354112	0.0791619	0.115097	0.146947	0.0935664
486	ALYREF	170k-180k	6	0.00649987	0.0144968	0.0162005	0.0123762	0.0901263	0.0911291	0.0816373	0.0710599
487	ALYREF	170k-180k	7	0.00540626	0.0100125	0.0318054	0.0515425	0.0605052	0.0893398	0.108277	0.0781912
488	ALYREF	170k-180k	8	0.0046764	0.0179372	0.0171386	0.0202566	0.0643513	0.101241	0.09109	0.0842857
489	ALYREF	170k-180k	9	0.00548221	0.00746136	0.0299292	0.0176298	0.0719288	0.117386	0.0816373	0.0742462
490	ALYREF	170k-180k	10	0.00380714	0.00865967	0.0269165	0.0176298	0.0338117	0.0855948	0.111714	0.0511834
491	ALYREF	170k-180k	11	0.00924012	0.00432984	0.0186177	0.0184549	0.0833525	0.0935842	0.154681	0.0702254
492	ALYREF	170k-180k	12	0.00580502	0.00657199	0.0192133	0.0143295	0.0300804	0.0714053	0.109996	0.0551283
493	ALYREF	170k-180k	13	0.00461467	0.00865967	0.0167415	0.0285075	0.0531573	0.0714053	0.113433	0.0495902
494	ALYREF	170k-180k	14	0.00517362	0.0198704	0.0203499	0.042315	0.071814	0.105152	0.122886	0.0790257
495	ALYREF	170k-180k	15	0.00266601	0.00313152	0.0201513	0.0345861	0.0564294	0.0811839	0.0549978	0.0360863
496	ALYREF	170k-180k	16	0.00386887	0.00657199	0.00903833	0.0270089	0.0865097	0.0976621	0.144369	0.0482752
497	ALYREF	170k-180k	17	0.00472563	0.0109018	0.0141258	0.0237085	0.0752009	0.113308	0.114292	0.0569997
498	ALYREF	170k-180k	18	0.00849947	0.0297284	0.022226	0.0202566	0.0645809	0.119175	0.140932	0.0790257
499	ALYREF	170k-180k	19	0.00111612	0.00552815	0.00903833	0.0245336	0.0677382	0.105319	0.0764812	0.0538133
500	ALYREF	170k-180k	20	0.00973734	0.013144	0.0257799	0.0243821	0.0944317	0.0953735	0.144369	0.075283
501	ALYREF	170k-180k	21	0.00506266	0.00432984	0.00903833	0.0321109	0.0752009	0.0834726	0.128901	0.0490339
502	ALYREF	170k-180k	22	0.00804976	0.0109018	0.0220275	0.0405133	0.067853	0.125042	0.137494	0.0527765
503	ALYREF	170k-180k	23	0.003114	0.00865967	0.0150639	0.0159797	0.0677382	0.0891733	0.0996834	0.0464039
504	ALYREF	170k-180k	24	0.00764271	0.0238913	0.0239037	0.0441166	0.0528128	0.0834726	0.100543	0.0546479
505	ALYREF	170k-180k	25	0.00774289	0.013144	0.0131877	0.0304607	0.0529277	0.127664	0.100543	0.0585928
506	ALYREF	170k-180k	26	0.0085945	0.0141878	0.0267179	0.00922746	0.0564294	0.0929184	0.144369	0.0909364
507	ALYREF	170k-180k	27	0.0162105	0.0366093	0.0570442	0.0311343	0.0979334	0.160412	0.216554	0.123558
508	ALYREF	170k-180k	28	0.00311229	0.00537368	0.00582703	0.0169563	0.0490815	0.115264	0.103121	0.0723749
509	ALYREF	170k-180k	29	0.0054347	0.0143423	0.00883981	0.0184549	0.0714695	0.0929184	0.105699	0.0299918
510	ALYREF	170k-180k	30	0.0073532	0.0162755	0.0363518	0.0186065	0.0530425	0.119342	0.105699	0.0594273
511	ALYREF	180k-190k	1	0.477392	0.671201	0.517483	0.559231	0.409699	0.392017	0.630893	0.508974
512	ALYREF	180k-190k	2	0.228712	0.256535	0.272727	0.233077	0.243311	0.241497	0.282878	0.241026
513	ALYREF	180k-190k	3	0.0772587	0.0701063	0.127622	0.125769	0.12068	0.126015	0.140509	0.146154
514	ALYREF	180k-190k	4	0.162493	0.170591	0.187937	0.151154	0.18311	0.169259	0.304901	0.285897
515	ALYREF	180k-190k	5	0.0544653	0.149625	0.15778	0.226923	0.100334	0.0845461	0.0967742	0.121795
516	ALYREF	180k-190k	6	0.446223	0.333005	0.438811	0.709231	0.32553	0.226916	0.325682	0.257692
517	ALYREF	180k-190k	7	0.137356	0.071404	0.126311	0.128846	0.134894	0.146417	0.185484	0.242308
518	ALYREF	180k-190k	8	0.159334	0.120998	0.114073	0.186154	0.171683	0.126015	0.190757	0.220513
519	ALYREF	180k-190k	9	0.0640132	0.0517355	0.0760489	0.177308	0.164158	0.230963	0.19572	0.0923077
520	ALYREF	180k-190k	10	0.0366729	0.0743902	0.083042	0.188846	0.166667	0.2186	0.21495	0.0717949
521	ALYREF	180k-190k	11	0.0267908	0.0423233	0.0131119	0.0569231	0.0590858	0.103118	0.0977047	0.0474359
522	ALYREF	180k-190k	12	0.0182004	0.0495935	0.0620629	0.0788462	0.0688405	0.111324	0.165012	0.0769231
523	ALYREF	180k-190k	13	0.0240389	0.0102564	0.0629371	0.0946155	0.0755295	0.0949688	0.130893	0.111538
524	ALYREF	180k-190k	14	0.03633	0.0320669	0.0332168	0.0561539	0.0392976	0.0681358	0.0970844	0.0628205
525	ALYREF	180k-190k	15	0.0149046	0.0371951	0.0441434	0.0565385	0.0680044	0.0786694	0.112283	0.0897436
526	ALYREF	180k-190k	16	0.0185402	0.0371951	0.0568182	0.0600001	0.0618729	0.0763409	0.0635856	0.0384615
527	ALYREF	180k-190k	17	0.0209497	0.0269387	0.0463287	0.0888463	0.0780379	0.0701871	0.175248	0.0384615
528	ALYREF	180k-190k	18	0.191487	0.214603	0.177448	0.141539	0.120123	0.146639	0.203474	0.253846
529	ALYREF	180k-190k	19	0.00577035	0.0196685	0.0297203	0.0407693	0.0557413	0.0970201	0.126241	0.0576923
530	ALYREF	180k-190k	20	0	0.025641	0.027535	0.0376923	0.0523969	0.0329868	0.0868486	0.0423077
531	ALYREF	180k-190k	21	0.0175858	0.0196685	0.034528	0.0569231	0.048495	0.0494525	0.0682382	0.0666667
532	ALYREF	180k-190k	22	0.188874	0.250954	0.137238	0.141539	0.137681	0.177741	0.189516	0.216667
533	ALYREF	180k-190k	23	0.0907983	0.115025	0.055507	0.126154	0.0554626	0.098905	0.102978	0.0448718
534	ALYREF	180k-190k	24	0.0302198	0.0371951	0.0083042	0.0346154	0.0688405	0.101289	0.117246	0.103846
535	ALYREF	180k-190k	25	0.116749	0.108599	0.120192	0.0876924	0.0925307	0.181954	0.227667	0.189744
536	ALYREF	180k-190k	26	0.122049	0.0880863	0.104895	0.0692308	0.072185	0.115759	0.102978	0.160256
537	ALYREF	180k-190k	27	0.0732152	0.0756879	0.0852273	0.0438462	0.0986622	0.0990159	0.155707	0.0884615
538	ALYREF	180k-190k	28	0.149118	0.172733	0.125437	0.12	0.120959	0.0948579	0.218983	0.138461
539	ALYREF	180k-190k	29	0.119501	0.121842	0.114948	0.0657693	0.116778	0.0990714	0.213399	0.196154
540	ALYREF	180k-190k	30	0.0868717	0.0816604	0.0712413	0.0626924	0.126812	0.138489	0.136787	0.191026
541	ALYREF	190k-200k	1	0.602894	0.350765	0.261676	0.31165	0.348214	0.812906	0.843073	0.341072
542	ALYREF	190k-200k	2	0.208767	0.193878	0.146154	0.196429	0.203869	0.464266	0.552489	0.176786
543	ALYREF	190k-200k	3	0.0436924	0.0350765	0.0552198	0.085034	0.119048	0.323102	0.326299	0.06875
544	ALYREF	190k-200k	4	0.026128	0.0459184	0.0339286	0.0748299	0.093006	0.184667	0.125	0.0508929
545	ALYREF	190k-200k	5	0.0587741	0.0395408	0.0351648	0.0561224	0.0580357	0.162299	0.211039	0.0616072
546	ALYREF	190k-200k	6	0.0142185	0.0325255	0.0347527	0.0437925	0.0543155	0.119501	0.159091	0.0428571
547	ALYREF	190k-200k	7	0.0371411	0.0146684	0.0181319	0.045068	0.0565476	0.177358	0.138528	0.03125
548	ALYREF	190k-200k	8	0.026128	0.0229592	0.0398352	0.045068	0.0572917	0.108669	0.0919913	0.0464286
549	ALYREF	190k-200k	9	0.0227929	0.0223214	0.0479396	0.0365646	0.0647322	0.218659	0.174784	0.0714286
550	ALYREF	190k-200k	10	0.0485232	0.0452806	0.0442308	0.0642007	0.0751488	0.126106	0.206169	0.0482143
551	ALYREF	190k-200k	11	0.0526205	0.0127551	0.0326923	0.022534	0.0491071	0.117828	0.135281	0.0383929
552	ALYREF	190k-200k	12	0.0318838	0.00956633	0.031456	0.0357143	0.0372024	0.140812	0.167208	0.0392857
553	ALYREF	190k-200k	13	0.0454628	0.03125	0.0413462	0.0442177	0.0691964	0.153669	0.159091	0.0607143
554	ALYREF	190k-200k	14	0.015866	0.00956633	0.0157967	0.0284864	0.0438988	0.162652	0.14881	0.0401786
555	ALYREF	190k-200k	15	0.0495533	0.0172194	0.0203297	0.0314626	0.0558036	0.15772	0.161255	0.0285714
556	ALYREF	190k-200k	16	0.0459794	0.0210459	0.0135989	0.0497449	0.0565476	0.121703	0.159632	0.0366072
557	ALYREF	190k-200k	17	0.0549983	0.0503827	0.0401099	0.0799319	0.0654762	0.158249	0.137987	0.0482143
558	ALYREF	190k-200k	18	0.0447074	0.03125	0.0208791	0.0161565	0.0647321	0.166703	0.171537	0.0375
559	ALYREF	190k-200k	19	0.00668107	0.0172194	0.0104396	0.0340136	0.0520833	0.12998	0.14881	0.0366072
560	ALYREF	190k-200k	20	0.0121842	0.00701531	0.0144231	0.0280612	0.0282738	0.121526	0.117424	0.0392857
561	ALYREF	190k-200k	21	0.0392043	0.0357143	0.043956	0.039966	0.046131	0.167583	0.261905	0.0473214
562	ALYREF	190k-200k	22	0.0425325	0.0172194	0.0157967	0.0293367	0.0409226	0.101888	0.15855	0.0321429
563	ALYREF	190k-200k	23	0.0298317	0.0255102	0.0130495	0.0391156	0.061756	0.156047	0.171537	0.04375
564	ALYREF	190k-200k	24	0.04418	0.0318878	0.0127747	0.0433673	0.0424107	0.127955	0.160714	0.0178571
565	ALYREF	190k-200k	25	0.015866	0.0127551	0.0167582	0.0433673	0.0431548	0.112896	0.135281	0.0303572
566	ALYREF	190k-200k	26	0.0550456	0.0255102	0.0104396	0.0204082	0.030506	0.119149	0.135281	0.0401786
567	ALYREF	190k-200k	27	0.0268792	0.0159439	0.0145604	0.0123299	0.0171131	0.110519	0.154762	0.0348214
568	ALYREF	190k-200k	28	0.0349662	0.00637755	0.0163462	0.0306122	0.0357143	0.120998	0.144481	0.0482143
569	ALYREF	190k-200k	29	0.00845151	0.00701531	0.00453297	0.0123299	0.014881	0.0392759	0.128247	0.0142857
570	ALYREF	190k-200k	30	0.0514825	0.0299745	0.0203297	0.0365646	0.0528274	0.160098	0.150433	0.03125
571	ALYREF	200k-210k	1	0.777611	0.768278	0.537247	0.393519	0.583811	0.373291	0.628788	0.55
572	ALYREF	200k-210k	2	0.270376	0.28385	0.301768	0.28858	0.251372	0.216667	0.38005	0.301358
573	ALYREF	200k-210k	3	0.0862939	0.153439	0.159091	0.299383	0.15805	0.139957	0.287879	0.189012
574	ALYREF	200k-210k	4	0.0626679	0.0368567	0.0473485	0.138889	0.0911246	0.092735	0.150253	0.129259
575	ALYREF	200k-210k	5	0.0249413	0.0166546	0.0290404	0.0432099	0.0772966	0.0965812	0.184343	0.0861728
576	ALYREF	200k-210k	6	0.0634582	0.0499639	0.0864899	0.101852	0.0697571	0.0856838	0.306818	0.175679
577	ALYREF	200k-210k	7	0.0623644	0.0566979	0.10101	0.0787037	0.0986641	0.0893162	0.107323	0.0996296
578	ALYREF	200k-210k	8	0.029704	0.106662	0.0429293	0.0324074	0.111233	0.101282	0.122475	0.175185
579	ALYREF	200k-210k	9	0.0234384	0.0301227	0.0612374	0.0725309	0.129143	0.117735	0.108586	0.155802
580	ALYREF	200k-210k	10	0.0095255	0.0637927	0.0757576	0.0802469	0.102121	0.0470085	0.150253	0.0828395
581	ALYREF	200k-210k	11	0.029704	0.0198413	0.0606061	0.0632716	0.0537315	0.0561966	0.143939	0.072963
582	ALYREF	200k-210k	12	0.0142882	0.013468	0.0852273	0.037037	0.0772966	0.0848291	0.137626	0.125679
583	ALYREF	200k-210k	13	0.084427	0.0368567	0.0694444	0.0478395	0.100236	0.0700855	0.188131	0.0796296
584	ALYREF	200k-210k	14	0.0481919	0.0364959	0.0580808	0.0740741	0.0644152	0.100214	0.102273	0.112346
585	ALYREF	200k-210k	15	0.0342791	0.013468	0.0353535	0.0740741	0.0898652	0.076282	0.131313	0.0793827
586	ALYREF	200k-210k	16	0.104909	0.0467773	0.0498737	0.0972222	0.0860955	0.0709402	0.130051	0.145309
587	ALYREF	200k-210k	17	0.076918	0.097102	0.0574495	0.0787037	0.118147	0.159188	0.222222	0.251605
588	ALYREF	200k-210k	18	0.0146255	0.0669793	0.0296717	0.141975	0.0556164	0.0882479	0.108586	0.116049
589	ALYREF	200k-210k	19	0.0150785	0.00673401	0.0347222	0.087963	0.0430477	0.0873932	0.107323	0.0793827
590	ALYREF	200k-210k	20	0.0400198	0.0198413	0.0391414	0.0756173	0.032364	0.032265	0.0997475	0.052963
591	ALYREF	200k-210k	21	0.142448	0.113035	0.104167	0.126543	0.0845233	0.0690171	0.108586	0.0697531
592	ALYREF	200k-210k	22	0.0333011	0.0602453	0.0290404	0.0555556	0.0521593	0.0350427	0.10101	0.0992593
593	ALYREF	200k-210k	23	0.029704	0.0368567	0.0176768	0.0200617	0.042735	0.0369658	0.0858586	0.0532099
594	ALYREF	200k-210k	24	0.0498106	0.0499639	0.0284091	0.0447531	0.0769839	0.0967949	0.162879	0.0828395
595	ALYREF	200k-210k	25	0.159179	0.126864	0.0675505	0.123457	0.0663001	0.0837607	0.10101	0.125926
596	ALYREF	200k-210k	26	0.0431639	0.0301227	0.0183081	0.0540123	0.109035	0.0891026	0.14899	0.128889
597	ALYREF	200k-210k	27	0.0593362	0.083634	0.0290404	0.029321	0.035821	0.119444	0.135101	0.109259
598	ALYREF	200k-210k	28	0.07084	0.0634319	0.032197	0.0956789	0.0575012	0.0948718	0.171717	0.148889
599	ALYREF	200k-210k	29	0.00476275	0.0198413	0.0214646	0.0339506	0.035821	0.0495726	0.121212	0.0498765
600	ALYREF	200k-210k	30	0.029704	0.0301227	0.0176768	0.0339506	0.0625304	0.102137	0.104798	0.0532099
601	ALYREF	210k-220k	1	0.668932	0.489958	0.518272	0.485312	0.501453	0.776798	0.961974	0.783272
602	ALYREF	210k-220k	2	0.311637	0.186982	0.21791	0.274786	0.228682	0.451617	0.368322	0.480751
603	ALYREF	210k-220k	3	0.0423161	0.0726947	0.103745	0.102203	0.111919	0.222935	0.348209	0.177057
604	ALYREF	210k-220k	4	0.0838903	0.0411042	0.103745	0.169523	0.142926	0.35004	0.335952	0.261481
605	ALYREF	210k-220k	5	0.0447178	0.0363474	0.0620658	0.0911873	0.0998062	0.268377	0.308925	0.123705
606	ALYREF	210k-220k	6	0.0943334	0.0565946	0.138629	0.148103	0.137597	0.360331	0.291326	0.189955
607	ALYREF	210k-220k	7	0.0462868	0.0452513	0.0910601	0.0979192	0.141473	0.179097	0.288812	0.115497
608	ALYREF	210k-220k	8	0.05577	0.0493983	0.090154	0.0973072	0.116279	0.151697	0.248272	0.117843
609	ALYREF	210k-220k	9	0.022488	0.0613514	0.0865298	0.0838433	0.109496	0.182705	0.164676	0.129568
610	ALYREF	210k-220k	10	0.0397217	0.0392747	0.0720326	0.113831	0.0935077	0.138332	0.268385	0.119015
611	ALYREF	210k-220k	11	0.0747308	0.0256139	0.0335246	0.0526316	0.0702519	0.1807	0.180704	0.202267
612	ALYREF	210k-220k	12	0.0163664	0.0190275	0.0471157	0.102203	0.0833333	0.184309	0.160591	0.149502
613	ALYREF	210k-220k	13	0.0445924	0.0303708	0.0539112	0.0752754	0.0683139	0.161053	0.244186	0.15771
614	ALYREF	210k-220k	14	0.0231897	0.0303708	0.0344307	0.0801713	0.0571705	0.100642	0.190132	0.129568
615	ALYREF	210k-220k	15	0.0397217	0.0196373	0.0344307	0.110771	0.106589	0.13058	0.215902	0.179988
616	ALYREF	210k-220k	16	0.0480139	0.0303708	0.0407732	0.0862913	0.11095	0.161588	0.210559	0.143639
617	ALYREF	210k-220k	17	0.0404889	0.0202472	0.0344307	0.0917993	0.059593	0.104785	0.198303	0.0920461
618	ALYREF	210k-220k	18	0.0267169	0.0101236	0.025823	0.0844553	0.0552326	0.115611	0.124136	0.138949
619	ALYREF	210k-220k	19	0.0472467	0.0345178	0.0421323	0.0416157	0.0329457	0.157979	0.101194	0.104944
620	ALYREF	210k-220k	20	0.0156647	0.0262238	0.0276352	0.0220318	0.0450581	0.135793	0.19956	0.10084
621	ALYREF	210k-220k	21	0.0522428	0.0357375	0.0289943	0.0709914	0.0721899	0.160519	0.2577	0.104358
622	ALYREF	210k-220k	22	0.0410652	0.0398845	0.0371489	0.0758874	0.0460271	0.126971	0.125393	0.079148
623	ALYREF	210k-220k	23	0.0789597	0.0458611	0.0425853	0.0991432	0.0692829	0.16934	0.22533	0.168849
624	ALYREF	210k-220k	24	0.0798869	0.0440315	0.0403201	0.0685435	0.11095	0.200347	0.280641	0.165918
625	ALYREF	210k-220k	25	0.0293113	0.0161002	0.0144971	0.0495716	0.0789728	0.149158	0.124136	0.0814931
626	ALYREF	210k-220k	26	0.027035	0.0309806	0.0276352	0.0569155	0.0528101	0.108928	0.161848	0.151261
627	ALYREF	210k-220k	27	0.0449105	0.0256139	0.0579885	0.0605875	0.104651	0.161588	0.184789	0.0850108
628	ALYREF	210k-220k	28	0.0407471	0.0250041	0.0471157	0.0685435	0.0998062	0.138332	0.165933	0.0832519
629	ALYREF	210k-220k	29	0.0335402	0.0411042	0.0339776	0.0226438	0.0746124	0.149693	0.156505	0.178229
630	ALYREF	210k-220k	30	0.0578751	0.0237844	0.0326185	0.0336597	0.063469	0.117749	0.170019	0.176471
631	ALYREF	220k-230k	1	0.629881	0.538462	0.637632	0.561383	0.453205	0.427739	0.718935	0.505208
632	ALYREF	220k-230k	2	0.196835	0.141026	0.304299	0.223388	0.224786	0.257964	0.410256	0.20446
633	ALYREF	220k-230k	3	0.0356167	0.0576923	0.125566	0.165113	0.148504	0.15812	0.226824	0.0682425
634	ALYREF	220k-230k	4	0.132702	0.0833333	0.138386	0.143745	0.0844017	0.105672	0.285996	0.0973558
635	ALYREF	220k-230k	5	0.0320297	0.0512821	0.0995475	0.151515	0.0497863	0.0975136	0.193294	0.107372
636	ALYREF	220k-230k	6	0.0129156	0.025641	0.0795626	0.0505051	0.0497863	0.103341	0.0927022	0.11071
637	ALYREF	220k-230k	7	0.039931	0.0192308	0.0267722	0.114608	0.0497863	0.143745	0.281065	0.0825321
638	ALYREF	220k-230k	8	0.0222305	0.0384615	0.0731523	0.128205	0.0391026	0.0784771	0.102564	0.0608974
639	ALYREF	220k-230k	9	0.0547444	0.0705128	0.0723982	0.0990675	0.144872	0.122766	0.268245	0.0897436
640	ALYREF	220k-230k	10	0.0449453	0.0320513	0.0135747	0.114608	0.0444444	0.105672	0.188363	0.0717147
641	ALYREF	220k-230k	11	0.0676601	0.0576923	0.0524133	0.137918	0.128846	0.128982	0.100592	0.153713
642	ALYREF	220k-230k	12	0.0177142	0.025641	0.0456259	0.03885	0.0666667	0.120435	0.126233	0.0823985
643	ALYREF	220k-230k	13	0.0581296	0.0320513	0.0863499	0.0777001	0.111111	0.146076	0.167653	0.110978
644	ALYREF	220k-230k	14	0.0844725	0.0576923	0.0723982	0.0951826	0.129701	0.123155	0.156805	0.146768
645	ALYREF	220k-230k	15	0.0351461	0.0192308	0.0588235	0.027195	0.0728632	0.0998446	0.126233	0.0753205
646	ALYREF	220k-230k	16	0.0351461	0.0384615	0.0524133	0.10878	0.0888889	0.135587	0.234714	0.150507
647	ALYREF	220k-230k	17	0.0136155	0.00641026	0.0260181	0.00582751	0.0568376	0.105672	0.201183	0.0679754
648	ALYREF	220k-230k	18	0.0709921	0.0576923	0.0803167	0.0777001	0.12094	0.141803	0.146943	0.186298
649	ALYREF	220k-230k	19	0.0583452	0.0769231	0.0584465	0.11655	0.105769	0.10373	0.209073	0.1039
650	ALYREF	220k-230k	20	0.101891	0.0576923	0.0603318	0.0660451	0.0675214	0.0971251	0.100592	0.0467415
651	ALYREF	220k-230k	21	0.0456452	0.0320513	0.0267722	0.126263	0.0551282	0.0955711	0.129191	0.150374
652	ALYREF	220k-230k	22	0.0659915	0.0448718	0.0403469	0.167055	0.0382479	0.0784771	0.223866	0.0932158
653	ALYREF	220k-230k	23	0.0306162	0.0192308	0.0135747	0.0543901	0.0596154	0.0889666	0.0512821	0.0715812
654	ALYREF	220k-230k	24	0.0301319	0.00641026	0.0659879	0.0485625	0.0613248	0.110723	0.159763	0.111111
655	ALYREF	220k-230k	25	0.191081	0.141026	0.138763	0.110723	0.176923	0.152681	0.214004	0.232639
656	ALYREF	220k-230k	26	0.0672288	0.0576923	0.0659879	0.0874126	0.111111	0.106061	0.134122	0.135817
657	ALYREF	220k-230k	27	0.137992	0.102564	0.124811	0.0757576	0.0675214	0.13986	0.242604	0.114717
658	ALYREF	220k-230k	28	0.0129156	0.00641026	0.0135747	0.0971251	0.0275641	0.101399	0.105523	0.0717147
659	ALYREF	220k-230k	29	0.0623908	0.0961538	0.0735294	0.0932401	0.111966	0.151904	0.301775	0.146902
660	ALYREF	220k-230k	30	0.0583589	0.0320513	0.0927602	0.0563326	0.0782051	0.0742036	0.196252	0.15398
661	ALYREF	230k-240k	1	0.663795	0.473125	0.726045	0.799167	0.621256	0.719475	0.769271	0.558125
662	ALYREF	230k-240k	2	0.232883	0.219375	0.270109	0.3325	0.369324	0.321199	0.339063	0.37125
663	ALYREF	230k-240k	3	0.0382614	0.05375	0.0564799	0.0816667	0.114372	0.130839	0.109375	0.06875
664	ALYREF	230k-240k	4	0.0428217	0.0625	0.137834	0.163333	0.145773	0.122884	0.138542	0.08875
665	ALYREF	230k-240k	5	0.024262	0.029375	0.0632107	0.09625	0.131582	0.126998	0.0911459	0.096875
666	ALYREF	230k-240k	6	0.0840525	0.073125	0.110033	0.142917	0.183152	0.210658	0.156771	0.128125
667	ALYREF	230k-240k	7	0.0737262	0.025625	0.0766722	0.0641667	0.114372	0.142085	0.127604	0.076875
668	ALYREF	230k-240k	8	0.204539	0.086875	0.119691	0.172083	0.180918	0.183777	0.266146	0.2175
669	ALYREF	230k-240k	9	0.0205889	0.00625	0.040092	0.06125	0.0807367	0.0619906	0.120313	0.06375
670	ALYREF	230k-240k	10	0.0144376	0.015	0.0412625	0.0554167	0.055314	0.123981	0.0947917	0.05625
671	ALYREF	230k-240k	11	0.046933	0.03	0.0766722	0.0641667	0.0964372	0.13797	0.123958	0.069375
672	ALYREF	230k-240k	12	0.106232	0.044375	0.0766722	0.09625	0.101691	0.105878	0.127604	0.058125
673	ALYREF	230k-240k	13	0.045342	0.034375	0.027801	0.116667	0.0926932	0.111089	0.175	0.105625
674	ALYREF	230k-240k	14	0.052699	0.03	0.0535535	0.0466667	0.0478261	0.0981975	0.109375	0.071875
675	ALYREF	230k-240k	15	0.00456031	0.004375	0.0670151	0.07875	0.0807367	0.0721395	0.0984375	0.075
676	ALYREF	230k-240k	16	0.0281186	0.04	0.0286789	0.07	0.112138	0.0987461	0.145833	0.064375
677	ALYREF	230k-240k	17	0.0123555	0.015	0.0632107	0.035	0.0710145	0.122884	0.0838542	0.03375
678	ALYREF	230k-240k	18	0.0572593	0.053125	0.079306	0.0495833	0.0904589	0.100118	0.127604	0.116875
679	ALYREF	230k-240k	19	0.0333826	0.029375	0.0210702	0.0408333	0.0747585	0.0619906	0.065625	0.030625
680	ALYREF	230k-240k	20	0.00912062	0.02125	0.0459448	0.06125	0.0747585	0.0611677	0.0911459	0.030625
681	ALYREF	230k-240k	21	0.0436982	0.083125	0.106229	0.1225	0.127838	0.13413	0.160417	0.215625
682	ALYREF	230k-240k	22	0.0182412	0.015	0.0307274	0.0320833	0.102415	0.137696	0.142188	0.058125
683	ALYREF	230k-240k	23	0.101975	0.116875	0.0716973	0.09625	0.204106	0.173903	0.142188	0.176875
684	ALYREF	230k-240k	24	0.0456184	0.038125	0.0383361	0.0991667	0.0747585	0.066105	0.0875	0.095625
685	ALYREF	230k-240k	25	0.0371086	0.016875	0.0286789	0.0175	0.055314	0.109718	0.109375	0.060625
686	ALYREF	230k-240k	26	0.0746134	0.038125	0.0526756	0.0495833	0.0822464	0.126998	0.123958	0.111875
687	ALYREF	230k-240k	27	0.0734606	0.055625	0.0468227	0.0758333	0.141304	0.064185	0.164063	0.0725
688	ALYREF	230k-240k	28	0.170081	0.074375	0.133152	0.0845833	0.17343	0.243848	0.116667	0.14
689	ALYREF	230k-240k	29	0.0345883	0.0125	0.0362876	0.0175	0.0358696	0.125901	0.0947917	0.049375
690	ALYREF	230k-240k	30	0.0778483	0.03625	0.0564799	0.06125	0.155495	0.154702	0.193229	0.076875
691	ALYREF	240k-250k	1	0.715815	0.530825	0.750784	0.472906	0.490148	0.441379	0.371996	0.479176
692	ALYREF	240k-250k	2	0.399418	0.344828	0.326332	0.251232	0.283251	0.241379	0.437478	0.354456
693	ALYREF	240k-250k	3	0.14559	0.061651	0.116614	0.067734	0.238916	0.147126	0.192268	0.138827
694	ALYREF	240k-250k	4	0.0722469	0.0114943	0.122571	0.0344828	0.0985222	0.0666667	0.0961338	0.0841917
695	ALYREF	240k-250k	5	0.100424	0.0595611	0.170533	0.204433	0.172414	0.170115	0.121212	0.237797
696	ALYREF	240k-250k	6	0.272149	0.165099	0.183072	0.150246	0.167488	0.165517	0.260536	0.272503
697	ALYREF	240k-250k	7	0.150824	0.110763	0.193417	0.0763547	0.160099	0.149425	0.118426	0.153605
698	ALYREF	240k-250k	8	0.106091	0.0250784	0.0996865	0.0591133	0.0541872	0.105747	0.121212	0.168383
699	ALYREF	240k-250k	9	0.0330305	0.0250784	0.0583072	0.116995	0.100985	0.112644	0.129572	0.136588
700	ALYREF	240k-250k	10	0.138311	0.061651	0.137304	0.0431034	0.0763547	0.149425	0.136538	0.106359
701	ALYREF	240k-250k	11	0.0152304	0.0125392	0.045768	0.0332512	0.0172414	0.0413793	0.0250784	0.116659
702	ALYREF	240k-250k	12	0.0633468	0.0480669	0.045768	0.189655	0.0911331	0.045977	0.0682689	0.10412
703	ALYREF	240k-250k	13	0.145304	0.155695	0.149843	0.183498	0.162562	0.0942529	0.0989202	0.156516
704	ALYREF	240k-250k	14	0.05297	0.105538	0.0376176	0.0763547	0.0566502	0.0643678	0.10728	0.0886699
705	ALYREF	240k-250k	15	0.110134	0.118077	0.153605	0.110837	0.26601	0.112644	0.157436	0.0967309
706	ALYREF	240k-250k	16	0	0	0.0708464	0.0418719	0.0960592	0.0850575	0.101707	0.08867
707	ALYREF	240k-250k	17	0.32003	0.229885	0.193417	0.243842	0.206897	0.167816	0.271682	0.340349
708	ALYREF	240k-250k	18	0.0652539	0.0741902	0.0915361	0.126847	0.0640394	0.133333	0.204807	0.198612
709	ALYREF	240k-250k	19	0.0267001	0.0501567	0.0332288	0.100985	0.044335	0.0850575	0.185301	0.111509
710	ALYREF	240k-250k	20	0.0940934	0.0355277	0.0664577	0.0751232	0.110837	0.0827586	0.0278649	0.0893417
711	ALYREF	240k-250k	21	0.0722469	0.0355277	0.0561129	0.0849754	0.0985222	0.0827586	0.0682689	0.0665025
712	ALYREF	240k-250k	22	0.0267001	0.0595611	0.118182	0.091133	0.0738916	0.110345	0.161616	0.0841917
713	ALYREF	240k-250k	23	0.0514967	0.0491118	0.068652	0.0837437	0.0960592	0.0896552	0.133751	0.208912
714	ALYREF	240k-250k	24	0.0529735	0.0355277	0.0435737	0.0837438	0.046798	0.0712644	0.126785	0.0517241
715	ALYREF	240k-250k	25	0.00890005	0.0240334	0.0332288	0.067734	0.0566502	0.0781609	0.0682689	0.09897
716	ALYREF	240k-250k	26	0.0411199	0.0125392	0.0103448	0.0751232	0.0738916	0.091954	0.0585162	0.0841917
717	ALYREF	240k-250k	27	0	0.0114943	0.0354232	0.0258621	0.0369458	0.045977	0.0501567	0.0768025
718	ALYREF	240k-250k	28	0.0707736	0.0229885	0.022884	0.0578818	0.0270936	0.0712644	0.0808081	0.0944917
719	ALYREF	240k-250k	29	0.0385502	0.0240334	0.0354232	0.0258621	0.0369458	0.188506	0.105886	0.126959
720	ALYREF	240k-250k	30	0.0336966	0.0470219	0.0310345	0.0578818	0.0788177	0.0597701	0.169976	0.107031
721	ALYREF	250k-260k	1	0.533717	0.469979	0.525641	0.381282	0.510395	0.720238	0.280037	0.453249
722	ALYREF	250k-260k	2	0.184059	0.205876	0.239316	0.207949	0.278067	0.379762	0.205495	0.295756
723	ALYREF	250k-260k	3	0.166607	0.106197	0.225071	0.195385	0.165454	0.194414	0.126923	0.241711
724	ALYREF	250k-260k	4	0.0172986	0.00854701	0.0612536	0.114872	0.0824671	0.103755	0.139011	0.111737
725	ALYREF	250k-260k	5	0.0285304	0.0402778	0.031339	0.0723077	0.0540541	0.114835	0.0342491	0.113727
726	ALYREF	250k-260k	6	0	0.017094	0.0356125	0.0338462	0.0774428	0.0785714	0.0382784	0.0414456
727	ALYREF	250k-260k	7	0.00488282	0.0276709	0.0698006	0.0297436	0.0724186	0.0674908	0.0946886	0.0467507
728	ALYREF	250k-260k	8	0.00976564	0.0105769	0.0612536	0.0466667	0.0595981	0.119872	0.0302198	0.0447613
729	ALYREF	250k-260k	9	0.0471862	0.00854701	0.0868946	0.0805128	0.0490298	0.100733	0.0785713	0.0809019
730	ALYREF	250k-260k	10	0.0236476	0.0191239	0.0441595	0.0469231	0.123701	0.120879	0.0483517	0.0404509
731	ALYREF	250k-260k	11	0.0187648	0.0467949	0.0512821	0.0766667	0.0796951	0.0392857	0.0443223	0.0563661
732	ALYREF	250k-260k	12	0.00818896	0.0105769	0.031339	0.0425641	0.0595981	0.0674908	0.040293	0.0404509
733	ALYREF	250k-260k	13	0.00864931	0.00854701	0.00569801	0	0.0412335	0.0533883	0.0241758	0.0746021
734	ALYREF	250k-260k	14	0	0.0423077	0.0498575	0.0382051	0.0545738	0.0815934	0.0765568	0.0361406
735	ALYREF	250k-260k	15	0	0.017094	0.0128205	0.0212821	0.0233888	0.0594322	0.0443223	0.0202255
736	ALYREF	250k-260k	16	0.00818896	0	0	0.0553846	0.0362093	0.0584249	0.0906593	0.0712865
737	ALYREF	250k-260k	17	0.0956217	0.0744658	0.166667	0.0466667	0.129245	0.154121	0.0906593	0.139589
738	ALYREF	250k-260k	18	0.0221814	0.0528846	0.0498575	0.0425641	0.0774428	0.0533883	0.0282051	0.0573608
739	ALYREF	250k-260k	19	0.0391063	0.0276709	0.0612536	0.0297436	0.0518019	0.0997253	0.100733	0.0702918
740	ALYREF	250k-260k	20	0.00818896	0.00854701	0.0128205	0.0382051	0.028413	0.0634615	0.0543956	0.0467507
741	ALYREF	250k-260k	21	0.00488282	0.0105769	0	0.0338462	0.0206168	0.120879	0.0684982	0.0414456
742	ALYREF	250k-260k	22	0.0314867	0.017094	0.0555556	0.0469231	0.0412335	0.0584249	0.0443223	0.0669761
743	ALYREF	250k-260k	23	0.0130718	0.0276709	0.0128205	0.0510256	0.0412335	0.109799	0.092674	0.056366
744	ALYREF	250k-260k	24	0.00864931	0.0362179	0.0470085	0.00846154	0.0233888	0.0292125	0.0342491	0.0712865
745	ALYREF	250k-260k	25	0.0228374	0.0191239	0.011396	0.0253846	0.0334373	0.100733	0.0302198	0.0447613
746	ALYREF	250k-260k	26	0.00818896	0.0105769	0.017094	0.0128205	0.0440055	0.0946886	0.0866301	0.0106101
747	ALYREF	250k-260k	27	0.0221814	0.0191239	0.0242165	0.0594872	0.0980596	0.0624542	0.0765568	0.0775862
748	ALYREF	250k-260k	28	0.0154587	0.0191239	0.00569801	0.0128205	0.00779626	0.095696	0.0201465	0.0341512
749	ALYREF	250k-260k	29	0.0303704	0.0105769	0.00569801	0.0212821	0.0412335	0.0775641	0.0765568	0.0318302
750	ALYREF	250k-260k	30	0.0800088	0.13141	0.0854701	0.0507692	0.0540541	0.0684982	0.040293	0.120027
751	ALYREF	260k-270k	1	0.884696	0.619048	0.584821	0.635417	0.611591	0.376829	0.312925	0.38289
752	ALYREF	260k-270k	2	0.509354	0.308862	0.361607	0.260417	0.529545	0.16701	0.139456	0.242248
753	ALYREF	260k-270k	3	0.0178609	0.0178571	0.0535714	0.0104167	0.0302273	0.0902569	0.0476191	0.0523256
754	ALYREF	260k-270k	4	0.0193427	0.0734127	0.0357143	0.0208333	0.0454545	0.0418698	0.042517	0.0586933
755	ALYREF	260k-270k	5	0.0239241	0.0363757	0.0669643	0.0625	0.113409	0.141879	0.0595238	0.118494
756	ALYREF	260k-270k	6	0.0178609	0.0357143	0.0535714	0.0520833	0.0754545	0.0655945	0.0527211	0.0174419
757	ALYREF	260k-270k	7	0.0193427	0.0555556	0.0714286	0.0520833	0.121136	0.0534977	0.042517	0.0406977
758	ALYREF	260k-270k	8	0.0611277	0.037037	0.0535714	0.0416667	0.0677273	0.0539666	0.0646258	0.0825028
759	ALYREF	260k-270k	9	0.0193427	0.0178571	0.0178571	0.0729167	0.0075	0.0883815	0.0306122	0.0412514
760	ALYREF	260k-270k	10	0.00893046	0.037037	0.0133929	0.0104167	0.0227273	0.0590773	0.0527211	0.0766888
761	ALYREF	260k-270k	11	0.0341994	0.0185185	0.0357143	0.0104167	0.015	0.0651257	0.0204082	0.0174419
762	ALYREF	260k-270k	12	0.025269	0	0.0223214	0.03125	0.0302273	0.041401	0.0544218	0.0116279
763	ALYREF	260k-270k	13	0.0535422	0.0734127	0.0133929	0.0520833	0.0602273	0.118623	0.0442177	0.0766888
764	ALYREF	260k-270k	14	0	0.0363757	0.0669643	0.0520833	0.105682	0.0418698	0.0442177	0.0232558
765	ALYREF	260k-270k	15	0.0328545	0.0185185	0.0178571	0.0104167	0.0454545	0.0474494	0.0323129	0.053433
766	ALYREF	260k-270k	16	0.0328545	0.0535714	0.0267857	0.0729167	0.0677273	0.0595461	0	0.0354374
767	ALYREF	260k-270k	17	0.0239241	0.0548942	0.0535714	0.0520833	0.0075	0.0297731	0.0204082	0.0412514
768	ALYREF	260k-270k	18	0.0341994	0.0357143	0.03125	0.03125	0.0981818	0.0721118	0.0340136	0.0354374
769	ALYREF	260k-270k	19	0	0	0	0.0416667	0.0454545	0.0479182	0.0238095	0.059247
770	ALYREF	260k-270k	20	0.0178609	0.0357143	0.0669643	0.0729167	0.120909	0.0893192	0.0782313	0.0703212
771	ALYREF	260k-270k	21	0.120733	0.218254	0.129464	0.166667	0.0904545	0.172121	0.333333	0.218439
772	ALYREF	260k-270k	22	0.0431299	0.0740741	0.0535714	0.0625	0.0377273	0.00604839	0.0442177	0.0232558
773	ALYREF	260k-270k	23	0.0239241	0.0178571	0	0.0625	0.0227273	0.0474494	0.0204082	0
774	ALYREF	260k-270k	24	0.137112	0.143519	0.0714286	0.125	0.0831818	0.149803	0.115646	0.177187
775	ALYREF	260k-270k	25	0	0.0185185	0.0133929	0.03125	0.015	0.0590773	0.0459184	0.0290698
776	ALYREF	260k-270k	26	0.0193427	0.0548942	0.0580357	0.0416667	0.0377273	0.0651257	0.0952381	0.0174419
777	ALYREF	260k-270k	27	0.0446117	0.0178571	0.0223214	0	0.0302273	0.0534977	0.0119048	0.0116279
778	ALYREF	260k-270k	28	0.0611277	0	0	0.0416667	0	0.0702363	0.0544218	0.00581396
779	ALYREF	260k-270k	29	0	0.0548942	0	0	0.0227273	0.0651257	0.0442177	0.0528793
780	ALYREF	260k-270k	30	0.00893046	0	0.00892857	0.0104167	0.0302273	0.0469805	0.042517	0.059247
781	ALYREF	270k-280k	1	0.715814	0.852941	0.551011	0.545023	0.74113	0.626144	0.911111	0.945946
782	ALYREF	270k-280k	2	0.81191	0.716208	0.707958	0.897172	0.88352	0.884123	1	0.988372
783	ALYREF	270k-280k	3	0.0888478	0.112015	0.154972	0.234804	0.198529	0.265305	0.237037	0.166562
784	ALYREF	270k-280k	4	0.0542942	0.168335	0.120251	0.146795	0.0929038	0.287527	0.344444	0.135449
785	ALYREF	270k-280k	5	0.00479129	0.0400501	0.0587143	0.0645173	0.0633753	0.230419	0.12963	0.201131
786	ALYREF	270k-280k	6	0.056551	0.0907384	0.0935288	0.0878959	0.085084	0.1622	0.32963	0.191546
787	ALYREF	270k-280k	7	0.0314661	0.122653	0.0801676	0.070362	0.190126	0.153758	0.255555	0.083281
788	ALYREF	270k-280k	8	0.0629323	0.094806	0.0374492	0.0528281	0.106793	0.105093	0.162963	0.216531
789	ALYREF	270k-280k	9	0.00958257	0.0400501	0.0454471	0.158371	0.070028	0.198203	0.140741	0.129478
790	ALYREF	270k-280k	10	0.0369042	0.0400501	0.0748042	0.0998115	0.119514	0.1622	0.3	0.133407
791	ALYREF	270k-280k	11	0.0455066	0.169274	0.0935288	0.0585596	0.141223	0.161084	0.222222	0.239943
792	ALYREF	270k-280k	12	0.0370524	0.0932416	0.0801676	0.123077	0.105042	0.156427	0.196296	0.108422
793	ALYREF	270k-280k	13	0.0103776	0.0506884	0.0348145	0.070362	0.0929038	0.142211	0.144444	0.156663
794	ALYREF	270k-280k	14	0.0543299	0.0466208	0.0320858	0.0527149	0.0706116	0.13799	0.211111	0.175833
795	ALYREF	270k-280k	15	0.0314661	0.0466208	0.0454471	0.070362	0.120098	0.155991	0.174074	0.179918
796	ALYREF	270k-280k	16	0.0162973	0.0466208	0.0374492	0.035181	0.170752	0.11732	0.1	0.135292
797	ALYREF	270k-280k	17	0.0278032	0.0466208	0.0828963	0.111501	0.0784313	0.241095	0.148148	0.145035
798	ALYREF	270k-280k	18	0.0794305	0.0506884	0.0561737	0.0645173	0.156279	0.17598	0.255556	0.114236
799	ALYREF	270k-280k	19	0.0547915	0.0653942	0.053445	0.0292232	0.106209	0.0966503	0.17037	0.0928661
800	ALYREF	270k-280k	20	0.0806714	0.116083	0.0694409	0.12319	0.0923202	0.124646	0.259259	0.0986801
801	ALYREF	270k-280k	21	0.0672777	0.0998123	0.0855309	0.0762066	0.127334	0.134205	0.255556	0.206788
802	ALYREF	270k-280k	22	0.0199602	0.0359825	0.0348145	0.0763198	0.085084	0.13799	0.214815	0.160434
803	ALYREF	270k-280k	23	0.0162973	0.0400501	0.0429066	0.0704751	0.0494865	0.153322	0.203704	0.077467
804	ALYREF	270k-280k	24	0.00479129	0.0106383	0.0293571	0.0469834	0.0217087	0.0924292	0.137037	0.0542112
805	ALYREF	270k-280k	25	0.0265267	0.0572591	0.0400838	0.0528281	0.0645425	0.218873	0.114815	0.133564
806	ALYREF	270k-280k	26	0.0162973	0.0319149	0.0159959	0.0586727	0.0355976	0.161765	0.174074	0.100566
807	ALYREF	270k-280k	27	0.0169441	0.0212766	0.0214533	0.035181	0.0983893	0.133769	0.103704	0.108265
808	ALYREF	270k-280k	28	0.0151689	0.0106383	0.0159959	0.0293363	0.0561391	0.0935457	0.196296	0.16829
809	ALYREF	270k-280k	29	0.0314661	0	0.01609	0.0352941	0.112862	0.0728758	0.0666667	0.123822
810	ALYREF	270k-280k	30	0.114098	0.230601	0.125521	0.152526	0.127918	0.209749	0.266667	0.201131
811	ALYREF	280k-290k	1	1	1	1	0.887352	0.722134	0.535176	0.867391	0.761558
812	ALYREF	280k-290k	2	0.11753	0.161558	0.362553	0.344862	0.322332	0.363082	0.277717	0.198767
813	ALYREF	280k-290k	3	0.0593752	0.0357599	0.113604	0.0978261	0.103755	0.140879	0.224457	0.100531
814	ALYREF	280k-290k	4	0.14187	0.0727969	0.161992	0.137352	0.0857708	0.165523	0.129348	0.103744
815	ALYREF	280k-290k	5	0.11457	0.14304	0.134642	0.148221	0.145257	0.27724	0.228261	0.10604
816	ALYREF	280k-290k	6	0.0203565	0.104725	0.0757363	0.0652174	0.112055	0.102681	0.224457	0.0569218
817	ALYREF	280k-290k	7	0.217101	0.215837	0.1669	0.16502	0.168775	0.253418	0.175	0.149649
818	ALYREF	280k-290k	8	0.00808789	0	0.0378682	0.0711463	0.0567194	0.126504	0.178804	0.098236
819	ALYREF	280k-290k	9	0.0459622	0.0913155	0.0648668	0.0770751	0.170158	0.181541	0.190217	0.100531
820	ALYREF	280k-290k	10	0.00808789	0.0357599	0.113604	0.0820158	0.0567194	0.0710556	0.220652	0.049118
821	ALYREF	280k-290k	11	0.0459622	0.0727969	0.113254	0.0326087	0.0567194	0.0944669	0.117935	0.0950226
822	ALYREF	280k-290k	12	0.0768171	0.0542784	0.0322581	0.0543478	0.0871542	0.110896	0.155978	0.039019
823	ALYREF	280k-290k	13	0.0593752	0	0.0862553	0.0543478	0.0428854	0.126093	0.0798913	0.0624303
824	ALYREF	280k-290k	14	0.00808789	0.0185185	0.0539972	0.0434783	0.0968379	0.182362	0.106522	0.0514132
825	ALYREF	280k-290k	15	0.0376767	0.0172414	0.0326087	0.186759	0.13004	0.174148	0.125543	0.18316
826	ALYREF	280k-290k	16	0	0.111111	0.0809958	0.0711463	0.156324	0.182773	0.194022	0.131746
827	ALYREF	280k-290k	17	0.0957098	0.125798	0.107994	0.236166	0.145257	0.0940562	0.197826	0.147354
828	ALYREF	280k-290k	18	0	0	0.0326087	0.0385376	0.0705534	0.0702341	0.0798913	0.0312152
829	ALYREF	280k-290k	19	0.0459622	0.108557	0.0322581	0.0217391	0.0304348	0.0952884	0.205435	0.108335
830	ALYREF	280k-290k	20	0.0744066	0.0357599	0.0918654	0.0988142	0.0705534	0.142933	0.175	0.175356
831	ALYREF	280k-290k	21	0.00808789	0.0357599	0.0648668	0	0.0594862	0.159362	0.0875	0.0702341
832	ALYREF	280k-290k	22	0.00808789	0.0702427	0.0322581	0.0326087	0.157708	0.181541	0.342391	0.10604
833	ALYREF	280k-290k	23	0.00808789	0.0357599	0.0378682	0.0108696	0.0719368	0.197148	0.159783	0.0468227
834	ALYREF	280k-290k	24	0.0744066	0.0740741	0.0378682	0.0879447	0.21166	0.189755	0.205435	0.138632
835	ALYREF	280k-290k	25	0.0376767	0.0185185	0.016129	0.0494071	0.055336	0.0956991	0.106522	0.059217
836	ALYREF	280k-290k	26	0.0175178	0.0715198	0.0269986	0.083004	0.0290514	0.182362	0.0798913	0.0803331
837	ALYREF	280k-290k	27	0.145853	0.355045	0.20547	0.168972	0.20336	0.284633	0.311957	0.358515
838	ALYREF	280k-290k	28	0.0943349	0.162835	0.0701262	0.170949	0.100988	0.126504	0.243478	0.134042
839	ALYREF	280k-290k	29	0.0499453	0.0727969	0.0269986	0.0770751	0.0442688	0.126914	0.186413	0.0849236
840	ALYREF	280k-290k	30	0.0512114	0.0542784	0.016129	0.0108696	0.055336	0.142933	0.136957	0.0569218
841	ALYREF	290k-300k	1	1	1	0.995833	0.671875	0.965909	1	0.704365	1
842	ALYREF	290k-300k	2	0.232604	0.275468	0.366667	0.161458	0.249243	0.423002	0.194444	0.225525
843	ALYREF	290k-300k	3	0.0775418	0.0135135	0.115278	0.0677083	0.259091	0.179337	0.140873	0.116696
844	ALYREF	290k-300k	4	0.0983957	0.027027	0.0666667	0.0520834	0.106818	0.187135	0.15873	0.0476399
845	ALYREF	290k-300k	5	0.0328474	0.0135135	0.101389	0.09375	0.0393939	0.109162	0.121032	0.0668706
846	ALYREF	290k-300k	6	0.016707	0.0540541	0.0791667	0.0729167	0.0393939	0.107212	0.121032	0.0782343
847	ALYREF	290k-300k	7	0.0132734	0.0135135	0.0444444	0.0416667	0.0560606	0.161793	0.077381	0.0646853
848	ALYREF	290k-300k	8	0.0231407	0.0135135	0.0638889	0.0677083	0.0674242	0.0633528	0.0813492	0.0441434
849	ALYREF	290k-300k	9	0.0132734	0.130977	0.0513889	0.0520833	0.0954545	0.153996	0.0595239	0.0454545
850	ALYREF	290k-300k	10	0.00771358	0.025641	0.0347222	0.0364583	0.0393939	0.0721247	0.0892857	0.0170455
851	ALYREF	290k-300k	11	0.0132734	0.0391545	0.0347222	0.0104167	0.0621212	0.0974659	0.0674603	0.130245
852	ALYREF	290k-300k	12	0.0321342	0.025641	0.0319444	0.0572917	0.157576	0.135478	0.0595239	0.0511364
853	ALYREF	290k-300k	13	0.0202805	0.027027	0.0125	0.0104167	0.044697	0.045809	0.077381	0.0170455
854	ALYREF	290k-300k	14	0.016707	0.0128205	0.0472222	0.0520834	0.0166667	0.0623782	0.154762	0.0476399
855	ALYREF	290k-300k	15	0.0125669	0.0135135	0.0194444	0.0677084	0.0340909	0.115984	0.126984	0.0725525
856	ALYREF	290k-300k	16	0.0202805	0.025641	0.0597222	0.0885417	0.100758	0.0633528	0.0496032	0.0668706
857	ALYREF	290k-300k	17	0.0495544	0.0391545	0.00972222	0.0104167	0.0560606	0.0974659	0.031746	0.0476399
858	ALYREF	290k-300k	18	0.0258403	0.0128205	0.0722222	0.0260417	0.044697	0.173489	0.0496032	0.0917832
859	ALYREF	290k-300k	19	0	0	0.0375	0.0625	0.0166667	0.0896686	0.0674603	0.103147
860	ALYREF	290k-300k	20	0.0334141	0.0135135	0.0222222	0	0.0674242	0.0906433	0.0634921	0.0284091
861	ALYREF	290k-300k	21	0.0622544	0.027027	0.0569444	0.0104167	0.0674242	0.108187	0.0853174	0.055507
862	ALYREF	290k-300k	22	0.0335539	0.025641	0	0	0.044697	0.0730994	0.031746	0.0861014
863	ALYREF	290k-300k	23	0.0585479	0.0526681	0.0472222	0.03125	0.0962122	0.0906433	0.0496032	0.0476399
864	ALYREF	290k-300k	24	0.0244206	0.0398475	0.0222222	0.0260417	0.0113636	0.0711501	0.0912699	0.0419581
865	ALYREF	290k-300k	25	0.048981	0	0.0222222	0.0208333	0.0621212	0.145224	0.0873017	0.0533217
866	ALYREF	290k-300k	26	0	0.0540541	0.0597222	0.0260417	0.044697	0.0818713	0.0892857	0.0170455
867	ALYREF	290k-300k	27	0	0.0135135	0	0.0260417	0	0.0721247	0.0496032	0.0725525
[truncated: 2,733 more rows]

[truncated: 39 more sheets: Sup Fig 2c, Figure 3a, Figure 3b, Figure 3d, Figure 3e, Figure 3f, Figure 3g, Figure 3h, Figure 3i, Sup Fig 3a, Sup Fig 3b, Sup Fig 3c, Sup Fig 3d, Fig 4a, Fig 4b, Fig 4c, Fig 4d, Sup Fig 4d, Sup Fig 4e, Fig 5a …]
